# Supplementary material for: Gene duplication and co-evolution of G1/S transcription factor specificity in fungi are essential for optimizing cell fitness
Source: PLoS Genet. 2017 May 15;13(5):e1006778. doi: 10.1371/journal.pgen.1006778 (PMC5448814; doi:10.1371/journal.pgen.1006778)
Supplement: S1 Dataset — (FASTA) [file pgen.1006778.s014.fasta]

>AgosMBP1 <unknown description>
VSATQIYSAKYSGVEVYEFLHPTGSIMKRKADDWVNATHILKAAKFAKAKRTRILEKEVI
KDTHEKVQGGFGKYQGTWVPLDIARRLAQKFEVLEELRPLFDFTRRDGSSPPQAPKHHHA
SDQKANEYLSKLVDYFINCEVAVPMELLNPP-HSSPDSWIDSEHHTAFHWACAMGTLPIV
EALLQAGASPRALNQAGETPLMRASLVHNSYTKRTYPRIFQLLQDTVFDVDSRSQTVVHH
IVK---RKSNTPSALYYLDVLLSKLKDFSPQYRIETLINAQDCKGSTPLHIAAMNRDKKF
FQTLVGNGALSTIKNHDGVTADELINNRFVKTSATSVSRAIPEVINLMKDMADSYQFLYE
DRNQEVQDLVKMLKSMSATVTSLDMKVLEILEVIAGLKQKLSEKQKVLVSLLEKSQRVTL
RKCVKETLADDLRELTVLQLRRKHKINRLIELLCG---NSKIHKFRKMISQGTDMDISEV
DNFLDVIFQQLNEDE
>KlacMBP1 <unknown description>
MSSNQIYSAKYSGVDVYEFIHPTGSIMKRKADNWVNATHILKAAKFPKAKRTRILEKEVI
TDTHEKVQGGFGKYQGTWIPLELASKLAEKFEVLDELKPLFDFTQQEGSSPPQAPKHHHA
SNQRANEYLSKLVNYFISNDTEIPMELLNPPLHCSPDTWIDPEHHTAFHWACAMGTLPIV
EALLKAGSSIRSLNNVGETPLIRSSIFHNCYTKRTYPQIFEILKDTVFDLDAKSRNVIHR
IVS---RKSHTPSAVYYLDVVLSKIKDFTPQYRIDVLINQQDNDGNSPLHYAATNKDDQF
YQLLLQNGALTTVQNNSGMTPNGIISGRYSMDAATRTNRIIPEVINMMKEMANSYQNAYQ
KRQNEVLQMERTVKSMKKTITSVEMKLLEALNLIDELQRRIATDKRVLINRLEEGQVKLI
RKFVSEDIEALLKELVLIQLKRKRKLNQIIDVITD---NSKVYKYRKMISQGTDIDVSDV
DECLDVIYQTLSKEG
>KtheMBP1 <unknown description>
MSADQIYSAKYSGVDVYEFIHPTGSIMKRKEDDWVNATHILKAAKFAKAKRTRILEKEVI
KDTHEKVQGGFGKYQGTWVPLDIARSLAAKFEVLGELKPLFDFTRTPGSSPPQAPKHHHA
SSAKVNDYLSKLVDFFVSTELTTPTELLYPPQNSAPDAWIDHEHHTAFHWACAMGNLAIV
EALYNAGASTRAVNVRGENPLIRCSIFHNSFTRRSYSRIFQLLHETVFDVDSKLQTVIHH
IVE---RKSSTPSAVCYLEVLLSKLKDFSPRYRIENLINAQDQNGDTAVHLAAQNGDKVF
FQTLVQHGGLSTIKNSRGLTATEILNQSLPSTSATRLSRAIPEVVNVMKEMADGYNRLHQ
ARETDVTNLEKTLKNMKKTVSTVRFKTIEALEAVQLLRHTLADCQNNMINRLERGQSRQL
SSLVIE-QFKLALKLTQLQLKRKQKLFHILRVISD---NSKIHKYRKMISQGTEMEVDEV
DSCLDVILQSLRKS-
>KwalMBP1 <unknown description>
MSADQIYSAKYSGVDVYEFIHPTGSIMKRKEDDWVNATHILKAAKFAKAKRTRILEKEVI
KDTHEKVQGGFGKYQGTWVPLDIARNLAAKFEVLSELKPLFDFTQSEGSSPPQAPKHHHA
SNTKVNEYLSKLVDYFVSSEVSVPTELLYPPQNSAPDAWIDHERHTAFHWACAMGNLPIV
EALFSAGASVRAVNSQGESPLIRGSIFHNSFTRRSYPRIVQLLHDTVFDVDSRLQTVIHH
IVK---RKSTTASAVYYLDVLLSKLKDFSPQYRIESLINAQDQNGDTAVHIAAQNRDRIF
FQTLVQHGGLSTIKNSRGLTPTEIINYSLPSSTATRLSRGIPEVVNLMKEMADGYNRLHQ
ARDTDIINLEKTLNNMRKTIASAKYKTREALEAFGALRQKLSHYKSEMFRVLEKSQSRKI
ARLVSE-QLKLALKLAQLQLRRKQKVSQMMRALGD---NSKIHKYRKMISQGTEMEIDQV
DNCLDIILQSLSKS-
>SkluMBP1 <unknown description>
APSNQIYSAKYSGVEVYEFIHPTGSIMKRKADDWVNATHILKAAKFAKAKRTRILEKEVI
KDIHEKVQGGFGKYQGTWVPLDIARKLASKFDVMEELKPLFDFTQRDGSSPPQAPKHHHA
SNTKVSEYLSKLVDFFITSETDVPVDLLSPPPHSSPDYSIDPEGHTAFHWACAMGNIAIA
EALYNVGASTRSVNTLGETPLMRSSIFHNSYTKRTYPKICHLLQDTTYDVDSQLQTVIHH
IVR---RKSSTPSAVYYLDVLLSKIKDFSPQYRIESLINAQDQRGNTALHVAAFNDDRIF
FNTLLEHGALSTIKNNEGTTADEILTSKYSTNAATRLSRGIPQIVNVMKDLADTYSKLYQ
QRDADARNLERTLKSMSKTVSTVEFKILEVLQLVKELQEKVNYVKKEMIRRLERGQCKRL
ATYMDE-KVKLLKEMAILQFRRKRKLEDVLNYVSD---NTKIHKYRKMISQGTEMDIDEV
DGCLGVILQSLANE-
>ZrouMBP1 <unknown description>
MSSNQIYSAKYSGVDVYEFIHPTGSVMKRRDDDWVNATHILKAARFAKAKRTRILEKEVI
KEVHEKVQGGFGKYQGTWVPMDVARTLATKFGVHDELSPLFDFTQTNGSSPPQAPKHHHA
SHDKVNEYLSKLVDYFISNEVSVPTELLLPPPHSAPDAPIDPELHTAFHWACSMGNLPIL
EALVEAGTSTRSTNSQGQTPLMRASMFHNSYSRRTFPRIFELLHDTVFDVDSQLQTVIHH
VVK---RKSTTPSAVYYLDVILSKLKDFSPQYRIELLLNSQDSFGDTALHIAAENGDKTF
FNTLIRNGALSTITNKERLTPNEIMNEHYEQIAATRISRCIPEVVASMKQMSDRYNNLYH
QRDTDIKNMERTLHSMSKTIRSVNLRTMAVLNNTEKLRWEVKNLRKGMTNRWEKEHYLLL
RHFLDE-RLKLAVELCVLQLSRKGKLETGLQIVED---SSKIHKYRKMISEGTEMETEKV
DSCLDVILESLSNK-
>SbayMBP1 <unknown description>
-MSNQIYSAKYSGVDVYEFIHSTGSIMKRKKDDWVNATHILKAANFAKAKRTRILEKEVL
KETHEKVQGGFGKYQGTWVPLNIAKRLAEKFSVYDQLKPLFDFTQTDGSSPPPAPKHHHA
SNDKVNKYLSKLVDYFISNEMSVPQVLLRPPPHSAPDA---PELHTAFHWACSMGNLPIA
EALYEAGTSIRSTNSQGQTPLMRSSLFHNSYTRRTFPRIFQLLHETVFDVDSQSQTVIHH
IVK---RKSTTPSAVYYLDVVLSKIKNFFPQYRIELLLNTQDKNGDTALHIAAKN---VF
FNTLVKMGALTTISNKEGLTQNEIMNQQYEQMIATNISKNIPNVVNSMKQMASIYNDLHE
EHDNELKNLQRTLKSIR---IQVNLKTLEVLKDVEELKKKLIRYKKMIKQKLEYRQTALL
NGLILE-KLELAQRLTVLQFQRRKRMGSLMEKFED---NSKIHKYRRI---GTEMDIGEV
DGSLDVILQTLIVNN
>ScerMBP1 <unknown description>
-MSNQIYSARYSGVDVYEFIHSTGSIMKRKKDDWVNATHILKAANFAKAKRTRILEKEVL
KETHEKVQGGFGKYQGTWVPLNIAKQLAEKFSVYDQLKPLFDFTQTDGSSPPPAPKHHHA
SNDKVNKYLSKLVDYFISNEMSLPQVLLHPPPHSAPDAPIDPELHTAFHWACSMGNLPIA
EALYEAGTSIRSTNSQGQTPLMRSSLFHNSYTRRTFPRIFQLLHETVFDIDSQSQTVIHH
IVK---RKSTTPSAVYYLDVVLSKIKDFSPQYRIELLLNTQDKNGDTALHIASKNGDVVF
FNTLVKMGALTTISNKEGLTANEIMNQQYEQMIATNISRNIPNVVNSMKQMASIYNDLHE
QHDNEIKSLQKTLKSISKTKIQVSLKTLEVLKETKKLRKRLIRYKRLIKQKLEYRQTVLL
NKLILE-RLELAQELTMLQLQRKNKLSSLVKKFED---NAKIHKYRRIIREGTEMNIEEV
DSSLDVILQTLIANN
>SmikMBP1 <unknown description>
-MSNQIYSAKYSGVDVYEFIHSTGSIMKRKKDDWVNATHILKAANFAKAKRTRILEKEVL
KETHEKVQGGFGKYQGTWVPLNIAKQLAEKFSVYDQLKPLFDFTQTDGSSPPPAPKHHHA
SNDKVNKYLSKLVDYFISNEMSLPQVLLHPPPHSAPDAPIDPELHTAFHWACSMGNLPIA
EALYEAGTSIRSTNSEGQTPLMRSSLFHNSYTRRTFPRIFLLLHETVFDVDSHSQTVIHH
IVK---RKSTTPSAVYYLDVVLSKIKDFSPQYRIELLLNTQDKNGDTALHIASKNGDIVF
FNTLVKMGALTTISNKEGLTANEIMNRQYEQMIATNISRNIPNVVNSMKQMASIYNDLHE
QHDNELKNLQKTLKSILKTKTQINLKTLEILREVETSRKRLIRYKRLIKQKLEYRQTILL
DKLILE-RLKLAQELTVLQFQRREQLSTLVKKIED---NTKIHKYRRIIREGTEMNIEEV
DGSLDVILQTLIANN
>CglaMBP1 <unknown description>
-MSNQIYSAKYSGVDVYEFIHPTGSIMKRKNDGWVNATHILKAANFAKAKRTRILEKEVL
KEMHEKVQGGFGKYQGTWVPLNIAINLAEKFDVYQDLKPLFDFSEENGDAPPPAPKHHHA
SNEKVNDYLTKLVDYFISNEMTVPQELLHPPTQSAPDAPIDPELHTAFHWACSMGNLPIV
EALYETGTNIRAANANGQTPLMRSAMFHNSYTRRSFPRIFELLSETVFDIDSMGQTVLHH
IVK---RKSSTPSAIYYVNVLLSKIKDISPKYRIELLLNTKDANGDTALHIAARNNDREF
FDILIKNGSLSTISNNDGQTPTEIMNQHYQDLAAINLVKNIPAFTDSMKHLAEKFDGSYK
NHEESCRSTEKMLGSIKRTVHSTDNRIREILETITELKIEAENHLRKLKNQFEYLQKQRL
LKLTDN-KIEICKQISVLQIERKRKISELISHYED---SRKIHKYRRMISEGTEMKTEEV
DGCLDIILQTLINNS
>CcinSWI4 <unknown description>
MPEAQIFKATYSGIPVYEMMCKGVAVMRRRSDSWLNATQILKVAGFDKPQRTRVLEREVQ
KGEHEKVQGGYGKYQGTWIPLERGMQLAKQYNCEHLLRPIIEFTPAAK-SPPLAPKHLVA
TMGDPRSYGDQILEYFISDTNQIPPILITPPPDFDPNMAIDDDGHTSLHWACAMGRIRIV
KLLLSAGADIFKVNKAGQTALMRSVMFANNYDVRKFPELYELLHRSTLNIDNSNRTVFHH
VVDVAMSKGKTHAARYYMETILTRLADYPK--ELADVINFQDEDGETALTMAARCRSKRL
VKLLIDHGADPKINNHDGKNAEDYILEDERFRAQKASTRCVNDMASMLDSLAASFDQELR
DKERDMAQAQALLTNIQAEILESQRTVLQLRQQLSQAKQRLADLENALQDKMGRRYRLGF
EKWIRKQCEALREEVSQSRKRRKAMFDELVTFQAEAGTSGRMSDYRRLIAAGCGLEPLEI
DSVLGMLLETLEAED
>LbicSWI4 <unknown description>
MPDAQIFKATYSGIPVYEMMCKSVAVMRRRSDSWLNATQILKVAGFDKPQRTRVLEREVQ
KGEHEKVQGGYGKYQGTWIPLERGLGLAKQYNCEHLLRPIIEFQPAAK-SPPLAPKHLVA
TTSDARSYGDQVLEYFISDTNQIPPVLISPPQDFDPNMAIDDDGHTSLHWACAMGRIRIV
KLLLTAGADIFKVNKAGQTPLMRSVMFANNYD---------LMHRSTLNIDNYNRTVFHH
VVDVAMSKGKTHAARYYMETILTRLADYPK--ELADVINFQDEDGETALTMAARCRSKRL
VKILIDHGADPKIVNHDGKSTEDYILEDERFRGQKASTRCVNDIATMLDSLAASFDQELR
DKERDMTQAQALLSNIQAEILESQRAVGHLKAQLSQAKQHLQDLENGLIDKMGRRYRLGW
EKWVRQLCQSLREDVTQHRQRRKFMFEEMVTFQAEAGTSGRMSEYRRLIGAGCGVPPSEV
DQVLGMLLEVNNNV-
>PchrSWI4 <unknown description>
----MIIQATYSGIPVYEMMCKGVAVMRRRADSWLNATQILKVAGFDKPQRTRILEREVQ
KGEHEKVQGGYGKYQGTWIPLERGITLCQQYNCEQLLRPIIEFHPDANDSPPLAPKHLVA
AHEEPASYGDQILEYFISDTNQIPQVLISPPPDFDPNMAIDDDGHTALHWASAMGRIRVV
KLLLTAGADIFKVNRAGQTALMRSVMFANNYD---------LLHRSTLNIDNNNRTVFHH
IVDVAMSKGKTHAARYYMETVLSRLSDYPR--ELADIINFQDEDGETALTLAARCRSKRL
VKILIDHGADPKIRNKDGKSTEDYILEDERFRGQKAATRCVNDVAALLNSLASAYDQELR
DKERDMNQATALLANIQSEILDSQRTVASLRAQLPQAKARLAELESQLRAKMGQRYRLGW
EKWVKAQCEQLRNEVSTHKKRRIEAFDALVRAQEEAGTGGRMAQYRKLISAGCGVPPSEV
DNVVKMLAEVRALI-
>ScomSWI4 <unknown description>
LTLRPIAQATYSGVPVYEMMCKGVAVMRRRSDSWLNATQILKVAGFDKPQRTRVLEREVQ
KGEHEKVQGGYGKYQGTWIPIERGLSLARQYNCEHLLRPIIEFQPAAK-SPPPAPKHILA
NGPQSRSYCDQILEYFISDTNQIPQVLINPPPDFDPNMVIDDDGHTALHWACAMGRIRIA
KLLLSAGADLFKVNKAGQTALMRSVMFANNYDVRKFPELYEMLHRSTLNIDNYNRTVFHH
IVDVAMSKGKSHAARYYMETVLNRLADYPK--ELADVLNFQDEDGETALTMAARCRSKRL
VKLLIDHGADPKIMNHEGKSTEDFILEDERFRAQRASTRCVNDMASMLDSLATSFDQELR
DKERDMTQAQELLRRIQSEILAGQRTVGQLRTQLPQLEQELKQLQSMLNEKMGKRFRLGF
EKWVARACDALREEVAGFRKRRRTMFDELVKVQTEAGNEGRVNEYRRLIAAGAGLAQSEV
DNAIPALLEKAGSEH
>CneoMBS1 <unknown description>
NGPNTIYKATYARMPVYEMVCRDVAVMRRRSDAYLNATQILKVAGFDKPQRTRVLEREVQ
KGEHEKVQGGYGKYQGTWIPIERGLALAKQYGVEDILRPIIDYVPTSV-SPPPAPKHSVA
PHTGPEQYTDIILNYFVSETSQIPSILVSPPHDFDPNAPIDDDGHTALHWACAMGRVRVV
KLLLTAGASIFAGNNAEQTPLMRSVMFSNNYDMRKFPELYELLHRSTLNIDKQNRTVFHH
IANLALTKGKTHAAKYYMETILARLADYPQ--ELADVINFQDEEGETALTIAARARSRRL
VKALLDHGANPKIKNRDSRSAEDYILEDERFRARLCGGQALTDITSHMQSLARSFDAELQ
GKERDILQAKALLTNIHTEVTENGRSITAITNQLEEKRHELESLQASLKTKVKDALKKGY
IGWLQAEEEKLRWEIEEKRKRRAMFVEKFVRAQAEAGTSEQIAKYRKLVSAGLGVSTNEV
DELMNQLLEGLEEEN
>UmayRES <unknown description>
SGDKTIFKATYSGVPVYECIINNVAVMRRRSDDWLNATQILKVVGLDKPQRTRVLEREIQ
KGIHEKVQGGYGKYQGTWIPLDVAIELAERYNIQGLLQPITSYVPSAADSPPPAPKHTIS
TANNHARYADIILDYFVTENTTVPSLLINPPPDFNPDMSIDDDEHTALHWACAMGRIRVV
KLLLSAGADIFRVNSNQQTALMRATIFPNSLSSFTDPSL---------NIDRNDRTVFHH
VVDLALSRGKPHAARYYMETMINRLADYGD--QLADILNFQDDEGETPLTMAARARSKRL
VRLLLEHGADPKIRNKEGKNAEDYIIEDERFRGQRTAGRAVTLMSNLLHSLADSYDSEIN
TAEKKLTQAHGLLKQIQTEIEDSAKVAEALHHEVDEERKRVDSLQLALKHAINKRARDDL
ERWSKTAIAELRKQLSQVQANKTELVDKFVARAREQGTGRTMAAYRRLIAAGCGIAPDEV
DAVVGVLCELLQESR
>PgraRES <unknown description>
MGTTTIYKVSS---PFYSFML---FLARK-----------LTVASFFSAAASSLDRCQLV
GDLLR--RTGFGDAVGFWVKFRKAR--TKRFRV-----AMANIKPSSNESPPLAPKHVTA
LNAASAKYAKLILDYFVSESSQIPNFLNDPPSDFDPNVVIDDDGHTALHWACAMGRIKII
KLLLTCGADIFRANNAGQTALMRAVMFTNNHDLRTFPELFESFSGSVINIDRTDRTVFHY
VIDIALTKGKVPAARYYLETILSQLSEYPK--ELIDILNFQDEDGETALTLAARCRSKKL
VKILLDHGANPKTANRDGKSAEDYILEDDKFRGQRVTKQLLPEVTSMIELLATTFDTELQ
DKERDLDHAVGLLSNIEKEYLEGQRKILNYERMFGEKKLALGDLEKELNDKLGKRYRFGW
EKYVESECDLLRESVQKLSEERERLFKEFINLSSESANTSRLNNYRKLISLGCGIGLDEV
DEVIESLNEGIDVNE
>PjirRES <unknown description>
ATSATLYRLTASGIPVYEYVINGVAVMRRYSDSYINATQILKVADFDKPQRTRILEREVQ
KGEHEKVQGGYGKYQEHSRIVKHTIPGEEDFGCVSMDDSV------------SVETHSTQ
SDKRLNKYSEALLDFFMSSNHSLPDFLIHCPSDFNANAIIDEEGHTALHWACAMGHLRVV
EALLDASADISAVNLQGQTVLMRSVLFTNNYDLKSFPQLVQILHPTIHLSDKFLQTVFHH
IASTTTSRSKLSAAKYYAETILNHLSETQPANEIAQLLDARDSEGDTALTIFSRNGARKC
VRVLTNFHANLHIPNNQGRTAEEYIIEYERQRAIKITQKTIPEIQEKLKLLANTYDTELK
DKESYHSQALELLANMNREIEVSRKALKEIIGSIINANAEMEVVSKKLKIAVERNQLREL
TRLVKKEKEKLIYELQELQKERQKLIDTIVELFATAGVGERMNEYRRLIAMSCGLNVDDV
DNVLDAITEVLT---
>SaiCRES <unknown description>
--MPEIYKATYSGVPVFEYLAKGIACMRRRSDGWLNATQILKVAGFDKPQRTRILERDVQ
KGTHEKVQGGYGKYQGTWVPLERGRQIASQYGIEGVLQPIIDFRETSE-SPPLAPKHITA
AEAANESYTEQLLQYFIQPIEHFPQFLYRPLPDFDANSIIDEEGHTAFHWACAMATVEVA
QLLKEAGADISLANAQGQTPLMRAIMFTNNYEQRTFSRLVDMLQSTVYCMDRYGQTVFHH
IALTTTTRSKLAAARNYIELLLAKLAETQSKEQIGRILDMRNLEGDTALLICARNGARKC
ARVMMDFLANPGIPNNQGHTATEYINQHDQMRAKSIMQDVLPDIGKRLRSLADAYEKELK
EKDSDLRQSQDLLQTTEAETEATTQQLDSLNPAAQQSFQQVNVLTQRLRAVMERNQAKDL
AKLVDAEKYQLMEELASLQRERRALVNEQVELSAAAGVGERMSDYRRLIAICCNIRVEEV
DGLLDDLLDSLQSLT
>YlipRES <unknown description>
---MSIYKATYSGVPVYEFQCKNVAVMRRKSDGWVNATHILKVAGFDKPQRTRILEKEVQ
KGVHEKVQGGYGKYQGTWVPLERAREIATLYDVDSHLAPIFNYDDEDG-SPPPAPKHRPN
LRDPKDLYTNDLLNYFVSADDKIPAFLENPPAEFDVHRPIDEEGHTALHWACAMGHLRVI
ELLLKAGSDVRATNMFGQTPLTRAIMFTNNYDRRTFPKVVDILQDTLFQVDGQGRTVLHH
IAQHVS--KSQSAAKYYVTILLSKISENHSLGVLSQFMDTQNNEGDTALHILARSGAKKV
SRALMDFNVKTDIVNADGRTALDLLEGDRQMQTAIAAHNLAGTVVHNLQVLAHAFDAELK
EKDADVQQVRQMATKMEEDIAATNEAIREYEAKASEAEERVTTRVNQLRKVFERSQAKGL
AMLVTKGEFKTAKELTDLQHGRKDLVDDVVELFANAGVGEKMNEYRRLVAMSCGVKVEDI
DGLLDGIEKALLEGE
>TdefRES <unknown description>
MDQNSIGSAVYSNVPVLEITIKGIPMMRRRKDDWMNATQILKVAGFDKPQRTRILEREVQ
KGEHEKVQGGYGKYQGTWIPFARGLELATQYEVADIMQPILSYRQGSQ-SPPPAPKHTTA
AQLQISGYSEKLLEFFTDPKRSMPEFLRAPPPDYDANATIDDEGHSALHWASAMGLLDVV
AYLKRAGADISCGNHESQTPFMRVVAFCNNYDLKTFPEIIQQLIGSAHISDNHGRTVFHH
ISMSTSAKSKIMAARYYMDQLLNHLTQSMSGAEFKALIDHRDHNGDTALTMAARNGVKKV
WKSLLEYNANPHILNKDGRSAQEYIDAHEASKAIRTTHKVLPEITEKLKLLASAYDAEFH
EREEDVKEAQTSLSEMHNEMELHRVYLRENPAVIETATEQEIVCRDGLYQVVERSQAAAL
KELVVTDLTGLITELEALQEARKSKVREIVNIMGSSGLGPRMNDYRKLISIASGDPPEDL
DIKLAEIEETLTSAD
>SjapRES2 <unknown description>
PRNPGIHTATYSGVEVYECLIKGVSVMRRRHDSWLNATQILKVADFDKPQRTRILEKEVQ
KGHHEKVQGGYGKYQGTWVPFKRGLELAVQFKVDAVMSPILEFDVNGE-EPPALKRSSSQ
KDTPLDKYEEALLDFFLHPEEQIPAFLYNPPSDFQVNSVIDDDGHTSLHWACSMGHVEMI
KLLLRANADIGVCNRLNQTPLMRSVIFTNNYDCKAFNQVLDMLQSTLYTVDVYGQSVLHH
IALATATPSKLRAAQYYLDCVLEKLTSMQSVNNVLRLINLQDTNGDTAILICARNGAVSC
VNALLSYNANPNLLNRQQHSAAEFIAELEKKTTSQAFGKAIPSISAKFAQLAETYNAQLL
EKDEDLVRATKLKQETQRELEQTQRELESLRKNIDDVKNRCAKEKQNLVMLLESRQAVLL
KETLPQHVEVLRERLRMLQRNRSNLTLSMIKLYEGLGIDDTVNSYRRLIATSCGMNVEEL
DTILDAVEEALTQET
>SoctRES2 <unknown description>
PRSTAVHIAVYSGVEVYECFIKGVSVMRRRRDSWLNATQILKVADFDKPQRTRVLEKEVQ
IGTHEKVQGGYGKYQGTWVPYERGVDLATHYNVLEILGPVLNFEITDD-DPPAQKKRVTK
PDSSLDKYEESLLDFFLHPEERIPSFLYSPPPDFQVNSVIDDDGHTSLHWACSMGHIEMI
KLLLRANADIGVCNRLSQTPLMRSVIFTNNYDCQTFQQVLDLLQSTIYAVDSCGQSILHH
VVRSTSTPSKVNAAKYYLDSVLEKLVLIQPFENVVRLVNLQDSSGDTALLIAARNGATEC
VNSLLSYNANPSIPNRQRRTASEYLAETDKKSSSHAFGKAIPSISEKFSELAEQYEASLR
EKEDALARANRLKQDTHGEIARTYQELILLQKNNLAEQDRCHNMFLELQAWIERRQEFDL
NESIVDERTALLNRLNLLQTSRKQMTFYISKQYEEMGIDDTVNNYRRLIAMSCGINPEEL
SEILDAVEEALARDK
>SpomRES2 <unknown description>
PRSSAVHVAVYSGVEVYECFIKGVSVMRRRRDSWLNATQILKVADFDKPQRTRVLERQVQ
IGAHEKVQGGYGKYQGTWVPFQRGVDLATKYKVDGIMSPILSLDIDEG-KAIAPKKKQTK
QEAPLDKYEESLLDFFLHPEERIPSFLYSPPPDFQVNSVIDDDGHTSLHWACSMGHIEMI
KLLLRANADIGVCNRLSQTPLMRSVIFTNNYDCQTFGQVLELLQSTIYAVDTNGQSIFHH
IVQSTSTPSKVAAAKYYLDCILEKLISIQPFENVVRLVNLQDSNGDTSLLIAARNGAMDC
VNSLLSYNANPSIPNRQRRTASEYLLEADKKPSSHAFVKAIPSISSKFSQLAEEYESQLR
EKEEDLIRANRLKQDTLNEISRTYQELTFLQKNIREAQETYQQLSKRLLIWLEARQIFDL
ERSLSDEYEQLINKLTSLQASRKKDTLYIRKLYEELGIDDTVNSYRRLIAMSCGINPEDL
SEILDAVEEALTREK
>WanoMBP1 <unknown description>
--MDKVYSATYSGVAVYELVNVTGSVMRRRSDGWVNATHILKTANFPKAKRTRILERDVQ
TGEHEKVQGGYGKYQGTWVPLSRARDIAAQFGVEEVLAPLFNLESSNGASPPPAPKHHHA
SYDSNSEYTARLLEYFAAPDDKVPDFLLHPPEGLNVDQSVDDEGHTAFHWACSMGNLQAA
EALINLGANYRAVNNSGETPLMRAVMFTNSYTRKSFSRLVGLLSETIMDVDSTHKTVLHH
IAAAATSKVRVPSALYYMDILLAKLAESQRQERLQGYLNLQDNSGDTALHLCAKNGNRKC
IKLLLDYKAKTNLKNNQGLIASDILLSNENITAIEASHKVTEFMAESLNELSNAFDYELQ
RKEADVSEVQELLNNMNEEIRLISLKTSEFLNEVKRYESLVITKEVKLGKLIERSQAKSL
AKLVNDDQFQDAVELTTLQLNRKKEIEEIIHLYSGDGSNEKMLKYKRLISACSDVEIDQV
SNKVDELLQEIEKG-
>SjapRES1 <unknown description>
MSTIKVYKTAYSGVAVFECIVNGVAVMKRCRDGWLNATQILKVAELDKPKRTRVLEKFAQ
RGIHEKVQGGYGKYQGTWVPLQRGVELAMEFQVHALLLPLIECEGEEDPSSYKAPTRTLR
EYESGNAYSDALLDYFLLPQSEIPEFVFRNPRDWNVNASIDDDGHTALHWAAAMGNLEML
HALIEADANIVAVNALQQTALMRCVMFTMNYDLQTFEVVADLLQSAICMTDCFNQTVFHH
IALLASSKSKMEAASYYMDTLLQLLSTTQPVNVVAGVLNIQDERGDTALLICARNGAKKC
ARLLLMLYASANIPNKEGRYPSDYLPDDILNVASNIMNKALPDVLSRLTTLSESYAELLK
ERQQEYVRAADVFEQTLREIESCQRLLNEHSVMLKEACIYFMQKLRAAHELMEHSQQVRI
RTLKDPIRAGLIEKLRALQERRQQKVLDILDLMSL------------------GPNPNSV
KTQ------------
>SoctRES1 <unknown description>
MFASHVKKTIYSGVNVYECNINGNFLMKRCHDQWMNATQILKIAELDKPRRTRILEKFAQ
KGLHEKVQGGCGKYQGTWVPLDRAVELAQEYDVYTAISSLLEYNEPQ-----MNPVHLYT
PIPTSKHYSQALLDYFLLSNNQPPDFVYDRPADWDVNASIDEDGHTALHWAAAMGNLEMM
HALLQAEANVVSVNYLQQTSLMRCVMFTMNYDLQTFELVSELLQSALCMTDNFGQTVFHH
VALLASSKSKMEAARYYMDILLQNLTSTQSVEVATQILNVQDDRGDTALLICARNGAKRC
ARLLMAFYACATIPNNQGQYPSDFLTSEEMEFKNSLMKNALPNVLSRIKELTKYHESSLS
DKQTTFSLATEVLEQTVRESETNQRLWNEATNNLKNTLIRLLELVKAATHQIETFQALQL
NKYVEKQRIELENQLAALQKRRKEKIMEILDMIS--------------------------
---LDTLYSSKTR--
>SpomRES1 <unknown description>
MYNDQIHKITYSGVEVFEYTINGFPLMKRCHDNWLNATQILKIAELDKPRRTRILEKFAQ
KGLHEKIQGGCGKYQGTWVPSERAVELAHEYNVFDLIQPLIEYSGSA-----FMPMSTFT
PPFSSNNYAQSLLDYFLLPNTQPPDFVYDRPSDWDVNAGIDEDGHTALHWAAAMGNLEMM
HALLQAGANVVAVNYLQQTSLMRCVMFTMNYDLQTFEVVSELLQSAICMNDSFGQTVFHH
IALLASSKSKMEAARYYMDILLQNLTATQSVDVAAQIINLQDDHGDTALLICARNGAKKC
ARLLLSFYASSSIPNNQGQYPTDFLSSKDMSFSNKLTHQTLPNVFTQLSELSKCHEASLA
EKQLTYNLAMEALEQTVRETETCQRLWNERTNNLIHQCKKFLHTLKTARYYLETVQLHQL
KKYVEAAREKLVEQLCSLQAQRKQKINEILNLLSM------------------GMNTINT
D---------QSGS-
>AnidRGDA <unknown description>
VDFSNVYSATYSSVPVYEFKIGTDSVMRRRSDDWINATHILKVAGFDKPARTRILEREVQ
KGVHEKVQGGYGKYQGTWIPLQEGRQLAERNNILDKLLPIFDYVAGDR-SPPPAPKHTSA
AEQEHILYGDQLLDYFMTVGDRIPPP--QPPANFQVDRPIDDSGNTALHWACAMGDLEIV
KDLLRRGADMKALSIHEETPLVRAVLFTNNYEKRTFPALLDLLLDTISFRDWFGATLFHH
IAQTTKSKGKWKSSRYYCEVALEKLRTTFSPEEVDLLLSCQDSVGDTAVLVAARNGVFRL
VDLLLSRCPRGDLVNKRGETASSIMQRAHLAETAQLLSQIGAIMAEASRKLTSSYAKPSQ
KDSDDVANPEALYEQLEQDRQKIRRQYDALAAKSDAQLGRYEQMRDNYESLLEQIQRARL
KERLLLTTFQLSRALCSEQKIRRAAVKELAQQRADAGVSTKFDVHRKLVALATGLKEEEL
DPMAAELAETLEFDR
>CimmRES <unknown description>
GIDTQIYSATYSGVPVYEFKVGSDSVMRRRHDDWINATHILKVAGLDKPSRTRILEREVQ
KGTHEKIQGGYGKYQGTWVPLADGRAVAERNKVLDQLLPIFDFVPGDR-TPPPAPKHTTA
VEQQHIMYGDELLDYFMTVGDAQPP---IPPQNFQPDRPIDDQGNTALHWACAMGSLDVV
KDLIMRGANTCGLTRNDETPLVRAVLFTNNYEKRTMPELAEILKNTISFRDWFGATVFNH
LAVATKSKGKWRSSRYYCQVLIAKLSEMYPQHEVGLLLASQDSYGDTAALTAAKNGCYRL
AEILLKNCPEGNLPNKHGETANEVMMMIQQQQAAALLKKISAIMDDANGKLTQAYVKSRP
QSFDGKSHPREIYEQLEAERETIRKDKTDTLSKFEDLVSRHDGAKQKYASLLEGTQELTL
SKRILAQKIELIRKIAQAEMARKNGTESMMSHRADAGPDARLNVHRKLVAMATRLPEQDL
DPMAKDLAVNLEFVR
>CgraRES <unknown description>
TGSDRIYSATYSGVPVFEFSIGNNHVMRRRVDDYINATHILKVADHDKPARTRILEREVQ
KGVHEKVQGGYGKYQGTWVPLRDGQLLAERNHVLDKLRPIFDYVPGNV-SPPQAPKHTTN
SDQQHMMYADALLDYFMISASMKPISFPKPPPGFEYDRPIDDQRHTALHWGAAMGDLDVV
RYFLDHRADPFVRNKSGETPLIRAVLFTNNHEKDTMPRLVSLLSRTIDKYDTHNATVLHH
IVMSTN-SAKKRCARYYLDIVLNKMAEILSPSDFSTLINFQDVNGDTALHIAARHNAKKC
IRALQGRSARGDIFNGNNETADHILQSLRSIRARSFSESVNTIAQDKGLQVSLALESEVR
EKDEDLVEGQRLQQQLEHERHQVRQATYKHIADEQRYREEEKMLRNGNASLSEQIQHKEL
HHAVLEERRNAALELGAEQSKRRKLTNAVVEAQGAAGMSVHGEKLKRLVSVTCGVLVEEV
PALAPELLEELQESK
>FgraRES <unknown description>
ATAPGVYSAVYSGIPVYEFQFGAEHVMRRRSDDWINATHILKAAGFDKPARTRILERDVQ
KDVHEKIQGGYGKYQGTWIPLESGQALAERHSVIDRLRPIFEYVQGTE-TPPPAPKHASK
PEQQHALYGDELLDYFLLSKTDQPAVKPDPPANFQPNWPIDAEDHTALHWASAMGDLDVV
KQLKRFNASSTVKNIRGETPFMHSVNFTNCYEKQSFPMVMKELFETFDARDNMGCTVIHH
AAVMKNGRFNSSCSRYYLDNILNKLQETLEPSAFQQLLDIQDNEGNTALHLAAQRNARKC
IRALLGRNASSDLANLEGIRAEDLIMDLNATKANTVQSRISPLIMEKFQDLAKSYEDEFR
EKDIAESEAKRLLSNTQQELTSVRQSITDVEGQASKQSTEANLAKHQVLSLITHQSRLNI
QRAVYDKRLRLARELSSLLAEQRKAEAEYVEALSMVGTGDKIEKYKKLLNRCLDTEAESL
DTNLDSLIEMMEEER
>NcraRES <unknown description>
NPEPGIYSATYSGIPVWEYQFGVDHVMRRRHDDWVNATHILKAAGFDKPARTRILEREVQ
KDTHEKIQGGYGRYQGTWIPLEQAEALARRNNIYERLKPIFEFQPGNE-SPPPAPRHASK
PEQQHAVYGDELLDYFLLSRNEQPAVRPDPPPNFKPDWPIDNERHTCLHWASAMGDVDVM
RQLKKFGASLDAQNVRGETPFMRAVNFTNCFEKQTFPQVMKELFSTIDCRDLSGCTVIHH
AAVMKIGRNSQSCSRYYLDIILNRLQETHHPEFVQQLLDAQDNDGNTAVHLAAMRDARKC
IRALLGRGASTDIPNKQGIRAEELIKELNASIANTVQNRITPLVLQKLKDLTATYDSEFK
EKDDAEKEARRILNKTQSELKALTASIDDYNSRAAKTAAEMATARHKVLAFVTHQNRISV
QEAVYTHRLSLAAELRSILQEQRSAENDYVEARGMLGTGERIDKYKHLLMSCLPPEQENL
EENLEEMIKLMEQED
>PansRES <unknown description>
AAPAGVYSATYSGVPVYEFQFGTDHVMRRRADNWVNATHILKAAGFDKPARTRILEREVQ
KEEHEKVQGGYGKYQGTWIPLEQGEALAQRNNIYERLRPIFEYEPGSE-SPPPAPRHASK
PAQQHAMYGDELLDYFLLSTNQQAAIRPDPPTNFQPDWPIDTDRHTSLHWASAMGDTDVI
KQLKRFDANLMAQNIRGETPLMWAVNFTNCYMKKTFPTVLNELFKSVDARDHSGCTVIHH
AAVMKRGRQSSTCARYYLDIILNKLVEVRQPEEVQALLDAQDEEGNTALHLAARVNARKC
IRSLLGRGAATDIENNEGVRAEDLIKEINTTRANTVQSRITPLVLQKLQDLSQSYDSEFN
ETDEAEKEARHILANTQAELNNLRASIAELESRASKTEEEVAAAKKQVLALFRRQTQLAI
EKAIPEERLKLAAQLHAMLVEQEAAEVEYVEARGMLGTGKKIDQYRHLLCSCLPPDQDML
DQNLEDMISMMEDEA
>MgriRES <unknown description>
PTGPGIYSATYSGIPVYEYQFGVDHVMRRRVDDWINATHILKAAGFDKPARTRILEREVQ
KDQHEKVQGGYGKYQGTWIPLEAGEALAHRNNIFDRLRPIFEFSPGPD-SPPPAPRHTSK
PEQQHRIYGDELLDYFLLSRNPTPAMRPEPPVNFRPNFPIDADQHTALHWAASMGDVDII
KQLFQFNAQPDSRNVRGETPLMRAVTFTNCYDKQTFPVVLKELFHTINIRDLSGCTAIHH
AAILKGGRHSPTCSRYYLDNILNRLQETQHPNFVQQLLDAQDNDGNTAVHLAAQRGSSKC
IRALLGRGASTDITNNEGMIAADLIKELNASKALTVQNRITPLVFEKFHDLARSYEDEFT
IKDEAEREATRILSNAQAEHTSLTNKLAELGSQAFGIDGELETATGKVKAVVCTLNRLHV
EGLVIEERLALANELRYLLGEQQMAETEYIEALSMVGTGEKIDQYRRLLRNCLGPLAENL
DDNLEELVAIMEEEV
>AgosSWI4 <unknown description>
STIPIIEIATYAGVDVYECYCRGKIVMRRLHDDWVNITQVFKVATFSKTQRTKILEKESA
DISHEKIQGGYGRFQGTWIPLDSAKGLVAKYEITDIVVLTVINFQPDPMMPPRRSKNSII
KTFTPSEYKNLILQVLSTEYDVLPEKMYYPPIGLDVNFIIDKQGHTSLHWAAAMANIPLI
KILLTLEADIFHCNDKGFNCITKSIFYNNCYRTGAFFLIVELLRMCLVTPDANGRLPLHY
LVELSVNKSKDLVTNYYIDTILDVLSKDDP--VLKMCLNYQDSIGNTVLHLAALNMNLAL
SNKLYYMGSSMEILNSHQQTPASILSKASMTQPEPNVANTAQEFSELSQSLTEAIEQNFI
KLGTEIAKATEGIEGIDRSLKFSEKQVADILVKIHDEQNALQAQISRFANSIEKSQALTL
ATLVAKQLFRLGLELSLLQLKRKHIIDKVCRAKTTINSGTKIYKYRKLI----GISSDDI
ESKLNDIENDLRGA-
>KtheSWI4 <unknown description>
EIRPVIEIATYAGVDVYECYCRGQIVMRRCMDNWVNITQVFKIASFSKTQRTKILEKESN
MVKHEKIQGGYGRFQGTWIPLENAHYLVQKYSVSDLVVSTILHFQLDPRPPMRRSKNSVI
KHITEDDYKELLLQVLSSDCSVLPDELFHPPPELDINFTIDDQGHTTLHWAAAMANIPLL
KVILTLPVNILLCNHRGFNTITKACFYNNCYKAGVFPKVLELLKPCIITPDMNGRLPLHY
LVELSVNKSKDVVINYYLDSLLDALAQEDI--LLRMCLNYQDNSGNTVLHLAALNLNLEL
CNKLCYLGSSMDILNLEHETATSILAKFNLVPGSFSSQLLTKQLSHLTTSLTSSVDEEIS
GLELEKEKTQECIGSIDGSLKHNEVQMQELLQGVSNLTKQVNAQMLRLASSIEKSQALAL
ATLVGSDLLRLGLQLALLQFGRKCVIEKLARSKSEINSTPKVKKYRKLI----GLTIDEI
DTKLDDIEKDLRAS-
>KwalSWI4 <unknown description>
EIRPIIEVATYAGVDVYECYCRGQIVMRRCMDDWVNITQVFKIASFSKTQRTKILEKESN
MVKHEKIQGGYGRFQGTWIPLENAHYLVQKYSVSDVVVSTILHFQLDPRPPLRRSKNSVI
KTITEERYKDILLQVLSSDYSVLPEELYHPPAGLDMNFMIDDQGHTTLHWAAAMANIPLL
KVILTLPIDILLCNHRGFNTITKACFYNNCYKAGAFPKVLQLLKPCIITPDMNGRLPLHY
LVELSVNKSKDVVINYYLDSLLDALAQEDV--LLRMCLNYQDNSGNTVLHLAALNLNLEL
CNKLCYLGSSMDILNLEHETATSILARFNLVPGSFSSQLLTKQLSNLTTSLTNSVDEEIS
ALELEKEKTTECLESVGKSLKNNELQMEEILRGVNQLSEQVNAQKQHLANSIEKSQALAL
ATLVGNDLLRLGLQLTLLQFGRKYIIEKLAKDKSELSSTVKTKKYRKLI----GMTIEEI
DSKLEDIEKDLRES-
>SkluSWI4 <unknown description>
SAPPVIEIATYAGVDVYECYCRGKIVMRRCQDNWVNITQVFKIASFSKTQRTKILEKESN
DMKHEKIQGGYGRFQGTWIPLENARYLVSKYKVDDIIVKTILSFIPDPSLPPRRSKNSVI
KDVSEEEYKEIVLQVLSSDYSVLPEQLYNPPRNLDINFQIDDQGHTSLHWATAMANVPLV
KILLTFNSNLLHYNNRGFNCITKAVFYNNCFKAGVFPQIISFLKPCLITPDANGRLPLHY
LVELSVNKSKDVVINYYMDIILDALAQEDV--LLRTCLNYQDAMGNTVLHLAALNLNLEL
CNKLCYLGSSMDIMNLENESVTTILAKFNLVPTSFKASKLSRQLSELTDTLTSSIDEKIT
NLELEITKNSECVESIDKSLKHVRQQEQEIMYNVMHLRSQFEDRLSKFANSLEKSQALTL
ATLVNQVLLKLVVDLTLLQFKRKHMIEKICHTKSTMNSTVNIGKYRKLI----GMSIDNI
DTKLDDIEKDLRMNS
>ZrouSWI4 <unknown description>
AGRPVIEIATYADTDVYECYIRGYIVMRRTQDDWVNITQVFKIAQFSKTQRTKVLEKESN
DMRHEKVQGGYGRFQGTWIPLEDAKYMVTKYNIRDPVVTTILAFQLNPNPPMKRSKNSVL
KTLNVEEYKEMILQVLSSEDGQLPPQMYHPPSNFDINFEIDDQGHTPLHWATAMANVPLI
KLLIALNANALQCNLRGFNCITKSAFYNNCYKADTFSEIVSILRICLITPDNNGRLPLHY
LVELSVNKSKDVVINFYLDTIIHNLGQEDY--LLRMCLNFQDNMGNTVLHLAALNLNLEL
CNKLCYLGSSMDITNCDNETPASILAKFNLVPEDANVVKLAGKLGEMSNALKISINTKVN
SVANEIENATEGIKCIKQNVNNITRHEKDLLVQRNQLREYVRDGRQVFVQCLEKSQALNL
ATLVDDTSLKLAAELALLQFKRRLRIQKVTDARTKVDSNNKISKYRRLI----GMTIENI
DTKLDDIEGYLKTNS
>CglaSWI4 <unknown description>
GMAPIIEIATYADTDVYECYIRGQIVMRRTMDDWVNVTQVFKIAQFSKTQRTKILEKEST
NMKHEKVQGGYGRFQGTWVPLEAAKFMTTKYNIDNPVVNTILSFILNPNPPPKRHKNSVL
RAIKIESYKETLLKVLSSEEDALPAELYHPPANLNINFQIDDQGHTPLHWTAAMANIPLV
KLLIGLNANALHCNSQGFNCITKAVFYNNCHKNGAFPELISLLKICLITPDKNGRLPLHY
LVELSVNKTKDNVIMTYLDDIVKNLGQGDE--LLRMCLNYQDNVGNTPLHLAALNLNLQL
CNKLCQLGASMTVSNFNNETPALILTRFNLVPEDTHILENIEKFGSASSTLFEGLKSQFQ
SLQTDVEVSESALSEIASHLESISHQRQALLHSTEQLREVVNQTNEMFTQGMENSQALRL
AMLIIQESLDYAVELSVLQFKRRLIMHKIREQRCKSTSSTKINKYKRLI----GLNVTDI
NAKLDEIERELTTKA
>SbaySWI4 <unknown description>
SNQPIIEIATYSETDVYECYIRGFIVMRRTKDDWINITQVFKIAQFSKTKRTKILEKESN
DMQHEKVQGGYGRFQGTWIPLDSAKFLVNKYEIIDP---SILTFKFDPNPPPKRSKNSIL
RKMSDQEYKQTILTILSSERSALLATLYPTPKNFNINFEIDDQGHTPLHWATAMANIPLI
KTL---NANALQCNKLGFNCITKSIFYNNCYKETAFDEIISILKVCLITPDANGRLPFHY
LIELSVNKSKNMIIKSYMDSIILSLGQQDY--LLKICLNYQDNIGNTPLHLSALNLNFEI
YNRLVYLGASTDILN---ESPASIINKFNSTAHDKPLAQQIDKLNAKVTSIQRLMGEDIK
NLDSEIVEAESSISNNHQRLTTISHQ---AFDSIKEASSELNSKKQNYIQSLEKSQALKL
ATVVKNEMLELATELTFLQFKRRMTTLKI---RSKVNSSVKLDKYRNLI----GITIENI
DSKLDDIEKDLRANA
>ScerSWI4 <unknown description>
SNHPVIEIATYSETDVYECYIRGFIVMRRTKDDWINITQVFKIAQFSKTKRTKILEKESN
DMQHEKVQGGYGRFQGTWIPLDSAKFLVNKYEIIDPVVNSILTFQFDPNPPPKRSKNSIL
RKMTDQEYKQTILTILSSERSALLATLYPAPKNFNINFEIDDQGHTPLHWATAMANIPLI
KMLITLNANALQCNKLGFNCITKSIFYNNCYKENAFDEIISILKICLITPDVNGRLPFHY
LIELSVNKSKNMIIKSYMDSIILSLGQQDY--LLKICLNYQDNIGNTPLHLSALNLNFEV
YNRLVYLGASTDILNLDNESPASIMNKFNTPAPDKPLSQQINKLNTKVSSLQRIMGEEIK
NLDNEVVETESSISNNKKRLITIAHQIEDAFDSIKETSSKLNSEKQNFIQSLEKSQALKL
ATIVVNETLRLATELTILQFKRRMTTLKISEAKSKINSSVKLDKYRNLI----GITIENI
DSKLDDIEKDLRANA
>SmikSWI4 <unknown description>
SNHPVIEIATYSETDVYECYIRGFIVMRRTKDDWINITQVFKIAQFSKTKRTKILEKESN
DMQHEKVQGGYGRFQGTWIPLDSAKFLVNKYEIIDPVVNSILTFQFDPNPPPKRSKNSIL
RKMTDQEYKQTILTILSSERSALLATLYPAPKNFNINFEIDDQGHTPLHWATAMANIPLI
KMLITLNANALQCNKLGFNCITKSIFYNNCYKENAFDEIISILKICLITPDSNGRLPFHY
LIELSVNKSKNMIIKSYMDSIILSLGQQDY--LLKICLNYQDNIGNTPLHLSALNLNFEV
YNRLVYLGASTDILNLDNESPASVMNKYNTSAHDKPLSQQIDVLNTKVSSMQKKMGEEIK
HLDDQVIETESSISNTKKRLITIAHQIEEAFDSIKETSSKLNSGKQNFIQSLEKSQALKL
ATIVKNETLRLATELTILQFKRRMKTLEISEARSKINSSVKLDKYRNLI----GITIENI
DSKLDDIEKDLRANA
>KlacSWI4 <unknown description>
ESETFIEVATYAGVDVYECYTKDKLIMRRCNDNWLNITQVFKAGSFTKAQRTKILEKEAN
EIKHEKIQGGYGRFQGTWIPWESTKYLVEKYNINNKVVKRIVEFIPDPNMPPRRSKVSQI
KGVSTEYYKELILEVLSSEYDTLPEALYRPPSNLDINFLIDDQGHTSLHWAVAMSNIPLI
RVLLVQDADLLRCNDKGFNCLTKSVFYNNCYKAVSFQQIISMLNPCLVTPDANHRLPLHY
LVELTVNRSKEHVIEYYMDTILDTLAKEDE--LLRMSLNHQDTLGNTPLHLAALNKNVDL
CQKLVYFGASPDILNGENQTVSMILSRFTVPNIDDPTIKSTAQLGSLTQSLSNIIEDNLD
NLQYSIQLKEEQIQEIENQLKHTNAREKALSDSLGSAQNQLKMKNIELDNYMERSQALSL
ATLVKKESIKLMVELCYKQFKRRQMIRNIKYARDQLVSDSKISKFRKLI----GMSIDNI
DSKLNDIEMDLSSME
>CalbSWI4 <unknown description>
----------------------MMSIMRRCKDDWVNATQILKCCNFPKAKRTKILEKGVQ
QGLHEKVQGGFGRFQGTWIPLEDARRLAKTYGVTEELAPVLFLDFSDPNIIPRKEKPASK
EPQADNGYAAQLLRFFSEDNVDIPYFIIYPPADFNINEPIDDEGHTPLHWAASIGNFEMI
HLLLSKGANPLVVNNFGLNPLSKLISFNNCFELKNFPTVLDDLELCLINTDINGRTPLHY
LCQFAKSKTKNDSLVYYLKVILNKLTILSNQSLMKNVLDHQDVHGDTCLHIAVRSGNIDI
VKILLQYGAMDDLENINRETARQLITQCNLIPQEDPMSDLSSMISGMINSLSHTYTSDSA
KLDLEIFKLKESINLKQQENQESLTRVQKLLINIEVCERTIKEKEQELLKVLQHNQSIEL
AKLVDQSRIDDAIELSKLQLERNRLVNEIVLHTKSFGIDEKMYKYRKLLSLSCGVKVEEI
DSLIDGIAESLTEGM
>CtroSWI4 <unknown description>
-----------------------MPIMRRCKDDWVNATQILKCCNFPKAKRTKILEKGVQ
QGLHEKVQGGFGRFQGTWIPLEDARRLAETYGVTKELAPVLFLDFNDPNIIPEKVKPAPK
EPQGDNSYAAQLLRFFSDDNAAIPYFIIYPPVDFNINEPIDDEGHTPLHWAASIGNYEMI
HLLMSKGANPLVVNSFGLNPLSKLMSFNNCFELKSFPKVLDDLELCLINTDINGRTPLHY
LSQFAKARGNADSLMYYLKVILSKLTVLSNQSLMKNVLNHQDVHGDTCLHIAVRAGSADL
AKLILQYGAHDDIENINRETARQLITQYNLIPQEDAMTDLSSMISGMINSLSDTYSAELK
KLDAEKEHLQQLITIKEDENEELLRNFQRILTSIDICERTISEKEQALLRVLQRNQAYKL
AKLVNESQVDYAIELSELQIQRNQLVSDIAKRTKLFGIDEKMYKYRKLLSLSCGVRVEEI
DSLIDGIAESLTEGM
>CparSWI4 <unknown description>
-----------------------MPIMRRCKDDWVNATQILKCCNFPKAKRTKILEKGVQ
QGLHEKVQGGFGRFQGTWIPLEDARRLACTYGVTRELAPVLFLDFNDPNVIPVKAKPPPK
EPGDDNSYAAQLLKFFSEDSADIPYFVHSPPSDFNINEPIDDEGHTPLHWAASIGNYEMI
HILMSKGANPLIVNNFGLNPLSKLISFNNCYELRNFDKVLTDLELCLINTDINGRTPLHY
LCQYAKVKSKFESLQFYLNSILSKLQFLTDQNLMKNVLNHQDVRGDTCLHIAIKSGCISF
VQTLLKYGARDDIENIDRETARGLIMQYNLIPQDDPFEDLSTMISGMIGSLSSSYNEESS
RLDKELDSLRSSIAAKQSEANKSVSHINNLLLSILYCQESLCENELKITNIMQRNQAYEL
ASLVNEEKFNLSIELTQCQLQRNSLVLQIAQRTKMFGIDDTMYKYRKLLSLSCGVRVEDI
DSLIDGIAESLTGGH
>CguiSWI4 <unknown description>
--------------------------MRRVKDNWVNATQILKCCNFPKAKRTKILEKGVQ
QGLHEKIQGGYGRFQGTWIPLEDAQQLAANYGLSPEMAPVLYLDL-DMNVLPKKARQLNK
DGKNTESYASQILRFFTEENAPVPFFIHNPPYDFNINEAIDDEGHTALHWAASIGNYHMT
HLLISKGANPLEVNNFGLNPLSKLISFNNCFEMKNFPKMLDELELCLINTDSNGRTPIHY
LCQFSSMESKYESFRYYLSVMVAKLTSISR-ALLKNVLDHQDVNRDTCLHLAARAGSAKL
VRKLLSHGARDDLPNVQNETAKQLIMKLNIMGQEESMQDLSSMVNGMLNALSDSYNSQLA
KLKQQQLTLESTIAEKREINEKSEQWLNTLFQTIKEYEDTIGIKVQSLQRTLEKKDAYRL
ANMVDSKKFELATKLTKLQYKRSRLLTDTVAAIKNYGIDSKLYKYKKLISLSSNLKVEDI
DGLIDGIEESLMEAS
>DhanSWI4 <unknown description>
LEEPKVYIATYSSTDVYECTINNSPIMRRCKDDWVNATQILKCCNFPKAKRTKILEKGVQ
QGLHEKIQGGYGRFQGTWIPLADAQRLAASYGVTPDLAPVLYLDASDPNVIPKKVKQVNK
DHEEYNSYSAQLLKFFSEDNSNIPYFLHNPPYDFNINEAIDDEGHTPLHWAASIGNYVLI
HLLISKGANPLVVNSFGLNPLSKLISFNNCYELKNFPKVLDDLELCLINTDINGRTPLHY
LCQFSKVKTKYESLRYYLGIILAKLTSLSKSALLKNVVDHQDVNGDTCLHLAAKFGSNKI
FKFLVGYGARDDLVNVNNETPRYLNMQYNLLSQDDLMTDLSSMITGMINSLSDSYGQELT
HLKTTYNKLQSDLIEKEKSNGKSLHKFEALLKKIRLQEHELNGKEIALLQALEKTQAYQL
ANLVDEERLSFAIELTNLQLQRNKIINEVTNRIKNYGIDSKMYKYRKLISLSCGLKVEDI
DGLIDGIEESLMETS
>ClusSWI4 <unknown description>
--------------------------MRRCKDDWVNATQILKLCNFPKAKRTKILEKGVQ
QGLHEKVQGGYGRFQGTWIPLADARRLADEYGITAEMVPVLYIDVKDPSIIPKKSKPPSS
SLEEDNSHPAQLLRFFSEEKAPIPYFLYNPPPDFNINEAIDDEGHTTLHWAASIGNLNLV
HLLLSKGANPLVVSNYGLNPLSKSISFNNCYDLKNFPQIIDALESCLINTDINGRTPLHY
LCQFAKVQTKLPSLSYYLGIIFNKLVFMSESNLMKNVIDHQDVNGDTCLHIAARSRCTQF
VKFFLSNGARDDLINVNNETAKTIIIQQDLLVQDDPVKDVSSMMSGMVNLLTDSYIQELN
GLKIESKRVKSILLEKKDLNNKCIERVKILLNKLNVFAQEIQHKEAQLTCSIEKAQAFEL
ANLV---NLELGVALTEAQIKRVDLVHKVVESVKNFAIDSKMNKYRKLISLSCGLRMEDI
DGLIDGIEESLMEKS
>WanoSWI4 <unknown description>
-------------IDVYECFIEEVPVMRRCTDNWVNATQILKAAKFPKAHRTRILEKEVQ
KGVHEKIQGGYGRFQGTWIPLEVARPLAHKYNITDQMAPILSYVPDPNNPLKRRAKPVKA
TKNHKAIYTESLIDFFSNESDEVPQVLHHPPSDFDFNEPIDEEGHTPLHWASAMANVPLI
ELLLKHGSDPLTPNVSGLNCVSRSIFFNNSFQKNNFNKLVDLMKNCLYTPDKSGRTPMHY
ICESIK--TKYDTSKYYMEIILNKLAQGNE--LLRIVVNHHDIKGNTALELAQFSGNLEL
VNLLKRFGAKETEPSEKKKTITSPIKEESAEI---PLQEVGPIFTSMLSSLADAYDYELK
NKEEESEHTKTVLEDLELDIRTTDEQNRIVLDQISNLEKDSERKTQHLNKVIERSQALSL
AKLV---EFELALELTRLQFNRRKIVENILTELTEQSINKKMNNYRRLISISCDLKFENI
DELVDEIEADLSSTA
>CalbMBP1 <unknown description>
MSDSQIYSATYSNVPVFEFVTSEGPIMRRKKDSWINATHILKIAKFPKAKRTRILEKDVQ
TGIHEKVQGGYGKYQGTYVPLDLGAAIARNFGVYDVLKPIFEFQYIEGQVPPPAPKHNHA
SNQIYSDYFQSLLSYFLDDNNPIPDSLLSPPSKIHIYQTIDSDGNTIFHWACSMGNLNMV
EFLLKTFTHSLVRNNNGETPLMFMVKFNNSFQLRNFPLILDLLKESVLLVDSNGKTVLHH
IVDTDS-KKREKFAQYYLESLLEKIVDERQQGLVTKFINHQDSDGNTAFHIAAHNLNKKC
IKVFINYHRNFGLRNLVSCTVEDYLASHNYVLAINLQNTTANLLTEKMTQLAYAIDSELS
EKDEVILTYFKVLSQINQIKLESQRKILSFFKLELHQQDELDKVEHMTKERLHEKVLDAS
SVIDVHEQLELAKQLQVEIIKRKKLVDEISKLTKNYPSTDKLYKYCKLISLSCGIPMDEI
ETSIDAMEESLVKK-
>CtroMBP1 <unknown description>
MSNTQIYSATYSNVPVFEFVTSEGPIMRRKSDSWINATHILKIAKFPKARRTRILEKDVQ
TGVHEKVQGGYGKYQGTYVPLELGATIAKNFGVYDVLRPIFEFKYIEGEVPPPAPKHNHA
SNQIYSEYFQGLLNYFLDDNNQLPERLISPPSKIHINQAIDTEGNTIFHWACSMGNLSII
EFLMRTFTHEIVRNNCGETPLMFMVKFNNSFQLRNFPQILEVLGDSMLLVDSNGKTVLHH
IVDADN-KKREKFARYYMECLFKKLVDGVKEPLVSKFINHQDSNGNTAFHIAAYNLNKKC
IKVFILYHRNFGLRNLVSCTVEDYLASHNYVLAINLQNSTANQLTEKMTQLAYAIDSELS
EKDEIILSYFKILNEINETKLASQRNILSFFKLALHEKDELDTLAKNTREILQSKILKSL
EINGKREEFELARELQAEIIKRKQLMEKILAKTKDYSMDDKLYKYCKLISLSCGMQIEEI
EGSIDAIEESLVKNK
>CparMBP1 <unknown description>
EGNTQIYSATYSNVPVFEYVTSEGPIMRRKGDSWINATHILKIAKLPKAKRTRILEKDVQ
TGIHEKVQGGYGKYQGTYVPLKLGEVIARNYNVYDTLKPIFDFEYIEGKTPPPAPKHNHA
SNQIYADYFANFVTFFLDDEGVLPEKLLNPPSKIHINHSIDNEGNTIFHWLCSLGYLTLI
KFLIEKFDKEIIRNNNGETPLMFMVKFSNCFNSNSFKEVLEVLFESLILVDSSGKTVLHH
IVEY----KKEKVAAYYLDILLKSLVHDKESNLITKFINHQDSDGNTAFHIAAYNLNKKL
IKVFIDYHKNFSLRNLVTCTVEDYLESHNYVLAINLYNTTANILTEKMAELSYIINQELK
EKDNVVLGYFKTLERVNEIKLSTQRAILSIFKLLLHKQEEVKQVLKNFKEFVLRKELEKA
S--FDESQFELANLVQLEILKKRKLVDKIVDLAKDYASNNKLIKYCKLISLSCGMRFDEI
ENNIDSIEQSLLKNR
>CguiMBP1 <unknown description>
AMDTQIYSATYSNVPVFEFVTSEGPIMRRKSDSWINATHILKIARFPKAKRTRILEKDVQ
TGIHEKVQGGYGKYQGTYVPLNLGAEIAQSFGVYDVLKPIFEFEYVEGKTPPPAPKHSHA
SDSVHDEYFNSLLNYFLEDKVQIPPKLSSPPSSINITRGIDNDGNTIFHWACSMANTTAI
HFLLSTFSSYLVKNSHGETPLMFAVKFSNAYQWKNFPALLEILFDSILSVDSSGMTVLHH
IVKASLNDKKERFAKYYLESLIERLIQYEKGSVIYKFINHQDVNGNTAFHIAAYHLRKKL
IKVLIAYHSDFSLKNLVSYSVEDYLATFNYVLAIKAQNNASNLIAERLSQLSYSMEKELI
DQDAQLRSYFSAVGHSGKRRVESQREILQYFKLVLQQKNELETGFSKLEHLVQNKRIEER
SKEINTTPIQQAIQLQKLIQKRQQLLDKLYEERRAFPQEDKLYKYCKLISLCCGMSMKEV
ESSIDLIESSLSKPN
>ClusMBP1 <unknown description>
ANPNQIYSATYSNVPVFEFVTKEGPIMRRKSDSWINATHILKIAKFPKAKRTRILEKDVQ
TGIHEKVQGGYGKYQGTYVPLDLGAEIAKSFGIFEELRPIFEFQYVEGKTPPPAPKHSHA
SDQESVDYFNTLLNFFLEDDSDLPERILNPPSKINISQPIDNEGNTIFHWACSMANVAMV
EFLLSIFSNFIAKNYHGETPLMFMTKFNNSYQLNNFPTILDLLFDSVLSVDNYGRTVLHH
IALACKTDQKERFAKYYMEVLFSKIVEFPEQLLISKFLNHQDNEGNTAFHIAAYNMSKKL
VKTFIKYHMNLKLRNLVNCSVEDYLASHNYVLANNLQNSTANLVTQKLTELAYVVDKELS
EKDEKLLALFRFSKLIAFEKFNSQKSILDIFNLYLATKEEFSDAFKNIREKVIASTLTKY
EKESNKEKLQYAIDLQKAIIQRKEITSLLYNEEIKFPHDDKLYKYCKLISLSCGMTFAEV
ESSIDLIEQSLSRGT
>DhanMBP1 <unknown description>
ADNTQIYSATYSNVPVFEFVTLEGPIMRRKLDSWINATHILKIAKFPKAKRTRILEKDVQ
TGVHEKVQGGYGKYQGTYVPLDLGADIAKNFGVFDSLRPIFEFTYVEGKTPPPAPKHSHA
SDAIYADYFTNLLNYFLEDGNNIPDKILNPPSKINITQPVDNEGNTIFHWACSMANNGMI
EFLLATFESFLLKNNRGETPLMFLVKFSNSYQLKNFPTLLDLLFDSILSIDNYGRTVLHH
IALAANTKNKERFARYYMECLFAKIIEFQERDLIAKFINHQDIDGNTAFHIVAYNLNKKC
IKVFISYHKNFHLKNLVSYTVEEYLASHNHVLAVNLQNTTANLITEKLTELAYIVDKELS
EKDEKLLMYFKLLKAIGHEKLLSQRAVLQFFKLFLQRKDQLDQVFMAISSAIQNTKVAEL
ASTLPSEQVRLSIELQTQIVKYKQMLHKLHQQHLQYPKDDKLHKYCKLIALCCGMNFNDV
ENSIDLIEQSLSKSA
