# Supplementary material for: Gene duplication and co-evolution of G1/S transcription factor specificity in fungi are essential for optimizing cell fitness
Source: PLoS Genet. 2017 May 15;13(5):e1006778. doi: 10.1371/journal.pgen.1006778 (PMC5448814; doi:10.1371/journal.pgen.1006778)
Supplement: S2 Dataset — (GZ) [file pgen.1006778.s015.tar.gz]

Archive with 8 entries (7 files):
- S2_dataset/Calb_wt_countResults_rawordered.txt
- S2_dataset/Htseq-countResults_rawordered.txt
- S2_dataset/Klac_wt_countResults_rawordered.txt
- S2_dataset/Ncra_wt_countResults_rawordered.txt
- S2_dataset/Res2_wt_countResults_rawordered.txt
- S2_dataset/Swi4_wt_countResults_rawordered.txt
- S2_dataset/RNAseq_README
- S2_dataset
