# Supplementary material for: Gene duplication and co-evolution of G1/S transcription factor specificity in fungi are essential for optimizing cell fitness
Source: PLoS Genet. 2017 May 15;13(5):e1006778. doi: 10.1371/journal.pgen.1006778 (PMC5448814; doi:10.1371/journal.pgen.1006778)
Supplement: S2 Dataset — (GZ) [file pgen.1006778.s015.tar.gz › S2_dataset/Calb_wt_countResults_rawordered.txt]

Gene	WT_0_r1	WT_0_r2	WT_0_r3	WT_30_r1	WT_30_r2	WT_30_r3	Calb_mbp1_0_r1	Calb_mbp1_0_r2	Calb_mbp1_0_r3	Calb_mbp1_30_r1	Calb_mbp1_30_r2	Calb_mbp1_30_r3
15S_rRNA	0	1	2	1	6	9	20	3	2	0	0	7
21S_rRNA	3	7	17	8	20	19	46	11	15	2	4	24
HRA1	6	15	23	12	0	15	12	15	8	20	11	8
ICR1	23	87	117	117	39	125	69	114	102	158	120	109
LSR1	24	53	71	85	50	75	143	45	52	150	87	83
NME1	2	10	12	2	20	20	8	5	7	11	8	5
PWR1	0	0	0	0	0	0	0	0	0	0	0	0
Q0010	0	0	0	0	0	0	0	0	0	0	0	0
Q0017	0	0	0	0	0	0	0	0	0	0	0	0
Q0032	0	0	0	0	0	0	0	0	0	0	0	0
Q0045	0	1	0	0	1	0	1	3	0	0	0	1
Q0050	0	3	1	1	0	3	5	9	2	2	3	6
Q0055	1	3	1	0	0	4	2	3	1	0	0	5
Q0060	0	1	0	0	0	0	0	2	0	0	0	1
Q0065	0	0	0	0	0	0	0	2	0	0	0	0
Q0070	0	0	0	0	0	0	0	0	0	0	0	0
Q0075	0	1	1	0	0	0	0	1	0	0	0	0
Q0080	0	0	0	0	0	0	0	0	0	0	0	0
Q0085	0	1	0	1	0	0	0	4	0	1	0	0
Q0092	0	0	0	0	0	0	0	0	0	0	0	0
Q0105	0	1	0	0	0	0	0	1	0	0	0	0
Q0110	0	0	0	0	0	0	0	2	0	0	0	0
Q0115	0	0	0	0	0	0	0	3	0	0	0	0
Q0120	0	1	0	0	0	0	0	2	0	0	0	0
Q0130	1	1	0	0	0	1	1	0	0	0	1	2
Q0140	0	0	0	0	0	0	0	0	0	0	0	0
Q0142	0	0	0	0	0	0	0	0	0	0	0	0
Q0143	0	0	0	0	0	0	0	0	0	0	0	0
Q0144	0	0	0	0	0	0	0	0	0	0	0	0
Q0160	0	1	1	1	0	0	1	2	0	0	1	1
Q0182	0	1	0	0	0	0	0	0	0	0	0	0
Q0250	0	1	0	0	0	0	1	0	2	0	0	1
Q0255	0	0	0	1	0	0	0	0	1	0	0	1
Q0275	0	0	0	0	2	0	2	2	0	0	0	1
Q0297	0	0	0	0	0	0	0	0	0	0	0	0
RDN18-1	0	0	0	0	0	0	0	0	0	0	0	0
RDN18-2	0	0	0	0	0	0	0	0	0	0	0	0
RDN25-1	0	0	0	0	0	0	0	0	0	0	0	0
RDN25-2	0	0	0	0	0	0	0	0	0	0	0	0
RDN37-1	0	0	0	0	0	0	0	0	0	0	0	0
RDN37-2	0	0	0	0	0	0	0	0	0	0	0	0
RDN5-1	3	2	4	2	3	2	3	4	5	4	3	6
RDN5-2	0	0	0	0	0	0	0	0	0	0	0	0
RDN5-3	0	0	0	0	0	0	0	0	0	0	0	0
RDN5-4	0	0	0	0	0	0	0	0	0	0	0	0
RDN5-5	0	0	0	0	0	0	0	0	0	0	0	0
RDN5-6	0	0	0	0	0	0	0	0	1	0	0	0
RDN58-1	0	0	0	0	0	0	0	0	0	0	0	0
RDN58-2	0	0	0	0	0	0	0	0	0	0	0	0
RNA170	7	24	28	24	8	28	18	20	11	45	21	16
RPM1	0	0	0	0	0	0	0	1	0	0	0	1
RPR1	12	10	17	14	16	32	39	36	8	41	25	29
RUF20	48	179	239	156	81	250	157	182	155	320	233	168
RUF21	20	72	92	127	61	113	83	74	80	316	146	168
RUF22	0	0	1	0	0	0	0	2	1	0	0	0
RUF23	0	4	10	4	2	11	5	4	5	7	5	6
RUF5-1	0	0	0	0	0	0	0	0	0	0	0	0
RUF5-2	0	0	0	0	0	0	0	0	0	0	0	0
SCR1	29	19	109	35	319	169	267	42	67	57	41	142
SRG1	194	648	773	417	257	673	476	626	356	839	628	638
TLC1	382	1277	1566	2615	1026	2420	1507	1801	988	3688	2478	2573
YAL001C	255	935	1398	692	376	928	800	990	748	1345	905	827
YAL002W	293	968	1382	558	251	565	708	961	708	955	561	575
YAL003W	8881	23741	24762	29376	11726	30039	23111	27816	13880	50697	26131	25009
YAL004W	0	0	0	0	0	0	0	0	0	0	0	0
YAL005C	1572	5726	5994	6116	2240	5333	5961	9228	5017	11648	5819	6066
YAL007C	457	1629	1801	3180	1315	3758	1465	2057	1145	4925	3491	3214
YAL008W	216	820	857	343	189	462	812	878	481	733	482	412
YAL009W	160	497	654	399	196	525	430	582	349	709	545	468
YAL010C	155	554	605	396	197	447	510	655	357	629	466	431
YAL011W	132	445	522	589	280	616	333	480	274	958	548	554
YAL012W	2085	6152	7097	6526	2251	4501	6070	7751	4186	8968	5181	5045
YAL013W	324	824	887	1073	354	758	896	910	426	1500	769	655
YAL014C	282	838	978	798	314	747	857	986	515	1439	682	711
YAL015C	271	994	1083	706	366	1006	872	1107	546	1451	850	761
YAL016C-A	41	119	110	115	42	84	123	113	58	187	88	76
YAL016C-B	0	8	11	7	3	9	8	7	9	15	10	9
YAL016W	1209	4110	4609	3255	1394	3539	3219	4321	2697	5111	3360	3339
YAL017W	185	802	1098	415	191	520	604	799	561	759	527	514
YAL018C	0	0	0	5	0	1	1	0	1	4	1	1
YAL019W	412	1431	2005	2116	1024	2575	1154	1503	1090	3529	2173	2418
YAL019W-A	3	4	4	16	7	8	5	6	1	11	10	6
YAL020C	122	268	311	427	140	296	298	358	169	597	314	310
YAL021C	533	1799	1960	1986	706	1598	1612	1982	1083	2981	1493	1531
YAL022C	346	1061	1318	1528	630	1435	985	1173	638	2416	1369	1327
YAL023C	1717	5007	6044	10745	3838	8826	4297	5847	3148	13177	7116	7846
YAL024C	113	367	603	899	371	978	343	477	371	1352	871	913
YAL025C	794	2232	2826	3709	1668	4263	1884	2294	1141	6672	3382	3224
YAL026C	416	1276	1953	1240	552	1456	1012	1301	955	1997	1237	1252
YAL026C-A	23	66	81	58	31	76	58	88	48	117	71	46
YAL027W	101	286	316	203	103	243	306	376	199	414	265	224
YAL028W	99	375	520	73	20	78	370	488	310	151	86	100
YAL029C	645	2486	3551	1696	888	2234	1990	2735	2023	3142	1946	2147
YAL030W	301	837	872	523	252	714	846	951	458	1002	682	560
YAL031C	239	798	811	415	197	476	628	889	475	839	436	433
YAL031W-A	14	16	25	16	4	19	24	23	20	34	14	14
YAL032C	168	509	622	534	218	600	427	534	303	807	493	450
YAL033W	113	395	432	465	214	581	335	412	190	774	501	440
YAL034C	128	424	630	432	178	446	468	551	382	643	332	327
YAL034C-B	16	43	89	79	34	101	45	57	32	124	82	93
YAL034W-A	78	241	243	610	276	750	179	250	124	887	592	521
YAL035W	2164	7070	9642	8021	3387	8992	5698	7213	4560	12993	7486	7683
YAL036C	735	2433	2733	3197	1535	3919	2093	2570	1377	5388	3181	3309
YAL037C-A	7	33	43	31	13	30	61	33	49	56	42	45
YAL037C-B	536	1507	2328	1243	503	1578	1549	1689	1539	2117	1467	1580
YAL037W	104	364	496	281	157	491	377	485	286	595	466	395
YAL038W	13942	45743	54793	32060	14790	30325	39985	52904	29201	50454	30422	29899
YAL039C	1247	3417	3102	1642	593	1438	3296	3901	1638	3161	1516	1479
YAL040C	801	2818	3715	1708	920	1788	2080	2740	1944	3321	2041	1877
YAL041W	471	1736	2170	1362	659	1517	1290	1794	1114	2118	1328	1405
YAL042C-A	13	48	49	57	21	46	43	39	12	112	34	34
YAL042W	1116	3255	3787	4354	1679	3820	3232	3792	1848	6602	3414	3342
YAL043C	495	1456	1768	1562	599	1352	1235	1571	834	2145	1095	1114
YAL044C	256	1181	1243	1670	754	2122	967	1030	482	2553	1448	1358
YAL044W-A	48	174	214	207	76	224	181	188	100	291	156	169
YAL045C	16	25	28	38	16	41	40	29	10	65	41	26
YAL046C	97	372	363	482	197	619	350	487	213	852	506	468
YAL047C	106	374	415	590	286	554	315	366	251	781	584	522
YAL047W-A	0	1	2	0	0	1	1	0	0	3	0	1
YAL048C	171	546	813	459	182	436	464	589	391	703	403	411
YAL049C	533	1812	2247	1248	626	1655	1698	1930	1279	2571	1648	1507
YAL051W	235	909	1099	764	305	858	644	860	600	1199	818	800
YAL053W	2784	9247	10642	6111	2255	5554	7833	9989	5888	7880	4658	5030
YAL054C	102	360	467	273	138	332	357	423	255	488	280	293
YAL055W	152	418	425	197	94	239	394	475	210	375	178	197
YAL056C-A	1	24	28	21	8	15	18	22	10	32	18	21
YAL056W	347	1118	1500	948	414	1128	904	1175	729	1575	986	958
YAL058W	167	549	740	560	260	664	483	602	425	935	542	564
YAL059C-A	0	0	0	0	0	1	0	0	0	1	0	1
YAL059W	93	240	351	459	249	605	254	280	196	855	501	461
YAL060W	341	1275	1432	2512	1182	2761	1231	1495	831	4302	2522	2255
YAL061W	86	280	349	355	157	425	233	267	164	561	257	310
YAL062W	72	229	263	269	100	261	205	269	133	357	189	168
YAL063C	49	120	178	141	51	139	116	146	86	219	130	126
YAL063C-A	6	25	20	21	12	31	24	20	30	52	34	42
YAL064C-A	5	45	72	47	16	54	41	61	38	72	25	35
YAL064W	2	3	9	5	4	10	4	5	4	10	7	4
YAL064W-B	7	7	17	13	6	8	17	17	16	18	5	9
YAL065C	3	14	12	12	1	8	15	10	10	20	10	15
YAL066W	0	1	0	0	0	0	1	0	2	1	0	0
YAL067C	10	22	71	40	8	73	67	55	47	126	74	80
YAL067W-A	0	0	0	1	0	1	1	1	0	1	0	2
YAL068C	0	1	0	0	0	3	0	2	0	4	3	0
YAL068W-A	0	0	0	0	0	0	1	0	0	2	0	0
YAL069W	0	0	0	0	0	0	0	0	0	0	0	0
YAR002C-A	997	3300	3365	4809	2082	5637	3168	3962	1954	7844	4892	4728
YAR002W	634	2123	2443	1601	775	1891	1710	2321	1276	2836	1715	1754
YAR003W	259	847	1129	1287	574	1512	709	829	538	1927	1285	1177
YAR007C	309	1044	1083	5953	2509	6084	893	1104	637	8535	5398	5738
YAR008W	73	199	244	2122	774	2304	153	171	124	2935	1790	1857
YAR009C	1	18	7	3	1	1	8	5	11	6	6	3
YAR010C	0	0	1	0	0	0	0	2	1	0	0	0
YAR014C	615	2276	2937	2110	1087	2552	1750	2136	1472	4086	2150	2243
YAR015W	1150	5324	6950	7293	4396	11984	5175	5328	3065	15503	7718	7993
YAR018C	59	179	239	185	128	341	156	216	137	397	242	248
YAR019C	150	549	744	520	249	458	422	602	395	703	465	430
YAR019W-A	5	15	10	21	3	4	6	10	6	21	13	6
YAR020C	19	52	73	44	23	48	46	53	30	74	37	38
YAR023C	46	160	202	114	46	162	129	166	93	240	120	126
YAR027W	584	1844	2133	977	374	1015	1632	1843	1195	1849	1170	1024
YAR028W	144	470	458	239	95	241	402	571	277	377	229	265
YAR029W	11	53	59	40	15	67	52	90	44	69	42	52
YAR030C	17	44	54	42	14	59	38	70	36	66	41	40
YAR031W	26	91	118	101	60	120	83	75	58	186	113	104
YAR033W	36	122	139	105	49	95	124	135	77	229	97	102
YAR035C-A	0	0	2	9	1	6	3	2	2	10	4	6
YAR035W	28	61	73	337	98	233	59	61	43	335	167	176
YAR042W	495	1511	1995	1944	729	1647	1283	1624	1086	2973	1489	1705
YAR047C	0	0	0	0	0	0	0	0	0	0	0	0
YAR050W	32	97	150	120	37	96	74	111	81	144	86	88
YAR053W	3	11	15	7	6	10	18	12	13	17	9	18
YAR060C	0	0	0	0	0	0	0	0	0	0	0	0
YAR061W	0	0	0	1	0	0	0	0	0	0	0	0
YAR062W	0	0	0	0	0	0	0	0	0	0	0	0
YAR064W	1	2	3	5	0	1	5	4	3	4	0	1
YAR066W	4	5	3	12	7	7	5	7	5	17	11	5
YAR068W	5	15	20	41	15	22	21	34	10	52	17	24
YAR069C	0	0	0	0	0	0	0	0	0	0	0	0
YAR070C	1	0	0	0	1	1	0	2	1	2	3	0
YAR071W	22	88	66	80	26	102	70	79	49	121	86	70
YAR073W	19	51	50	510	182	487	53	75	34	1230	660	717
YAR075W	1	3	0	52	15	54	11	6	3	192	88	100
YBL001C	737	2141	2322	1803	962	2988	2115	2684	1263	3409	2632	2194
YBL002W	120	403	389	9197	2573	7712	335	446	222	8431	4744	6207
YBL003C	50	187	178	3949	1318	4692	153	199	100	4583	2925	3351
YBL004W	555	2101	3399	1683	898	2375	1436	2052	1637	3050	2080	2352
YBL005W	308	1067	1452	1056	519	1374	968	1378	894	2078	1448	1372
YBL005W-A	0	0	0	0	0	0	0	0	0	0	0	0
YBL005W-B	69	286	466	186	92	241	314	464	318	439	315	338
YBL006C	310	850	896	896	330	1041	849	948	491	1538	829	804
YBL006W-A	0	0	0	0	0	0	0	0	0	0	0	0
YBL007C	1146	3855	5135	3226	1315	3354	3174	3964	2535	5119	2883	2945
YBL008W	175	578	714	904	389	1011	441	603	393	1274	786	831
YBL008W-A	0	6	3	11	1	8	1	6	4	18	5	4
YBL009W	137	510	673	1746	744	1768	518	649	497	2433	1540	1642
YBL010C	128	386	455	772	391	1045	390	506	267	1453	852	793
YBL011W	349	1114	1391	1767	727	1698	886	1055	630	2610	1452	1408
YBL012C	13	25	33	66	14	43	22	19	12	87	28	40
YBL013W	16	35	60	92	25	82	26	33	33	119	64	70
YBL014C	181	665	972	873	413	1005	472	604	470	1459	849	912
YBL015W	140	432	495	772	293	557	381	505	231	984	517	596
YBL016W	3536	10211	10120	2170	1242	2582	10605	12940	5883	6156	2619	2628
YBL017C	2028	7688	12513	2446	1258	3372	6264	8313	6510	5272	3129	3302
YBL018C	72	302	265	513	221	672	244	268	141	754	444	469
YBL019W	150	531	734	518	228	603	433	608	374	842	583	534
YBL020W	259	893	1074	1405	711	1531	682	944	600	1865	1372	1351
YBL021C	119	338	329	533	176	526	340	406	180	832	433	360
YBL022C	696	2438	3068	1948	953	2183	1996	2694	1614	3960	2156	2330
YBL023C	254	954	1172	1086	629	1445	764	969	589	2369	1597	1327
YBL024W	657	2623	3263	2605	1373	3372	1731	2403	1678	4447	3021	2945
YBL025W	72	226	277	235	110	303	223	275	149	422	263	258
YBL026W	369	1201	1266	573	440	1224	1122	1420	698	1235	1037	1027
YBL027W	7140	23511	28619	22610	12009	36996	22126	27707	14317	48976	32774	26355
YBL028C	245	831	931	976	674	1774	753	883	497	2163	1465	1304
YBL029C-A	129	405	373	305	123	318	457	576	257	621	368	357
YBL029W	179	562	579	401	211	505	558	702	343	800	453	407
YBL030C	3168	7462	8432	18957	5485	11529	7651	9922	5492	22060	11347	11666
YBL031W	44	167	212	757	276	753	223	323	155	827	508	523
YBL032W	391	1278	1291	1632	602	1462	1019	1434	720	1728	1008	1099
YBL033C	783	1929	1993	1818	669	1754	1937	2264	1027	2989	1494	1395
YBL034C	95	475	703	976	497	1228	313	436	342	1325	1050	1070
YBL035C	136	497	643	2293	939	2270	364	530	319	3084	2099	2165
YBL036C	480	1839	2335	1369	843	2333	1674	2221	1410	3131	2216	1903
YBL037W	285	956	1337	835	384	816	681	906	673	1184	791	776
YBL038W	251	712	793	857	462	1148	731	932	457	1848	920	867
YBL039C	1194	3848	5044	6435	2792	7128	3238	3986	2561	10278	5924	5812
YBL039C-A	0	0	0	0	0	0	0	0	0	0	0	0
YBL039W-B	57	223	208	89	33	128	186	239	141	184	127	136
YBL040C	743	2493	2641	2222	1041	2915	2262	3050	1447	3562	2517	2434
YBL041W	2055	6157	6235	5549	2246	5864	5898	7220	3445	9844	5186	5363
YBL042C	856	2913	3467	3654	1774	3898	2244	3225	1797	5905	3303	3427
YBL043W	103	261	243	179	79	151	271	283	134	446	308	255
YBL044W	2	3	3	1	2	4	3	2	2	6	0	0
YBL045C	1060	3190	3321	5209	1890	4293	2899	4246	2259	7317	4644	4464
YBL046W	192	603	707	1280	523	1213	640	739	437	1950	1004	1041
YBL047C	1266	3904	5702	3054	1443	3564	3194	4228	2835	5204	3055	2955
YBL048W	32	122	137	69	48	107	79	118	95	132	136	114
YBL049W	83	289	341	226	103	258	286	367	198	469	294	252
YBL050W	729	2355	2558	1744	811	2154	2168	2846	1454	3385	2127	1856
YBL051C	489	1792	2211	1980	956	2352	1511	2020	1197	3411	1874	1979
YBL052C	183	641	875	527	285	695	454	585	424	807	496	521
YBL053W	7	27	42	27	13	27	19	23	15	46	27	10
YBL054W	588	1870	2175	3554	1425	3046	1333	1622	911	4835	2319	2713
YBL055C	474	1680	1983	1016	497	1207	1371	1780	995	1790	976	1128
YBL056W	855	2836	3583	2647	1293	3478	2405	3271	1949	4538	2968	3056
YBL057C	274	814	1010	909	433	1334	942	1065	535	1820	1157	902
YBL058W	1223	3545	3910	3369	1330	3230	3420	4163	2143	6035	3209	3130
YBL059C-A	86	325	342	367	177	476	272	427	194	635	427	441
YBL059W	109	300	310	312	135	397	302	342	198	558	343	327
YBL060W	241	861	1113	954	492	1170	667	919	615	1499	969	974
YBL061C	546	2079	2493	1514	823	1904	1695	2260	1366	2858	1721	1757
YBL062W	2	22	32	14	13	27	19	21	23	20	40	21
YBL063W	58	244	318	630	255	657	150	187	154	651	479	460
YBL064C	303	1074	1194	1984	796	1983	1009	1358	672	3768	2161	1864
YBL065W	3	1	11	3	3	10	7	5	3	12	8	5
YBL066C	137	410	627	504	204	438	317	460	353	753	468	440
YBL067C	374	1217	1793	1081	526	1312	1029	1353	977	2054	1245	1240
YBL068W	438	1325	1665	1404	689	1726	1035	1461	840	2318	1485	1392
YBL068W-A	0	0	0	0	0	0	0	0	0	0	0	0
YBL069W	120	381	410	455	156	350	303	417	227	598	365	362
YBL070C	7	19	26	20	14	27	23	18	15	49	18	25
YBL071C	132	375	436	508	227	551	324	351	185	836	462	455
YBL071C-B	6	16	18	20	10	36	17	20	10	38	18	16
YBL071W-A	215	633	559	819	374	897	504	615	268	1283	684	723
YBL072C	3480	10423	11771	11173	4874	15355	9337	12227	6116	20285	12102	12299
YBL073W	0	11	21	14	6	8	13	12	12	15	8	5
YBL074C	62	225	302	136	86	216	178	255	174	276	194	194
YBL075C	193	753	1135	620	330	873	570	893	628	1382	837	766
YBL076C	2889	10807	14007	8593	4082	9901	7907	10927	7507	14032	8830	8890
YBL077W	57	184	291	149	87	287	152	215	160	298	228	235
YBL078C	309	838	872	325	192	527	947	1045	522	915	535	488
YBL079W	402	1559	2618	1447	724	1774	1020	1498	1338	2152	1672	1661
YBL080C	107	315	412	507	186	497	295	391	212	726	439	412
YBL081W	386	1053	1220	2755	1075	2010	784	958	474	3609	1604	1537
YBL082C	135	396	458	1278	380	900	365	409	214	1426	662	753
YBL083C	2	18	12	47	11	25	7	9	5	53	26	22
YBL084C	219	626	692	754	324	782	500	672	395	1201	743	756
YBL085W	421	1455	1724	2029	900	2195	1253	1641	948	3151	1821	2029
YBL086C	107	358	434	857	323	1007	299	346	178	1159	705	689
YBL087C	2738	6922	7463	8381	3375	10639	6995	8344	4105	15700	8967	8333
YBL088C	250	880	1525	644	331	769	708	1011	841	1108	767	774
YBL089W	193	644	722	734	306	715	510	707	365	1047	608	645
YBL090W	104	355	351	411	202	548	362	508	228	837	509	464
YBL091C	1362	4168	5227	3552	1476	4296	3945	4818	2556	6457	3482	3403
YBL091C-A	166	476	549	241	95	278	455	512	272	414	225	257
YBL092W	10986	30437	33976	34890	14594	46433	30906	37360	17743	68553	40164	35293
YBL093C	428	1440	1487	729	401	1060	1252	1608	754	1616	800	840
YBL094C	8	28	34	14	6	19	20	31	19	39	17	12
YBL095W	120	334	366	208	82	223	325	330	189	364	176	192
YBL096C	10	24	34	22	2	22	16	18	18	22	24	13
YBL097W	26	94	230	143	69	211	99	125	130	226	126	158
YBL098W	280	1111	1800	754	413	1408	1196	1465	1038	1610	1046	1048
YBL099W	2070	5940	6685	9369	3335	8319	5674	8035	4390	12588	8024	8558
YBL100C	72	279	258	389	146	257	203	319	181	387	282	295
YBL100W-A	0	0	0	0	0	0	0	0	0	0	0	0
YBL100W-B	1	5	9	2	1	8	1	2	4	5	2	3
YBL100W-C	5	11	10	8	1	4	13	18	6	18	8	6
YBL101C	268	941	1668	468	228	539	839	1034	914	861	501	484
YBL102W	233	862	837	887	434	1330	659	932	462	1498	1178	1037
YBL103C	216	860	960	751	338	852	715	946	550	1253	752	772
YBL104C	204	683	912	719	341	811	488	669	451	1101	645	713
YBL105C	439	1365	1986	969	473	1148	1106	1467	1053	1708	1034	1029
YBL106C	142	482	751	484	211	546	426	584	470	862	595	537
YBL107C	277	764	825	971	440	1308	771	985	490	1807	995	1198
YBL107W-A	0	1	0	0	0	0	0	1	0	0	0	1
YBL108C-A	0	0	0	0	0	0	0	0	0	0	0	0
YBL108W	0	0	3	1	1	0	3	1	0	2	4	0
YBL109W	3	11	7	19	8	15	5	5	5	31	8	6
YBL111C	0	0	0	0	0	0	0	0	0	0	0	0
YBL112C	0	0	0	0	0	0	0	0	0	0	0	0
YBL113C	41	89	153	260	79	230	110	101	69	397	196	196
YBL113W-A	0	0	0	0	0	0	0	0	0	0	0	0
YBR001C	206	776	1047	841	357	1033	699	937	570	1477	942	857
YBR002C	318	1008	1115	833	413	1102	910	1061	611	1643	908	854
YBR003W	341	1161	1385	1031	409	1049	979	1369	717	1511	888	887
YBR004C	602	2329	2699	1061	515	1115	1686	2014	1730	1725	1447	1106
YBR005W	691	1942	1896	652	234	711	2046	2327	1084	1467	776	712
YBR006W	190	716	786	298	151	416	674	808	477	525	342	355
YBR007C	334	1189	1456	1195	536	1269	930	1254	749	1686	1040	1161
YBR008C	650	1996	2256	3754	1197	2915	2004	2692	1384	5792	3330	3540
YBR009C	184	506	484	6888	1555	4942	571	708	276	3393	1531	2498
YBR010W	574	1824	1722	8337	2328	8042	1754	2255	1075	6715	4013	4740
YBR011C	6799	21012	24634	20150	8049	21753	18786	24355	13546	32309	20126	19430
YBR012C	76	355	586	223	156	464	198	252	195	480	434	336
YBR012W-A	0	0	0	0	0	0	0	0	0	0	0	0
YBR012W-B	51	225	350	152	60	175	169	198	157	268	136	165
YBR013C	22	137	158	82	60	115	118	171	117	130	163	116
YBR014C	301	995	938	767	409	999	930	1141	602	1363	801	794
YBR015C	774	2488	3168	4688	1910	4349	2005	2565	1626	6017	3680	3782
YBR016W	969	2410	2468	1492	570	1489	2320	2424	1103	2613	1285	1305
YBR017C	846	2742	3643	2490	1166	2584	2143	2999	1906	4060	2582	2520
YBR018C	15	31	40	22	13	20	42	49	22	48	28	36
YBR019C	49	151	203	157	65	142	127	209	100	216	147	124
YBR020W	66	208	339	279	131	317	184	256	136	409	274	240
YBR021W	389	1190	1415	2383	1005	2207	1003	1219	699	3907	2200	2067
YBR022W	120	492	512	527	304	736	412	559	286	894	647	611
YBR023C	2718	9032	12459	5772	2604	6699	7938	10551	7009	9774	5757	6378
YBR024W	120	426	496	155	75	191	383	521	280	316	163	194
YBR025C	3533	11131	12552	12738	5319	14377	10085	12724	7003	21683	12607	13050
YBR026C	486	1794	2214	899	455	1289	1645	2329	1245	1764	1160	1077
YBR027C	7	19	32	38	7	35	21	27	15	54	33	44
YBR028C	182	666	808	968	478	1047	574	712	434	1404	842	860
YBR029C	413	1528	1554	2519	1095	2399	1132	1477	854	3200	2285	2198
YBR030W	259	862	1031	1153	562	1346	697	934	531	1814	999	1135
YBR031W	5709	16974	21079	21076	8072	20537	13552	19512	10760	29365	17142	16694
YBR032W	8	48	52	48	15	67	42	57	23	90	65	62
YBR033W	124	487	594	401	191	447	416	500	320	722	447	413
YBR034C	832	2740	2943	3482	1752	3987	2139	2760	1431	5666	3118	3426
YBR035C	767	2618	2867	2527	1094	3088	2403	3092	1620	4226	2818	2629
YBR036C	1352	4125	4949	4176	1603	3962	3960	4946	2538	6332	3552	3495
YBR037C	148	441	486	551	227	532	390	576	266	899	434	464
YBR038W	90	338	536	292	150	352	297	337	226	562	292	300
YBR039W	1128	2803	3376	4804	1865	5227	2882	4074	2119	7367	5016	4607
YBR040W	8225	29106	29944	1693	1042	3087	25919	31668	20543	5181	4255	3573
YBR041W	601	2096	2553	2214	971	2528	1864	2218	1561	3552	2283	2250
YBR042C	221	720	821	1319	538	1569	646	897	520	1974	1378	1299
YBR043C	405	1368	1804	1305	618	1410	1144	1466	899	2240	1332	1288
YBR044C	261	941	1066	741	273	805	724	894	503	1188	671	667
YBR045C	45	210	297	135	78	209	156	179	166	308	209	186
YBR046C	308	984	1216	485	258	713	788	1005	680	969	643	624
YBR047W	68	242	285	149	88	258	184	230	135	311	232	195
YBR048W	4206	12042	14227	12828	5518	14178	11362	14446	7448	21716	13125	12522
YBR049C	279	918	1184	1386	547	1450	753	942	637	1949	1160	1105
YBR050C	19	91	105	91	39	131	79	87	48	205	130	93
YBR051W	1	13	12	5	6	14	6	8	7	25	16	13
YBR052C	400	1338	1472	716	328	861	1370	1859	866	1435	874	832
YBR053C	675	2212	2401	1035	461	1262	1894	2432	1351	1879	1105	1048
YBR054W	471	1146	1315	344	127	352	2025	2722	1429	803	486	537
YBR055C	276	1057	1487	919	563	1447	870	1166	802	1866	1353	1274
YBR056C-B	0	0	0	0	0	0	0	0	0	0	0	0
YBR056W	878	3483	4891	1018	561	1566	2887	4066	2688	2423	1658	1432
YBR056W-A	588	1782	1567	410	165	443	1770	1906	837	946	497	444
YBR057C	283	902	998	749	377	767	865	1096	514	1351	694	735
YBR058C	627	1976	2366	1929	774	1920	1754	2192	1300	3053	1783	1844
YBR058C-A	260	742	924	901	374	1307	752	816	484	1621	1141	857
YBR059C	591	2218	3225	1356	634	1611	1710	2322	1680	2389	1469	1455
YBR060C	232	825	1111	812	402	1004	713	907	601	1471	885	875
YBR061C	322	1155	1315	1630	737	1823	945	1259	730	2404	1612	1597
YBR062C	210	600	661	576	238	682	686	800	400	1104	624	659
YBR063C	92	378	588	285	150	391	289	449	313	533	412	397
YBR064W	1	14	29	5	2	7	7	7	9	13	21	6
YBR065C	89	307	501	262	112	302	265	350	253	431	266	324
YBR066C	288	823	752	351	167	486	878	1254	544	771	477	404
YBR067C	1389	3112	2896	2347	1291	2146	3082	5423	1934	8979	5610	3963
YBR068C	2785	8669	10370	7811	3164	7999	7912	10466	6005	12163	6952	7201
YBR069C	906	2511	3146	5165	2227	5438	2374	3227	1850	7996	4159	4383
YBR070C	56	160	183	1446	627	1876	185	241	129	3677	2508	2119
YBR071W	182	489	482	6769	2212	5718	475	580	219	6181	3488	3666
YBR072C-A	0	1	3	1	0	0	2	2	1	1	2	0
YBR072W	52	228	280	196	144	386	198	333	164	410	340	313
YBR073W	482	1488	2100	4425	1866	5007	1273	1754	1187	7974	5260	5831
YBR074W	434	1506	2260	1383	670	1647	1232	1661	1271	2450	1584	1544
YBR076C-A	60	184	194	132	67	167	150	212	93	246	192	151
YBR076W	37	125	130	73	44	95	106	116	95	127	94	80
YBR077C	214	766	802	575	286	826	717	934	420	1176	698	746
YBR078W	6346	20978	22165	35999	12074	27935	16975	21359	11767	43707	24378	27871
YBR079C	2574	8563	10312	9211	4250	9540	7103	8804	5274	14765	8502	8646
YBR080C	810	2812	3787	2185	1020	2576	2215	3018	2115	3697	2371	2441
YBR081C	253	938	1445	832	445	1201	761	1054	754	1625	1068	1048
YBR082C	2582	8176	8481	6639	3027	8985	7368	9505	4751	13760	7930	7093
YBR083W	1325	4274	4601	1166	743	1758	3950	5265	2622	3391	1680	1535
YBR084C-A	7130	20950	23234	23575	10677	29480	20101	24647	12200	40665	24347	23671
YBR084W	1010	3113	4855	5149	2156	5525	2608	3142	2322	7964	4645	5030
YBR085C-A	494	1561	1390	1423	693	1745	1879	2551	1121	2405	1725	1607
YBR085W	34	121	117	71	63	112	91	141	64	117	57	64
YBR086C	971	3256	4278	2879	1182	2846	2445	3163	2294	4380	2577	2722
YBR087W	263	858	975	1908	827	2285	760	1016	542	2960	2117	2028
YBR088C	68	199	216	2689	1139	3196	175	229	106	4265	2827	2784
YBR089C-A	185	515	594	705	272	907	469	577	305	1114	658	612
YBR089W	16	62	56	889	319	853	59	63	35	1298	732	803
YBR090C	41	117	136	129	78	201	118	179	62	274	183	136
YBR091C	120	253	281	511	171	569	272	319	152	846	466	454
YBR092C	647	1992	2198	1722	902	2066	2020	2705	1304	3898	1888	1941
YBR093C	126	386	491	265	119	271	319	379	215	441	220	226
YBR094W	241	1099	1458	742	387	940	776	1136	846	1314	811	879
YBR095C	231	732	1013	643	296	816	660	819	484	1055	707	642
YBR096W	645	2283	2336	2010	1047	2734	1962	2510	1303	3446	2493	2379
YBR097W	155	575	939	368	151	405	369	531	519	480	433	419
YBR098W	66	310	354	549	277	698	224	314	196	900	628	602
YBR099C	0	0	0	0	0	0	0	0	0	0	0	0
YBR101C	1007	3009	2857	1974	936	2552	2876	3611	1812	4824	3081	2867
YBR102C	257	872	1140	748	377	754	700	936	658	1246	809	730
YBR103C-A	1	1	4	0	1	4	0	6	1	6	2	2
YBR103W	220	700	873	740	307	783	666	800	478	1123	615	552
YBR104W	261	939	1086	1299	612	1744	716	1014	491	2238	1411	1299
YBR105C	263	833	811	916	408	910	881	1061	630	1355	656	692
YBR106W	2341	7145	8131	11217	4111	11457	6820	8628	4693	17398	10295	9907
YBR107C	172	498	567	606	239	647	401	539	311	815	483	491
YBR108W	310	1062	1358	675	277	629	861	1122	702	1075	646	595
YBR109C	2080	6528	6837	5021	2468	6661	5858	7468	3902	8695	5541	5655
YBR109W-A	18	77	67	25	14	35	58	53	36	50	29	25
YBR110W	471	1660	1917	1322	585	1545	1333	1680	993	2023	1350	1275
YBR111C	496	1648	1783	1136	581	1824	1534	1920	1111	2374	1529	1406
YBR111W-A	175	621	548	383	189	595	620	756	368	823	557	508
YBR112C	457	1269	1781	2669	997	2152	1175	1467	941	3054	1588	1754
YBR113W	14	68	78	98	43	83	63	88	54	112	80	84
YBR114W	195	750	1098	516	241	578	617	946	603	936	511	515
YBR115C	721	2294	3659	2715	1093	2965	1819	2818	1903	4481	2973	2833
YBR116C	1	2	9	6	1	3	8	4	2	11	8	6
YBR117C	66	177	214	213	102	180	141	161	98	301	156	165
YBR118W	8601	23853	26322	27528	9275	22512	23199	24948	12550	40900	19681	18977
YBR119W	320	972	921	871	423	1024	895	1132	569	1583	918	914
YBR120C	71	236	209	253	145	334	216	309	134	466	284	281
YBR121C	3374	11124	13126	12749	6038	14574	9244	12006	7293	20846	13257	13691
YBR121C-A	0	0	0	0	0	0	0	0	0	0	0	0
YBR122C	206	790	822	802	371	1197	703	878	428	1685	940	975
YBR123C	151	474	666	327	166	453	457	529	329	629	405	376
YBR124W	1	15	9	9	4	3	13	14	7	14	9	8
YBR125C	363	1193	1390	766	366	926	1084	1351	799	1647	950	858
YBR126C	1258	4070	4784	2452	1046	2339	4107	4977	2848	4403	2362	2114
YBR126W-A	138	479	591	248	175	565	451	537	263	475	373	382
YBR126W-B	61	201	258	86	76	267	181	235	125	237	194	150
YBR127C	3338	10901	13069	7500	3642	8701	9700	12422	6655	13096	8045	7871
YBR128C	35	145	177	43	22	80	139	152	101	100	64	67
YBR129C	154	572	562	369	200	474	384	523	361	663	543	410
YBR130C	315	1230	1474	1027	506	1314	894	1249	800	1669	1155	1085
YBR131C-A	0	0	0	0	0	0	0	0	0	0	0	0
YBR131W	104	490	639	360	205	475	314	466	318	603	385	399
YBR132C	89	344	485	213	118	279	225	341	274	398	264	248
YBR133C	540	1820	2253	1407	591	1405	1423	1982	1209	2244	1276	1247
YBR134W	6	34	44	23	13	19	20	24	16	41	19	22
YBR135W	384	943	886	1430	569	1233	952	1099	438	1811	882	978
YBR136W	90	378	629	294	159	437	294	419	327	574	410	385
YBR137W	351	1092	1190	862	429	1133	1074	1356	674	1744	1111	1011
YBR138C	24	136	167	108	50	133	113	146	101	182	119	107
YBR139W	683	2415	2895	1006	484	1154	2100	2627	1639	1766	1028	1048
YBR140C	406	1503	2562	1062	514	1332	1086	1782	1509	1829	1350	1389
YBR141C	97	291	352	476	206	421	298	307	160	628	338	376
YBR141W-A	0	0	0	0	0	0	0	0	0	0	0	0
YBR142W	426	1355	1762	2229	1036	2518	1195	1515	942	3789	2124	2516
YBR143C	1900	7016	8203	6410	3849	10335	5484	7501	4398	11917	9077	8685
YBR144C	2	3	5	7	3	4	2	8	1	16	7	9
YBR145W	250	757	992	840	288	995	765	1006	517	1263	626	648
YBR146W	236	685	844	893	414	1131	699	857	462	1655	858	981
YBR147W	19	77	86	41	18	46	105	110	66	80	58	55
YBR148W	10	55	53	36	13	63	47	64	42	112	54	69
YBR149W	1949	6573	7955	4480	2086	5271	5637	7238	4350	7829	4965	4726
YBR150C	153	532	773	368	165	361	421	565	400	591	455	373
YBR151W	1796	5685	7289	4443	1996	5945	5221	7012	4200	8100	5193	5126
YBR152W	64	222	265	195	113	291	209	219	124	366	223	243
YBR153W	175	545	667	549	250	733	437	601	342	985	629	629
YBR154C	760	2250	2437	2820	1349	3817	2106	2690	1433	5464	3386	3186
YBR155W	315	1116	1192	1319	684	1747	932	1119	604	2521	1488	1525
YBR156C	755	2496	2534	1133	534	1303	2292	2838	1592	2088	1080	1272
YBR157C	157	482	623	332	144	379	478	558	316	576	323	328
YBR158W	2347	7328	8060	1013	497	1245	6576	9449	4940	2378	1398	1456
YBR159W	1021	3495	3612	3593	1627	4056	3242	4191	2400	5771	3929	3937
YBR160W	660	1884	1882	4234	1480	3963	2099	2463	1279	5913	3392	3364
YBR161W	116	390	462	655	271	681	440	545	294	882	565	553
YBR162C	7141	23849	24158	19931	8059	19089	20351	25729	13593	26169	14969	16001
YBR162W-A	1020	2391	2397	1551	690	2139	2838	3351	1443	2984	1682	1587
YBR163W	210	796	1074	694	337	870	579	815	563	1074	794	729
YBR164C	393	1456	1719	1191	607	1776	1320	1861	985	2160	1648	1535
YBR165W	101	390	474	369	211	509	367	446	269	691	479	412
YBR166C	1221	3999	4762	2156	1121	2979	3413	4320	2555	3714	2560	2552
YBR167C	109	319	395	352	168	490	359	421	208	651	382	374
YBR168W	180	609	881	469	212	550	543	665	450	727	487	490
YBR169C	436	1504	1683	545	267	700	1643	2077	1182	1156	590	617
YBR170C	329	1199	1458	1051	476	1142	964	1270	861	1932	1217	1078
YBR171W	424	1442	1402	1885	974	2631	1227	1743	848	3411	2450	2392
YBR172C	778	2520	3005	2620	1187	2775	2050	2771	1500	4832	2540	2677
YBR173C	791	2236	2158	2224	892	2177	2260	2795	1234	4035	2123	1935
YBR174C	2	15	11	12	3	5	6	10	7	20	10	8
YBR175W	142	485	608	561	233	646	471	560	314	927	527	511
YBR176W	175	635	665	489	254	648	502	690	366	976	621	557
YBR177C	733	2482	2405	1980	883	1874	2324	2784	1474	3357	1989	1971
YBR178W	17	55	49	46	32	54	54	82	31	102	65	48
YBR179C	215	941	1078	819	435	889	643	883	553	1364	885	912
YBR180W	27	87	106	66	31	72	81	113	50	103	67	61
YBR181C	3303	9660	11508	12638	5121	14826	9696	11758	6213	21225	12843	11872
YBR182C	242	750	795	347	135	323	689	919	519	555	332	339
YBR182C-A	5	7	15	14	7	12	5	14	6	11	12	7
YBR183W	480	1553	1763	445	205	604	1657	1831	1024	1064	722	547
YBR184W	7	22	36	169	70	181	33	45	25	123	74	85
YBR185C	92	364	352	671	275	669	319	455	232	987	604	649
YBR186W	53	163	228	360	160	442	155	232	121	513	371	378
YBR187W	775	2305	2747	3554	1332	3547	2404	2892	1585	5296	2959	3039
YBR188C	128	441	523	397	230	602	388	505	254	794	468	478
YBR189W	8817	25413	29318	27988	11819	35649	24208	30348	15998	50641	32605	29512
YBR190W	26	51	66	94	17	80	69	67	35	111	63	60
YBR191W	5359	16803	18928	17716	8255	24197	14668	20212	9872	29152	21829	18616
YBR191W-A	24	49	59	99	30	84	52	42	40	178	82	70
YBR192W	156	633	694	1075	457	1115	539	702	386	1634	923	1003
YBR193C	186	581	605	458	211	528	535	765	379	811	545	495
YBR194W	52	182	198	105	73	244	147	197	100	290	210	188
YBR195C	173	576	620	1076	444	1076	522	689	346	1678	1004	953
YBR196C	12509	41933	54374	25371	11305	29841	35102	46523	28790	41429	24550	25142
YBR196C-A	6	12	18	9	6	9	11	12	12	14	6	9
YBR196C-B	13	28	35	27	17	42	34	53	20	43	33	32
YBR197C	211	586	687	589	229	494	576	684	355	905	435	451
YBR198C	417	1273	1563	1082	503	1145	1000	1352	795	1840	1080	1016
YBR199W	789	2600	3374	1855	966	2576	2279	2956	1859	3665	2514	2099
YBR200W	258	1064	1296	556	330	805	857	1172	747	1476	977	789
YBR200W-A	0	1	3	1	1	0	1	2	1	0	1	0
YBR201C-A	24	57	72	33	16	39	92	111	44	80	31	41
YBR201W	140	444	434	323	136	331	400	557	264	463	321	281
YBR202W	280	1031	1228	1175	658	1407	825	1133	591	2765	1748	1413
YBR203W	310	1121	1319	431	201	512	1066	1300	817	946	575	521
YBR204C	203	881	926	470	249	651	721	930	537	865	585	571
YBR205W	398	1451	1721	1336	735	1624	1167	1545	959	2384	1432	1549
YBR206W	45	137	184	120	53	149	104	134	81	212	125	131
YBR207W	539	1657	1680	1534	591	1471	1368	1479	871	2390	1269	1361
YBR208C	551	1760	3268	732	313	822	1459	2626	1737	1195	840	720
YBR209W	15	83	72	68	39	99	64	65	37	135	76	77
YBR210W	193	546	640	499	269	719	626	688	348	1075	682	654
YBR211C	94	349	415	344	149	357	318	362	222	501	403	322
YBR212W	432	1310	1353	1412	532	1125	1240	1599	797	2105	1094	1199
YBR213W	26	72	84	134	41	106	65	85	52	175	94	83
YBR214W	630	2012	2127	833	342	783	1776	2304	1194	1302	693	681
YBR215W	277	911	1076	1015	486	1152	819	1074	572	1869	1061	1097
YBR216C	262	1028	1122	880	361	876	757	1063	671	1347	887	910
YBR217W	88	328	349	281	168	405	278	382	184	511	348	322
YBR218C	751	2844	4211	2489	1199	2996	2132	3103	2195	4052	2629	2476
YBR219C	0	3	4	2	0	2	0	2	1	3	3	2
YBR220C	306	927	1111	1174	451	1211	893	1018	635	1853	1050	1062
YBR221C	2241	7484	8376	7413	3128	7321	6017	7989	4632	11016	6371	6889
YBR221W-A	8	35	55	22	16	42	36	48	31	52	23	28
YBR222C	1657	5258	5995	3521	1493	3510	4432	5596	3027	5486	2830	3028
YBR223C	297	1043	1362	313	119	344	954	1270	782	599	398	378
YBR223W-A	0	0	0	0	0	0	0	0	0	0	0	0
YBR224W	3	14	23	7	3	6	13	17	15	13	9	13
YBR225W	436	1421	1837	468	210	513	1272	1674	1057	868	569	549
YBR226C	33	84	123	33	20	41	62	111	94	67	53	52
YBR227C	360	1135	1418	1079	498	1372	954	1302	788	1890	1209	1264
YBR228W	191	615	740	642	288	764	577	789	436	1167	730	714
YBR229C	421	1442	2109	879	387	1022	1204	1642	1191	1547	1013	1062
YBR230C	358	864	853	1222	408	1015	973	1261	529	1947	1038	953
YBR230W-A	82	269	232	167	94	257	197	262	87	302	173	168
YBR231C	152	408	437	683	305	659	419	451	251	1258	676	527
YBR232C	11	39	36	75	23	60	34	46	20	116	55	55
YBR233W	128	390	436	1111	443	995	379	495	268	1552	934	899
YBR233W-A	59	215	222	300	169	417	196	213	98	473	317	314
YBR234C	1921	5924	6873	4437	1980	4926	5545	6928	3702	7619	4344	4394
YBR235W	392	1148	1616	905	367	994	899	1217	825	1370	877	871
YBR236C	408	1426	1803	978	470	1233	1277	1655	1063	1753	1008	1084
YBR237W	308	1087	1372	737	370	981	883	1192	691	1459	956	897
YBR238C	342	991	1027	1071	461	911	890	1416	768	1771	900	1081
YBR239C	199	604	758	424	176	416	580	667	440	708	386	381
YBR240C	17	81	65	67	28	79	67	51	36	115	40	59
YBR241C	194	595	621	407	133	296	522	669	335	587	292	288
YBR242W	810	2657	3267	2229	1038	3025	2737	2619	1676	4244	2512	2469
YBR243C	247	782	943	1752	641	1528	968	1231	694	2485	1484	1511
YBR244W	188	952	975	2523	1288	3333	905	812	551	6339	4188	3568
YBR245C	374	1284	1875	2562	1146	2839	1128	1464	1020	4015	2386	2360
YBR246W	338	1074	1350	1580	697	1835	952	1190	726	2586	1472	1612
YBR247C	498	1697	2006	2317	1168	2591	1343	1699	971	3980	2279	2472
YBR248C	909	3358	4415	3372	1552	4222	2875	3568	2268	6038	3411	3246
YBR249C	4543	14598	15654	16348	6793	17600	11779	15008	7709	26234	16547	15147
YBR250W	23	101	131	84	40	116	83	118	97	143	112	98
YBR251W	120	438	522	687	274	655	402	510	243	1159	616	624
YBR252W	295	748	827	1629	715	2183	760	922	413	2823	1625	1541
YBR253W	256	700	707	498	291	974	613	802	345	1148	664	718
YBR254C	102	323	415	328	168	496	281	430	212	639	380	329
YBR255C-A	119	368	317	318	119	376	307	372	203	555	344	306
YBR255W	220	801	1018	479	243	599	584	737	521	807	558	476
YBR256C	993	3251	3945	2932	1449	4946	2980	4369	2238	6333	5344	4253
YBR257W	144	499	532	509	258	708	481	558	294	893	558	586
YBR258C	164	394	415	254	100	353	423	527	223	510	301	284
YBR259W	276	946	1379	459	272	620	674	1028	740	784	594	593
YBR260C	190	829	881	653	285	718	579	844	514	1117	660	619
YBR261C	448	1401	1572	1184	555	1473	1233	1486	721	2199	1268	1098
YBR262C	136	332	382	435	146	494	413	440	162	789	401	318
YBR263W	1413	5189	6802	4015	1999	5317	3740	5761	3634	6765	4779	4576
YBR264C	194	512	570	420	188	531	549	643	252	761	393	364
YBR265W	438	1395	1502	1311	554	1291	1271	1678	727	1916	1017	1043
YBR266C	0	0	0	0	0	0	0	0	0	0	0	0
YBR267W	366	916	1165	2191	879	2098	879	1025	471	3375	1603	1797
YBR268W	86	210	263	305	149	418	231	285	141	552	267	293
YBR269C	477	1063	1080	1018	336	745	1209	1359	632	1703	947	745
YBR270C	165	478	596	474	200	526	415	444	259	832	434	460
YBR271W	168	553	699	994	460	1183	485	562	366	1581	972	1034
YBR272C	268	949	1352	628	278	692	794	1097	761	1011	674	609
YBR273C	533	1767	2079	1026	483	1223	1609	1850	1081	1936	1127	973
YBR274W	198	672	918	656	359	823	498	733	508	1073	760	767
YBR275C	156	716	999	1793	916	2351	435	682	501	2794	2000	2239
YBR276C	382	1377	2154	1719	798	2126	1039	1520	1168	2687	1805	1872
YBR277C	1	13	7	17	7	31	7	21	8	32	22	28
YBR278W	83	214	280	434	197	593	255	261	159	733	415	392
YBR279W	691	2093	2353	1821	883	2170	2033	2352	1206	3470	1756	1739
YBR280C	177	595	690	285	119	298	514	609	385	531	332	275
YBR281C	230	973	1102	1288	514	1281	798	1027	709	2006	1284	1395
YBR282W	97	290	341	349	192	525	301	376	173	825	469	456
YBR283C	1841	6055	7279	6810	2719	6642	5153	6328	4000	10115	6313	5960
YBR284W	46	179	242	120	75	156	182	213	143	251	138	141
YBR285W	5	18	33	9	9	12	32	43	21	35	23	16
YBR286W	2427	8796	11003	5315	2779	7253	7331	10127	6113	9758	6461	6459
YBR287W	1244	4185	5233	1349	654	1547	3728	5311	2976	2489	1719	1691
YBR288C	394	1408	1642	860	454	1141	1237	1671	939	1464	1105	990
YBR289W	256	866	1156	1047	395	1009	687	942	605	1387	777	823
YBR290W	616	1810	1870	1123	538	1361	1608	2065	1001	2097	1212	1222
YBR291C	216	649	783	652	300	858	590	850	394	1148	840	673
YBR292C	10	39	55	56	21	46	28	43	23	55	49	46
YBR293W	323	1071	1226	1085	461	1084	849	1103	604	1535	988	1042
YBR294W	408	1323	1959	637	305	763	1062	1329	938	1145	653	652
YBR295W	551	2005	3049	764	319	836	1604	2069	1521	1246	709	773
YBR296C	36	138	251	69	23	98	139	134	115	152	102	98
YBR296C-A	3	7	8	3	2	5	1	9	1	10	2	6
YBR297W	112	433	533	541	310	796	279	501	286	965	656	525
YBR298C	86	311	343	667	259	806	346	383	225	955	690	485
YBR298C-A	1	0	1	4	5	6	3	1	0	4	1	10
YBR299W	12	22	31	51	26	59	13	25	9	93	64	51
YBR300C	3	5	8	10	4	12	4	3	4	12	4	3
YBR301W	4	21	33	12	9	33	6	18	5	22	14	16
YBR302C	0	0	0	0	0	0	0	1	0	0	0	2
YCL001W	259	840	900	1502	695	1811	772	993	542	2354	1751	1584
YCL001W-A	19	54	60	46	17	43	23	36	28	50	32	29
YCL001W-B	12	71	50	53	22	52	37	43	40	51	60	42
YCL002C	211	776	962	870	346	982	552	852	540	1176	855	884
YCL004W	130	437	590	379	167	396	351	487	319	620	376	364
YCL005W	290	726	789	731	284	719	790	885	455	1199	634	579
YCL005W-A	190	606	603	459	220	644	538	708	307	837	601	552
YCL007C	61	167	182	162	55	215	200	215	86	360	189	166
YCL008C	232	739	1049	688	223	517	689	796	531	957	437	427
YCL009C	1033	3595	4608	3882	1383	3276	3032	4145	2337	5197	3315	2992
YCL010C	219	620	860	905	334	835	474	631	406	1269	703	659
YCL011C	1210	3419	4596	3816	1635	4373	3172	3868	2211	6283	3688	3366
YCL012C	220	617	753	254	127	433	692	879	436	461	340	369
YCL014W	112	460	664	431	212	500	302	465	342	670	355	445
YCL016C	209	576	694	673	243	725	540	689	355	1115	601	524
YCL017C	732	2432	3039	2081	837	2053	1959	2447	1505	3122	1817	1846
YCL018W	515	1721	1888	1357	748	1911	1679	2134	1028	2984	1733	1701
YCL019W	30	78	116	35	14	29	70	92	73	73	27	42
YCL020W	0	0	0	0	0	0	0	0	0	0	0	0
YCL021W-A	50	187	287	123	60	190	136	210	163	229	146	163
YCL022C	0	0	0	0	0	0	0	0	0	0	0	0
YCL023C	2	4	5	23	14	29	0	4	0	45	11	17
YCL024W	41	171	192	1371	635	1484	143	169	136	2545	1596	1578
YCL025C	309	1017	1154	1926	784	1767	906	1180	604	2816	1397	1374
YCL026C-A	1	17	20	26	14	40	20	22	20	49	32	36
YCL026C-B	57	191	240	239	75	155	169	216	119	330	167	177
YCL027W	6431	18371	18742	2022	1212	2843	17400	19945	10148	6911	3258	2843
YCL028W	426	1381	1660	2094	916	1901	1243	1661	826	3177	1697	1797
YCL029C	176	603	744	978	456	1182	576	619	358	1726	1005	953
YCL030C	1772	7086	9474	5480	2568	7144	6419	8652	4698	10751	6906	5899
YCL031C	516	1583	1745	1898	946	2275	1296	1704	1019	3137	2039	1937
YCL032W	303	849	958	855	311	815	913	954	541	1455	679	656
YCL033C	434	1107	1155	897	272	979	1247	1358	576	1460	751	685
YCL034W	509	1484	1530	1320	487	1202	1443	1606	822	1889	955	934
YCL035C	1228	4204	4225	2227	1334	3950	4037	5292	2233	5335	3405	3309
YCL036W	147	491	658	1634	708	1468	347	405	241	2296	1040	1189
YCL037C	13	61	144	56	38	72	46	63	55	69	48	63
YCL038C	286	1038	1279	386	202	482	860	1094	710	709	420	411
YCL039W	303	1202	1262	733	233	680	895	1194	653	1108	668	714
YCL040W	3685	11752	12212	10687	3479	6921	11613	14676	6519	13381	6229	6557
YCL041C	109	316	363	280	91	216	244	302	151	367	211	192
YCL042W	126	313	334	317	133	196	379	448	179	388	169	194
YCL043C	5483	17508	21922	16019	6340	15472	14360	18893	10479	21314	13102	13266
YCL044C	222	566	783	746	258	635	517	707	426	1059	582	568
YCL045C	910	3303	4405	2849	1343	3531	2634	3655	2314	4965	2960	2994
YCL046W	17	53	64	45	20	40	58	50	22	93	38	38
YCL047C	220	708	885	548	269	765	726	946	480	1048	676	642
YCL048W	29	85	122	39	33	81	132	149	97	129	107	79
YCL048W-A	5	34	29	12	8	18	30	27	12	29	17	14
YCL049C	415	1374	1444	824	384	818	1220	1471	719	1321	736	574
YCL050C	1570	4982	5103	4021	1956	5149	4869	6407	3305	7748	4600	4853
YCL051W	227	710	700	588	240	581	651	738	450	960	573	570
YCL052C	485	1440	1728	1088	464	1218	1417	1824	1098	2021	1189	1159
YCL054W	831	2611	3197	3423	1790	4293	2166	2618	1488	6599	3441	3771
YCL055W	5874	17985	18226	2242	1239	3266	18257	21798	11183	6889	3808	3311
YCL056C	496	1562	1776	476	301	799	1572	1896	919	1265	760	756
YCL057C-A	653	1641	1478	1828	653	1940	1532	2126	740	2630	1592	1595
YCL057W	809	3157	3878	2399	1017	2465	2491	3624	2261	3814	2447	2456
YCL058C	88	189	213	343	99	305	242	254	123	644	250	248
YCL058W-A	0	0	0	0	0	0	0	0	0	0	0	0
YCL059C	593	1726	2163	2317	1232	3603	1675	2063	1136	4650	2858	2736
YCL061C	170	550	779	1994	885	2304	434	558	387	3226	1968	2178
YCL063W	218	698	784	926	419	931	613	695	370	1346	734	753
YCL064C	1691	4204	5025	5157	2210	5778	4209	4575	2653	10319	5788	6005
YCL065W	0	0	0	0	0	0	0	0	0	0	0	0
YCL066W	0	0	0	0	0	0	0	0	0	0	0	0
YCL067C	0	0	0	0	1	0	0	1	0	0	0	0
YCL068C	0	0	0	0	0	1	1	0	0	0	1	0
YCL069W	0	0	0	0	0	0	0	1	0	0	0	0
YCL073C	0	0	1	2	0	0	1	2	2	2	1	1
YCL074W	1	0	0	0	0	0	0	0	0	0	0	0
YCL075W	0	0	1	0	0	0	0	0	0	0	0	0
YCL076W	0	0	0	0	0	0	0	0	0	0	0	0
YCR001W	10	44	65	32	14	44	45	62	44	55	49	39
YCR002C	723	2518	2737	2085	946	2452	2271	2972	1567	3452	2333	2128
YCR003W	137	415	416	482	261	634	433	504	226	1030	512	574
YCR004C	696	2765	3458	2083	1071	2912	2436	3271	1829	4054	2753	2528
YCR005C	1083	3545	4137	2378	1221	2821	3588	4880	2598	4454	2206	2168
YCR006C	27	71	98	65	18	78	66	88	52	95	58	56
YCR007C	188	613	735	281	136	329	690	736	406	564	334	321
YCR008W	488	1584	2127	1637	788	2173	1241	1786	1115	2722	1735	1790
YCR009C	3868	14180	16187	3426	2050	5352	12084	15885	9152	8059	5435	4880
YCR010C	243	914	1309	136	69	190	767	944	484	313	164	167
YCR011C	456	1707	2599	1466	609	1729	1473	1869	1424	2249	1521	1564
YCR012W	19291	68653	75720	39325	16237	38845	61299	81456	42069	66364	40101	38124
YCR013C	1165	3632	5155	2249	843	2290	3550	4500	2821	4137	2719	2191
YCR014C	135	463	632	422	202	575	373	522	360	729	484	531
YCR015C	62	251	336	222	105	263	186	256	186	393	282	277
YCR016W	378	1328	1332	1816	922	2463	1193	1404	683	3315	2133	2088
YCR017C	1058	3321	4440	2863	1214	2975	2945	3727	2331	4531	2697	2601
YCR018C	270	951	989	738	366	954	846	952	455	1449	924	742
YCR018C-A	6	27	44	18	18	27	14	26	22	30	45	24
YCR019W	262	949	1105	1030	461	1230	905	1065	594	1837	1043	1040
YCR020C	155	428	534	581	252	707	380	500	294	953	701	552
YCR020C-A	192	596	713	488	224	774	542	646	352	844	665	553
YCR020W-B	130	530	566	493	313	976	432	643	391	1137	940	731
YCR021C	363	1013	1093	597	228	661	2061	2495	1153	1063	581	634
YCR022C	9	54	69	71	27	78	42	36	26	119	53	62
YCR023C	536	1873	2637	2208	947	2710	1634	2040	1462	3467	2230	2294
YCR024C	334	1190	1356	825	414	1036	918	1423	789	1470	893	867
YCR024C-A	3225	12180	12821	8020	4175	10230	8644	10838	8224	14565	11053	9519
YCR024C-B	2610	14753	15249	7645	4078	7843	7020	7161	10574	12448	12881	7440
YCR025C	52	174	207	163	74	202	135	211	115	280	239	185
YCR026C	715	2315	3485	2631	1137	2900	2076	2729	1798	4250	2414	2503
YCR027C	247	754	929	640	314	869	728	884	485	1245	726	680
YCR028C	339	1035	1207	1067	425	1036	814	1001	649	1696	895	921
YCR028C-A	652	2213	2130	2402	1230	3069	1929	2693	1292	4177	2668	2513
YCR030C	461	1519	1979	1074	416	959	1261	1548	1097	1703	912	933
YCR031C	6976	20235	22256	19052	9506	27357	17786	24199	11085	34857	23068	20432
YCR032W	217	781	1388	486	255	669	558	822	705	965	624	603
YCR033W	389	1380	1835	1284	526	1387	1056	1407	846	1891	1129	1180
YCR034W	828	2655	3061	5887	2190	5149	2674	3346	2120	7665	4874	5127
YCR035C	780	2322	2752	2191	966	2718	2020	2381	1498	3711	2011	2130
YCR036W	1145	3434	4192	2338	1075	3107	3484	3955	2302	4245	2554	2415
YCR037C	535	1799	2045	1613	669	1551	1315	1765	1062	2323	1420	1416
YCR038C	63	258	302	242	107	274	223	293	171	409	220	202
YCR038W-A	0	0	0	0	0	0	0	0	0	0	0	0
YCR039C	0	0	0	0	0	0	0	0	0	0	0	0
YCR040W	0	0	1	0	0	0	0	0	0	0	0	0
YCR041W	4	19	32	10	6	25	10	24	23	24	20	20
YCR042C	380	1520	2069	1132	539	1198	1015	1448	1047	1857	1289	1137
YCR043C	306	827	1023	965	454	1186	882	1099	542	1683	1090	993
YCR044C	335	1016	1141	1052	425	1043	852	1143	587	1607	980	897
YCR045C	125	371	466	749	259	705	340	398	195	870	499	526
YCR045W-A	0	0	0	0	0	0	0	0	0	0	0	0
YCR046C	191	577	575	1012	298	814	531	647	301	1449	603	700
YCR047C	270	676	764	1313	457	1082	585	699	342	1806	931	805
YCR047W-A	0	0	0	0	0	0	0	0	0	0	0	0
YCR048W	144	402	468	554	227	482	384	509	240	773	335	412
YCR049C	4	17	13	18	6	18	23	20	4	16	8	5
YCR050C	5	13	16	23	6	23	21	13	11	25	21	10
YCR051W	725	1573	1944	2126	772	1956	1744	1987	925	3356	1648	1514
YCR052W	631	1793	2243	2034	795	2068	1687	1911	1066	3010	1546	1581
YCR053W	2966	10214	11212	10264	4530	10682	7819	11192	6303	16050	10104	10005
YCR054C	256	950	1000	1034	473	1097	653	903	608	1550	1059	1079
YCR057C	858	2778	3517	4199	1803	3946	2130	2672	1622	6148	3289	3698
YCR059C	438	1123	1254	1320	495	1316	995	1186	618	1888	1028	974
YCR060W	204	525	575	674	288	840	604	605	274	1108	569	539
YCR061W	114	307	374	528	157	369	282	296	196	734	309	313
YCR063W	36	108	106	72	27	61	72	95	54	118	55	83
YCR064C	2	12	13	21	7	19	7	14	3	25	7	16
YCR065W	129	385	566	2052	809	1787	311	373	250	2220	1204	1210
YCR066W	119	418	445	452	228	520	392	482	267	764	453	443
YCR067C	515	1847	2261	1967	786	1764	1483	1988	1194	2955	1689	1834
YCR068W	274	765	917	466	197	439	622	743	443	791	350	395
YCR069W	593	1838	2160	1256	485	1262	1691	2271	1221	1896	1007	1036
YCR071C	109	327	350	386	199	493	371	440	210	787	401	455
YCR072C	455	1487	1669	2582	1093	2249	1128	1367	687	3603	1834	2047
YCR073C	465	1445	2365	974	392	1035	1150	1706	1142	1561	873	975
YCR073W-A	202	646	1005	619	234	589	680	795	490	1006	555	445
YCR075C	59	219	252	411	128	332	212	278	135	444	236	297
YCR075W-A	83	223	193	175	80	240	244	264	105	279	155	195
YCR076C	259	646	693	747	250	638	602	686	337	1093	506	489
YCR077C	700	2310	2572	2360	992	2167	1857	2293	1388	3208	1937	1938
YCR079W	289	673	668	683	214	532	642	776	384	874	476	435
YCR081C-A	0	0	0	0	0	0	0	0	0	0	0	0
YCR081W	105	408	740	376	171	385	298	403	389	509	406	399
YCR082W	250	848	1089	719	415	1293	856	1181	560	1726	1123	1094
YCR083W	134	453	596	213	123	490	357	519	285	534	415	359
YCR084C	789	2401	2678	3819	1323	2886	2077	2731	1540	4588	2381	2567
YCR085W	0	5	9	17	9	16	9	9	5	14	14	9
YCR086W	107	311	289	481	169	438	275	378	142	684	327	346
YCR087C-A	0	0	0	0	0	0	0	0	0	0	0	0
YCR087W	19	118	143	148	62	211	133	140	52	327	181	173
YCR088W	1626	5583	6990	3386	1656	3756	4288	5761	3585	6147	3531	3438
YCR089W	29247	98868	141269	11117	5611	13143	81362	111903	73193	29958	16270	15117
YCR090C	31	165	192	385	189	558	143	211	135	690	476	448
YCR091W	91	229	309	215	113	245	255	308	199	423	221	271
YCR092C	179	610	916	875	394	1015	477	688	447	1284	853	905
YCR093W	495	1929	2835	1902	914	2149	1422	1950	1619	2972	2055	2193
YCR094W	230	779	1024	759	381	940	685	970	588	1176	843	823
YCR095C	141	462	570	365	182	483	385	523	310	718	601	457
YCR095W-A	13	42	56	29	11	37	33	38	18	60	41	27
YCR096C	0	0	0	0	0	0	0	0	0	0	0	0
YCR097W	167	654	660	275	185	525	579	672	399	695	470	463
YCR097W-A	0	0	0	0	0	0	0	0	0	0	0	0
YCR098C	34	152	151	145	70	163	140	162	107	239	156	158
YCR099C	115	341	543	87	46	129	316	432	289	188	120	112
YCR100C	149	574	841	166	61	212	508	732	432	285	194	178
YCR101C	79	265	336	62	29	79	240	347	191	134	83	58
YCR102C	26	84	85	106	43	111	118	125	72	238	153	117
YCR102W-A	1	8	9	9	1	7	13	8	5	10	8	13
YCR104W	4	8	9	4	9	10	16	18	7	11	15	12
YCR105W	102	320	331	309	140	304	259	318	169	606	303	312
YCR106W	75	337	558	323	144	362	252	309	287	495	337	358
YCR107W	70	276	400	297	144	347	221	318	215	554	327	322
YCR108C	0	0	0	0	0	0	0	0	0	0	0	0
YDL001W	145	568	707	645	330	819	488	694	407	1093	825	748
YDL002C	255	767	861	735	358	953	758	946	504	1555	886	811
YDL003W	14	79	92	8975	3490	9632	86	102	71	11600	7603	7974
YDL004W	674	1724	1810	2718	1011	2790	1881	2559	1121	4090	2498	2394
YDL005C	215	778	943	825	430	1029	633	856	474	1508	939	914
YDL006W	250	831	951	696	278	807	669	790	566	1124	701	614
YDL007C-A	0	0	0	0	0	0	1	0	0	0	1	0
YDL007W	1849	5379	6160	4409	1981	5377	5442	6486	3486	9344	5441	4943
YDL008W	180	486	590	564	227	650	495	619	310	963	505	477
YDL009C	80	175	216	377	166	495	193	215	108	784	421	435
YDL010W	156	470	538	837	403	1061	425	516	321	1614	1010	1014
YDL011C	4	34	24	50	20	46	13	21	17	59	66	37
YDL012C	487	1405	1553	1605	604	1695	1266	1553	684	2546	1368	1284
YDL013W	287	844	1048	1011	425	1082	724	828	497	1593	867	825
YDL014W	2596	7626	9401	11334	4669	11986	6095	7496	4164	14709	8474	8794
YDL015C	1501	4935	5181	5219	2467	5487	4182	5479	3123	7330	4963	5261
YDL016C	116	283	366	349	113	367	265	320	158	592	310	336
YDL017W	139	485	506	805	394	925	456	567	296	1320	811	849
YDL018C	104	335	312	1284	547	1426	265	387	170	1515	1059	1008
YDL019C	271	992	1517	1018	413	1185	825	1050	701	1730	987	963
YDL020C	942	3122	3324	2072	977	2599	2816	3261	1878	4671	2889	2491
YDL021W	144	512	523	89	34	100	486	625	305	159	97	102
YDL022C-A	0	2	1	1	0	1	1	1	1	1	0	0
YDL022W	3462	9579	11309	2423	896	2597	9043	11916	6162	3867	2427	2255
YDL023C	110	411	309	92	30	63	373	421	223	112	89	52
YDL024C	13	72	99	41	25	81	58	82	57	137	64	64
YDL025C	282	928	1149	780	367	951	805	936	577	1485	789	759
YDL025W-A	0	0	0	0	0	0	0	0	0	0	0	0
YDL026W	27	67	51	42	17	45	49	82	33	67	37	42
YDL027C	342	1256	1440	718	359	847	950	1410	943	1289	892	841
YDL028C	133	459	660	536	268	667	331	489	347	839	523	542
YDL029W	2073	6647	7477	4047	1968	5236	5822	7176	4075	7649	4898	4496
YDL030W	155	517	580	671	357	797	459	582	335	1185	717	662
YDL031W	655	2297	2712	2445	1500	3687	1754	2285	1416	4941	3120	3282
YDL032W	1	3	4	13	4	4	3	1	3	8	0	5
YDL033C	103	277	287	431	151	379	263	315	158	723	309	311
YDL034W	4	41	26	24	13	29	38	32	24	67	29	23
YDL035C	299	1096	1453	924	497	1206	977	1329	829	1688	1129	1124
YDL036C	144	534	589	557	271	669	480	697	342	1163	714	714
YDL037C	140	506	582	705	394	553	459	647	339	1666	510	981
YDL039C	491	1710	1898	2648	1262	1972	1439	2221	1121	5570	1873	3456
YDL040C	784	2687	3490	2809	1337	2978	2198	3034	2000	4774	3012	3032
YDL041W	7	12	24	29	6	14	13	16	6	34	13	16
YDL042C	192	605	672	893	382	960	392	493	343	1253	777	788
YDL043C	163	530	598	506	242	563	451	509	303	762	574	498
YDL044C	103	351	401	345	189	508	308	415	234	682	453	421
YDL045C	339	1062	1175	678	315	718	979	1220	620	1230	722	688
YDL045W-A	192	558	573	635	341	846	573	756	330	1345	694	764
YDL046W	780	2324	2122	2715	991	2554	2242	2570	1177	4426	2286	2400
YDL047W	666	1974	1898	2308	867	2071	1703	2079	999	3626	1837	1857
YDL048C	710	1911	1814	1100	349	776	2332	3315	1470	1946	1006	1209
YDL049C	38	155	136	152	40	165	139	164	84	182	126	106
YDL050C	37	119	176	120	73	255	101	143	65	327	246	185
YDL051W	576	2007	2413	2689	1436	4302	1859	2292	1300	5325	3553	3244
YDL052C	542	1821	1921	2069	922	2266	1520	1954	926	3282	1945	1900
YDL053C	383	1358	1554	1171	640	1451	1236	1579	901	2318	1327	1280
YDL054C	227	785	939	1508	509	1446	747	943	511	2008	1172	1261
YDL055C	5725	18482	20465	39780	14610	38947	16931	22733	11616	42612	25787	29663
YDL056W	286	933	1180	849	408	907	750	909	592	1233	746	809
YDL057W	175	549	575	330	116	359	525	626	287	538	321	302
YDL058W	438	1596	2487	1343	665	1828	1252	1771	1244	2423	1516	1578
YDL059C	45	126	148	179	65	208	124	157	67	283	197	159
YDL060W	766	2507	3213	3656	1706	4087	2101	2565	1586	5927	3406	3581
YDL061C	2496	7598	6975	6880	3762	11134	7080	9429	3964	13354	9521	8688
YDL062W	13	49	65	117	37	128	50	56	22	164	100	100
YDL063C	336	1201	1382	2144	981	2210	750	1114	689	3069	2068	2323
YDL064W	221	633	684	873	384	1095	545	802	418	1498	882	982
YDL065C	345	1131	1168	1469	701	1907	1070	1407	691	2493	1406	1557
YDL066W	904	3213	4757	3010	1414	4022	2692	3726	2387	5899	3498	3173
YDL067C	399	991	938	1316	492	1432	1044	1325	591	1989	1310	1212
YDL068W	3	10	21	14	6	15	11	9	5	20	15	16
YDL069C	33	105	129	98	74	181	78	120	89	230	163	154
YDL070W	1106	4223	4573	2658	1469	3695	3586	4928	3107	4724	4014	3552
YDL071C	28	87	78	96	43	102	82	88	49	159	95	102
YDL072C	2016	5691	5844	3086	1324	3910	5860	6988	3567	5833	3370	3276
YDL073W	365	1275	1780	1260	648	1618	970	1339	912	1882	1382	1361
YDL074C	352	1426	1884	1594	810	1983	1096	1440	931	2501	1691	1644
YDL075W	8701	20088	22228	26974	10725	33283	23862	24905	11896	51738	26992	24923
YDL076C	246	766	957	573	312	738	698	882	529	964	652	638
YDL077C	178	691	976	693	305	782	581	734	551	1076	733	749
YDL078C	766	2550	2765	1950	793	2215	2149	2883	1496	3260	1985	1877
YDL079C	91	400	412	402	186	474	312	434	234	661	439	393
YDL080C	306	989	1206	914	397	981	865	1149	669	1485	857	860
YDL081C	4569	13219	15721	14616	7132	23347	12816	17527	8672	28298	21073	17888
YDL082W	4728	13722	14416	15780	7515	20621	12280	15768	7655	29122	17797	16736
YDL083C	6666	19159	19484	23806	10036	25969	17677	21866	10025	39405	23185	21419
YDL084W	2090	7339	9643	6884	3404	9549	6109	8676	5376	11413	8208	8135
YDL085C-A	225	814	875	321	224	672	667	938	416	665	541	520
YDL085W	29	87	104	57	17	58	70	120	72	95	56	40
YDL086C-A	0	0	0	0	0	0	0	0	0	0	0	0
YDL086W	591	1768	1660	1404	614	1669	1434	1853	878	2182	1392	1545
YDL087C	75	227	271	256	124	260	230	276	142	406	218	233
YDL088C	389	1209	1456	1372	629	1392	1003	1311	795	2109	1270	1273
YDL089W	152	645	691	527	274	720	541	687	547	1267	876	802
YDL090C	102	380	473	475	234	613	341	436	279	875	594	511
YDL091C	194	620	723	425	182	495	551	707	390	798	468	438
YDL092W	409	1184	1251	1317	594	1829	1184	1420	617	2576	1573	1464
YDL093W	121	427	573	1054	387	1033	400	574	335	1449	900	1106
YDL094C	23	53	75	113	34	142	48	73	53	172	97	119
YDL095W	1239	4468	5980	7679	3009	7637	3526	4895	3061	10361	6076	6365
YDL096C	23	64	63	123	36	84	51	66	44	151	69	85
YDL097C	1573	5189	5929	4573	2089	5452	4706	6240	3259	8544	5009	5071
YDL098C	104	319	294	319	170	469	275	355	188	572	403	447
YDL099W	689	2038	1945	1975	1056	2581	2149	2403	984	4380	2308	2288
YDL100C	1399	5217	5866	4755	2262	5791	3819	5670	2901	7241	4896	4642
YDL101C	130	436	553	1998	876	2598	333	439	275	2560	1835	1868
YDL102W	148	509	704	1623	754	1877	363	473	362	2554	1706	1864
YDL103C	266	1046	1323	2228	931	2453	829	1117	711	3749	2341	2273
YDL104C	39	147	158	262	101	323	120	186	76	422	279	313
YDL105W	15	102	127	422	217	480	53	93	49	536	411	421
YDL106C	158	650	740	858	355	837	512	672	475	1166	754	730
YDL107W	96	290	347	322	149	352	267	346	215	507	327	298
YDL108W	211	650	690	753	274	804	595	739	390	1201	683	611
YDL109C	118	378	505	390	134	367	321	380	246	576	292	297
YDL110C	466	1311	1397	811	320	952	1494	1422	778	1578	852	743
YDL111C	454	1391	1600	1659	696	1891	1305	1562	835	2864	1554	1716
YDL112W	477	1789	2503	1729	892	2268	1348	1816	1335	3056	1803	2057
YDL113C	302	1095	1522	484	263	708	881	1167	807	912	713	569
YDL114W	3	29	18	4	2	15	26	29	19	23	19	25
YDL114W-A	8	30	22	28	10	32	31	36	16	54	32	27
YDL115C	286	919	1132	826	349	1017	921	1114	614	1472	878	802
YDL116W	407	1422	1893	1407	704	1692	1036	1537	1062	2100	1435	1475
YDL117W	312	954	1350	863	409	976	801	1043	683	1542	933	949
YDL118W	20	66	62	31	14	41	79	62	43	69	31	38
YDL119C	209	664	726	289	131	366	638	681	390	521	319	299
YDL120W	323	1013	1269	1106	585	1551	949	1264	726	2148	1346	1375
YDL121C	266	842	955	961	597	1615	759	1002	509	1862	1376	1175
YDL122W	726	2380	3293	2843	1213	3194	2004	2456	1654	4753	2828	2816
YDL123W	244	720	867	414	148	398	629	797	452	727	381	315
YDL124W	2455	7510	8006	6081	2292	5476	8161	9389	5098	10719	6772	6437
YDL125C	1375	3971	3769	3398	1407	3982	3665	4875	2201	5519	3392	3428
YDL126C	2917	10521	13986	7804	3418	8633	8831	12021	7563	14115	8557	8370
YDL127W	3309	10312	10342	2840	1284	3125	8708	11433	5845	5222	2864	2788
YDL128W	883	2535	3267	2511	965	2387	2481	3079	1672	4070	2214	2182
YDL129W	63	171	228	373	132	335	177	199	107	488	297	337
YDL130W	6584	15655	15178	19517	7288	20072	16638	19430	7902	33367	17697	16596
YDL130W-A	571	1639	1710	877	410	1140	1733	1971	923	1579	894	956
YDL131W	875	2911	3619	3532	1551	4346	2425	3450	1715	5341	3504	3280
YDL132W	598	2393	2637	1318	642	1645	1645	2406	1501	2507	1581	1543
YDL133C-A	1375	3441	4540	3405	1581	6595	3482	5579	2447	6422	5794	4744
YDL133W	287	972	1347	711	350	990	878	1164	706	1308	911	810
YDL134C	977	2930	3499	2145	851	2464	2646	3261	1781	3695	2285	2088
YDL135C	1344	4852	6205	1984	1311	3734	4447	6390	3814	4922	3688	3399
YDL136W	1008	2467	2642	3115	1325	3635	2719	2912	1410	6418	3806	2992
YDL137W	1845	5821	5725	4042	1772	4922	4649	6218	2961	6672	4007	4049
YDL138W	266	806	995	629	267	641	711	822	427	1195	634	600
YDL139C	160	413	475	398	154	489	433	484	254	731	380	390
YDL140C	1333	4163	6466	4777	1856	4020	3426	4514	3104	6693	3648	3770
YDL141W	237	884	1264	900	373	842	677	1012	637	1353	851	842
YDL142C	169	612	718	420	162	438	539	781	371	760	452	449
YDL143W	1809	6047	7098	6411	2738	6944	5086	6699	3671	10295	6103	5983
YDL144C	385	1151	1399	1210	457	1077	1015	1420	705	1762	1064	958
YDL145C	1433	5371	6573	5849	2364	5526	4430	5826	3689	8573	5221	5597
YDL146W	176	662	812	282	147	369	576	666	491	528	335	366
YDL147W	1057	3771	4964	2842	1561	3861	3020	4290	2862	5356	3960	3659
YDL148C	632	2127	2598	2757	1497	3445	1635	2139	1313	4914	3060	3240
YDL149W	100	357	470	250	98	306	259	330	278	400	256	248
YDL150W	326	877	1019	1229	570	1534	887	954	500	2430	1204	1326
YDL151C	13	44	49	75	35	69	53	52	30	145	79	98
YDL152W	18	30	30	54	14	41	36	25	13	102	48	40
YDL153C	706	2122	2567	2939	1459	3681	1934	2148	1325	5543	3140	3300
YDL154W	87	295	440	293	149	424	250	316	228	496	348	344
YDL155W	149	563	633	1101	484	1167	484	594	337	1463	901	989
YDL156W	68	180	196	686	243	646	162	184	102	1042	535	569
YDL157C	220	528	565	852	457	1290	440	591	286	1883	1257	1241
YDL158C	26	81	99	94	40	107	47	61	63	200	165	102
YDL159C-B	0	0	0	0	0	0	0	0	0	0	0	0
YDL159W	148	514	562	484	257	486	428	545	323	803	437	445
YDL159W-A	0	1	2	1	0	0	1	3	8	3	3	1
YDL160C	197	670	1134	492	231	548	505	674	629	783	527	500
YDL160C-A	70	186	235	260	101	321	227	235	94	375	234	220
YDL161W	878	2709	3140	2792	1363	3279	2717	2948	1515	5558	2884	2719
YDL162C	1	5	1	10	5	23	9	2	1	19	16	17
YDL163W	1	6	13	26	8	19	4	13	4	34	29	19
YDL164C	210	755	858	2786	1173	3036	593	720	459	3949	2616	2587
YDL165W	263	734	762	697	309	878	668	877	415	1219	718	681
YDL166C	219	640	698	911	409	1130	546	747	340	1451	887	802
YDL167C	370	1272	1658	1939	1012	2166	924	1220	773	3406	1876	1966
YDL168W	1424	4381	4905	4153	1888	4575	4686	5831	3152	7830	4758	4358
YDL169C	60	222	218	38	20	60	197	247	115	96	53	52
YDL170W	175	735	834	496	275	743	493	831	453	963	593	605
YDL171C	745	2145	3643	2367	894	2613	2350	3049	1951	4061	2271	2147
YDL172C	29	90	111	68	21	86	60	99	58	123	77	65
YDL173W	503	1302	1322	1182	467	1122	1473	1583	700	2016	1030	1076
YDL174C	906	2876	3737	3328	1318	3308	2774	2951	1851	5755	3079	2805
YDL175C	183	689	732	655	293	731	547	723	379	1109	698	657
YDL176W	106	324	474	312	152	387	266	340	272	472	361	353
YDL177C	71	206	219	185	109	264	218	245	132	370	258	193
YDL178W	641	2193	2630	2774	1347	3384	2044	2390	1451	4979	2885	2903
YDL179W	52	180	211	97	45	164	145	188	89	206	111	115
YDL180W	163	497	607	586	247	632	418	608	327	971	682	570
YDL181W	181	439	479	663	244	523	427	656	368	919	613	578
YDL182W	591	1645	1690	5046	2012	4608	1510	1977	951	8282	4468	4659
YDL183C	37	116	122	177	86	235	90	113	72	342	207	187
YDL184C	2234	5200	6819	6127	2723	10045	6139	6522	3531	12019	7730	7242
YDL185C-A	46	155	154	94	37	93	143	161	102	141	74	85
YDL185W	3623	13069	16635	7824	3874	9158	9939	14774	9222	12583	8295	8988
YDL186W	32	99	125	82	21	79	95	125	63	135	61	73
YDL187C	1	4	1	0	4	3	1	2	3	2	1	3
YDL188C	332	1062	1201	689	332	821	806	1079	651	1125	750	710
YDL189W	266	882	1044	1014	469	1086	795	1028	560	1735	990	970
YDL190C	556	2146	2601	1360	678	1563	1557	2115	1498	2267	1648	1558
YDL191W	2393	5481	5958	6597	2539	6582	6791	6794	3176	13203	6379	5630
YDL192W	2430	7679	8026	7973	4071	12063	6587	9122	4568	13693	10000	9835
YDL193W	176	620	813	640	331	881	535	734	462	1193	831	755
YDL194W	86	317	442	286	146	386	282	373	261	459	346	307
YDL195W	983	3214	4410	4653	1647	3503	2716	3372	2465	6126	3421	3530
YDL196W	3	11	10	25	11	17	13	9	10	40	21	19
YDL197C	129	447	509	1705	699	1628	308	496	240	2087	1263	1374
YDL198C	621	2104	2048	2342	901	2395	1771	2183	1117	3989	2514	2364
YDL199C	91	267	375	221	66	215	240	312	189	309	193	199
YDL200C	145	432	469	330	155	461	388	534	281	608	404	406
YDL201W	433	1338	1665	1711	794	2127	1144	1506	804	2694	1755	1749
YDL202W	179	538	599	761	354	839	478	710	354	1385	684	764
YDL203C	163	533	747	524	255	693	493	683	380	958	611	599
YDL204W	113	379	505	382	167	395	299	440	252	565	368	280
YDL205C	261	824	940	931	438	1094	675	1000	539	1603	1019	987
YDL206W	172	640	759	387	194	466	492	689	430	596	431	428
YDL207W	322	1188	1362	1194	547	1365	1030	1329	773	1934	1147	1143
YDL208W	966	2823	3145	3546	1825	5583	2652	3265	1559	7127	4161	3762
YDL209C	87	253	368	394	194	536	238	295	158	682	386	375
YDL210W	26	84	124	102	45	112	104	96	64	201	105	99
YDL211C	39	174	214	777	261	709	162	167	116	788	435	418
YDL212W	981	2765	2979	3354	1402	3962	2928	3321	1685	5781	3481	3159
YDL213C	752	2400	2533	2093	1183	3688	2170	2665	1179	4724	2818	2824
YDL214C	38	192	296	176	93	255	148	195	156	399	257	193
YDL215C	466	1549	1781	1579	699	1689	1228	1696	991	2680	1773	1691
YDL216C	81	256	358	188	109	262	212	280	188	282	222	175
YDL217C	205	540	632	690	266	626	476	575	309	1037	538	610
YDL218W	49	139	177	207	66	171	95	141	61	291	157	146
YDL219W	147	537	598	644	297	949	462	677	411	1079	916	834
YDL220C	68	220	296	457	182	382	212	291	214	631	370	386
YDL221W	25	58	65	93	46	97	51	75	25	135	80	81
YDL222C	40	133	146	97	48	84	107	130	68	155	75	75
YDL223C	198	711	943	441	193	511	588	689	469	723	404	404
YDL224C	258	900	1189	989	405	872	626	956	609	1354	907	817
YDL225W	535	1794	1963	1805	952	2294	1566	2007	1147	3258	2020	2119
YDL226C	764	2439	2788	2637	1171	2657	2033	2841	1436	4186	2475	2533
YDL227C	280	975	1466	148	64	232	975	1149	820	417	263	236
YDL228C	246	550	996	979	276	920	626	602	402	1308	606	704
YDL229W	4979	16210	18966	17220	7367	15825	13207	16447	9876	26331	14394	14808
YDL230W	245	688	794	480	169	447	719	795	427	865	377	342
YDL231C	381	1347	1944	1306	591	1475	1061	1450	978	1944	1271	1345
YDL232W	198	489	490	626	282	725	544	733	308	1060	713	622
YDL233W	200	672	883	436	197	502	662	780	501	672	416	425
YDL234C	1044	3750	4527	1118	536	1527	3965	5034	3008	2530	1841	1584
YDL235C	590	1912	2020	1148	622	1719	1623	2316	1156	2083	1583	1445
YDL236W	934	3022	3347	3249	1292	3266	2718	3269	1813	5403	3126	2870
YDL237W	446	1595	1914	1018	511	1202	1307	1806	1095	1801	1160	1024
YDL238C	120	380	546	145	78	166	337	436	314	301	203	154
YDL239C	122	533	909	173	120	276	330	444	454	339	316	272
YDL240C-A	1	3	4	1	3	1	1	4	0	4	2	4
YDL240W	95	456	610	361	195	429	337	413	312	573	374	334
YDL241W	163	492	660	173	103	339	587	719	423	496	326	311
YDL242W	22	78	88	66	39	75	65	69	36	98	64	70
YDL243C	215	632	907	1115	358	1063	753	937	488	2276	1427	1236
YDL244W	8	49	48	57	14	46	37	48	18	58	55	44
YDL245C	6	7	19	18	5	21	16	19	17	43	13	18
YDL246C	1	1	4	2	2	5	3	2	3	10	3	3
YDL247W	6	11	15	7	2	10	6	13	6	15	4	5
YDL247W-A	2	0	2	0	1	1	2	2	1	0	2	1
YDL248W	80	285	319	247	120	217	249	342	201	363	187	254
YDR001C	1747	6414	8261	2167	1193	2966	5187	6912	4450	4088	2627	2485
YDR002W	2496	8588	10450	6647	3837	11284	8401	10029	5587	13859	9788	8401
YDR003W	279	745	802	589	264	690	779	900	479	1096	638	630
YDR003W-A	40	184	202	125	61	182	134	183	145	236	172	151
YDR004W	217	693	849	1045	489	1394	696	818	511	1890	1359	1186
YDR005C	304	1085	1128	1044	531	1417	855	1270	709	1850	1251	1272
YDR006C	411	1519	1988	2004	850	2036	1062	1553	1000	2992	1832	1776
YDR007W	164	486	557	598	221	654	461	583	316	1041	566	531
YDR008C	10	38	47	27	21	57	34	41	19	73	40	51
YDR009W	57	174	198	253	102	211	167	224	118	466	261	250
YDR010C	7	31	48	57	29	56	38	49	34	104	50	48
YDR011W	3020	9439	12289	10588	4737	11906	8306	11861	7683	18689	11428	11842
YDR012W	2408	6630	7972	9142	3324	8701	5700	7559	3961	11714	6687	7030
YDR013W	103	318	310	679	294	860	286	415	200	985	738	708
YDR014W	45	203	293	349	213	448	152	195	162	539	465	423
YDR014W-A	1	4	4	9	0	11	5	6	2	3	1	8
YDR015C	0	0	0	0	0	0	0	0	0	0	0	0
YDR016C	60	143	146	244	110	287	187	267	106	398	290	238
YDR017C	385	1358	1698	1746	827	1972	1035	1334	914	2615	1672	1773
YDR018C	41	125	131	115	36	105	120	145	77	180	104	120
YDR019C	94	441	583	604	365	932	335	334	239	987	608	592
YDR020C	96	306	353	420	211	504	255	363	175	713	430	422
YDR021W	114	396	486	643	368	879	321	438	264	1175	789	806
YDR022C	135	357	402	286	142	374	330	414	215	578	270	307
YDR023W	3040	10329	13321	9821	5146	13879	8645	11572	7325	18080	12201	12053
YDR024W	9	23	51	35	15	32	21	23	31	68	35	47
YDR025W	5687	15965	16727	21671	8269	22190	14699	18289	8397	32557	18041	17719
YDR026C	485	1527	1904	1267	601	1527	1344	1636	962	2291	1278	1330
YDR027C	219	913	1175	520	293	701	636	930	616	891	693	581
YDR028C	871	2974	4277	2244	1075	2679	2428	3245	2204	3897	2357	2364
YDR029W	28	112	116	63	30	71	67	101	75	113	70	62
YDR030C	63	231	272	203	111	256	160	247	138	343	217	231
YDR031W	34	143	137	57	31	99	131	161	73	144	100	68
YDR032C	1188	4331	4696	2511	1201	3074	3514	4556	2514	4270	2693	2554
YDR033W	523	1532	1674	1958	670	1458	1770	2208	1273	3723	2477	2214
YDR034C	266	1008	1224	866	435	982	715	984	670	1519	919	945
YDR034C-A	2	13	31	8	6	6	4	14	10	8	11	13
YDR034C-C	0	0	0	0	0	0	0	0	0	0	0	0
YDR034C-D	41	131	198	103	43	72	98	126	118	119	75	87
YDR034W-B	156	557	592	189	135	493	618	636	340	415	347	358
YDR035W	1527	5381	7171	3768	1851	5196	4671	5946	3503	7818	5254	4258
YDR036C	277	1085	1338	1357	565	1372	837	1221	674	2221	1298	1327
YDR037W	7199	25642	30028	24400	11788	31730	20758	26886	15769	44631	29378	27226
YDR038C	55	151	253	158	81	192	148	219	127	250	170	183
YDR039C	0	0	0	0	0	0	0	0	0	0	0	0
YDR040C	49	205	313	165	81	196	203	202	130	322	150	164
YDR041W	211	645	634	644	362	917	615	807	407	1429	830	820
YDR042C	8	28	29	73	32	104	22	31	24	169	127	104
YDR043C	240	797	749	354	168	463	768	896	496	815	648	498
YDR044W	231	665	647	1153	459	973	778	1062	437	1822	1028	1087
YDR045C	147	585	705	633	382	1036	542	720	387	1137	891	827
YDR046C	1273	4105	5043	5494	1971	5037	3783	4884	2851	7097	4398	4047
YDR047W	738	2407	2600	3082	1341	3246	2088	2726	1519	4931	2991	2890
YDR048C	13	27	23	10	12	26	16	34	13	40	31	30
YDR049W	339	1031	1173	892	477	1183	958	1132	673	1769	978	1027
YDR050C	19695	63380	67592	43295	19489	54352	59501	73693	35117	81058	52202	46662
YDR051C	322	1073	1270	1087	507	1367	988	1144	632	1858	1274	1130
YDR052C	348	1118	1258	1963	947	2202	892	1036	642	3207	1843	2029
YDR053W	5	16	13	15	15	34	18	23	7	33	25	24
YDR054C	601	1935	1965	1840	818	1951	1706	1990	1061	3095	1700	1727
YDR055W	3150	8192	8289	3726	1198	3598	9080	11454	5529	5091	2726	3126
YDR056C	295	1039	1162	941	406	1258	1030	1268	715	1840	1215	1056
YDR057W	236	820	1014	601	283	721	758	991	567	1139	738	690
YDR058C	67	258	275	194	108	241	215	289	143	353	244	251
YDR059C	289	715	676	552	175	491	765	979	429	880	537	462
YDR060W	819	3073	3988	4179	2166	5127	2262	2988	1976	6882	4361	4740
YDR061W	325	983	1410	949	388	1190	1005	1252	775	1614	960	944
YDR062W	1189	4428	5370	4087	2008	5252	3485	4746	3087	6573	4569	4742
YDR063W	275	895	968	726	378	1036	926	1220	582	1439	998	899
YDR064W	9824	24651	25688	32758	13130	36916	24818	28351	13578	53726	30912	28451
YDR065W	103	363	460	385	199	521	346	496	303	680	470	510
YDR066C	72	232	277	196	105	292	212	249	165	418	240	254
YDR067C	197	721	774	585	308	800	634	859	469	1024	783	735
YDR068W	364	1181	1359	1231	627	1666	1253	1482	665	2597	1491	1336
YDR069C	182	672	955	356	188	429	488	687	493	654	453	436
YDR070C	14	49	56	37	13	44	87	85	49	52	37	50
YDR071C	829	2678	3070	1923	1052	3151	2679	3249	1752	4383	2886	2559
YDR072C	748	2463	2790	2122	903	2331	2146	2608	1501	3169	1876	2018
YDR073W	204	697	858	625	285	801	647	731	428	1013	670	648
YDR074W	988	3289	4099	1988	903	2345	3002	3752	2328	3583	2131	2017
YDR075W	92	352	397	596	306	715	288	375	221	987	607	579
YDR076W	60	249	287	397	176	376	158	254	175	575	426	460
YDR077W	18511	50216	64486	103708	34977	70842	54835	61248	30675	157005	64576	59302
YDR078C	49	210	197	187	119	304	163	199	95	339	269	259
YDR079C-A	59	201	230	150	94	275	195	223	108	310	280	186
YDR079W	110	285	263	260	126	384	290	392	151	577	358	355
YDR080W	199	866	1038	598	325	788	565	812	603	1046	827	806
YDR081C	314	1134	1300	1188	597	1320	876	1095	761	1875	1253	1202
YDR082W	121	389	593	497	263	691	357	453	266	789	521	484
YDR083W	371	1249	1527	1653	925	2260	1008	1256	692	2991	1910	1967
YDR084C	113	371	371	510	226	601	304	425	223	877	546	485
YDR085C	2525	7792	10030	1091	559	1536	7295	9169	5665	2868	1842	1709
YDR086C	739	2347	2224	2632	1467	4261	2028	2555	1263	5533	3639	3475
YDR087C	510	1591	2107	2144	960	2900	1421	1730	949	3654	2347	2175
YDR088C	286	819	897	713	364	912	881	955	465	1451	832	778
YDR089W	75	394	629	374	183	469	289	301	254	521	332	340
YDR090C	290	852	878	840	337	827	704	896	485	1241	710	679
YDR091C	1449	4733	5844	5828	2700	6336	3998	5334	3232	8986	5701	5918
YDR092W	92	269	259	251	98	298	288	317	149	408	218	231
YDR093W	361	1192	1988	2071	769	2070	983	1302	952	2821	1712	1794
YDR094W	1	2	10	14	3	11	6	9	3	21	9	10
YDR095C	2	4	8	9	7	9	10	11	7	16	8	7
YDR096W	101	473	593	655	328	723	364	554	350	1032	767	750
YDR097C	166	547	736	4406	1805	4932	429	606	356	6029	4144	4403
YDR098C	643	2420	2754	2276	1267	3352	2092	2841	1607	4592	3034	2536
YDR098C-A	0	0	0	0	0	0	0	0	0	0	0	0
YDR098C-B	122	538	840	98	63	230	371	617	470	246	248	260
YDR099W	2535	8563	9589	7430	3436	8174	7568	9622	5462	12306	7763	7719
YDR100W	317	986	1009	724	332	756	839	1206	557	1144	757	744
YDR101C	820	2742	3499	4940	2064	5254	2007	2653	1642	7464	4394	4812
YDR102C	5	16	40	24	17	20	17	23	16	35	26	48
YDR103W	329	1332	1803	1093	522	1271	1004	1351	946	1706	1161	1200
YDR104C	87	398	568	306	160	441	264	404	303	535	340	390
YDR105C	341	1169	1378	1068	445	1059	1012	1282	747	1476	935	906
YDR106W	12	44	70	26	10	50	42	34	36	57	45	35
YDR107C	1194	4029	4781	724	399	911	3536	4176	2675	1955	1079	1000
YDR108W	220	844	1078	641	265	646	615	801	594	935	603	591
YDR109C	212	747	1026	804	378	993	593	733	477	1431	849	806
YDR110W	178	731	1010	977	592	1534	511	697	504	1744	1264	1187
YDR111C	379	1244	1439	1500	726	1626	960	1283	786	2304	1399	1345
YDR112W	36	93	94	120	51	130	88	99	46	167	106	103
YDR113C	128	376	391	1751	670	1579	239	291	126	1706	968	1143
YDR114C	31	59	54	179	40	113	93	70	30	257	102	113
YDR115W	168	468	459	854	326	1023	424	547	226	1325	774	846
YDR116C	218	695	778	799	395	981	632	821	412	1677	825	886
YDR117C	315	1038	1242	1096	502	1254	786	1216	704	1665	1111	1196
YDR118W	85	344	444	374	152	418	217	331	243	457	393	341
YDR118W-A	4	12	18	10	6	26	10	13	11	29	23	12
YDR119W	548	2413	3701	2085	1109	2421	1599	2376	1899	3181	2287	2263
YDR119W-A	6	12	10	7	0	10	20	24	5	9	5	6
YDR120C	591	1792	1936	2817	1277	3011	1406	1789	916	4632	2629	2784
YDR121W	148	480	561	660	303	846	451	532	309	1124	611	605
YDR122W	391	1556	2265	1070	555	1358	1186	1681	1143	1894	1241	1189
YDR123C	229	775	977	624	249	644	716	849	433	1026	481	510
YDR124W	1201	3936	4694	461	208	692	3775	5271	2920	1213	857	770
YDR125C	466	1652	1960	303	145	361	1283	1937	1276	673	524	411
YDR126W	149	482	515	507	189	608	462	459	242	879	438	435
YDR127W	1653	5739	8409	5495	2376	5980	4660	6675	4274	9085	5352	5435
YDR128W	324	1038	1611	1025	451	1149	738	1205	867	1684	970	1111
YDR129C	2489	8945	9954	5498	2472	6076	7624	9400	5687	9522	5974	5795
YDR130C	98	349	394	358	147	421	307	375	205	507	297	257
YDR131C	149	584	655	529	256	522	464	611	428	751	566	570
YDR132C	141	459	497	583	266	588	426	565	334	895	641	657
YDR133C	18	61	54	1555	444	1209	53	57	50	2379	1357	1348
YDR134C	84	312	248	7364	2195	5432	258	363	129	9892	5184	5390
YDR135C	902	3243	4736	2986	1267	3225	2748	3531	2592	5142	3395	3238
YDR136C	10	28	38	35	14	41	23	30	26	48	30	46
YDR137W	306	1228	1489	1250	590	1491	934	1259	854	1942	1397	1285
YDR138W	215	845	1089	754	325	900	585	920	575	1167	835	766
YDR139C	163	560	644	365	263	848	590	778	323	950	719	625
YDR140W	204	649	678	700	320	834	648	780	418	1263	756	786
YDR141C	386	1458	2204	881	445	1184	1114	1685	1171	1532	1136	1103
YDR142C	172	440	516	527	192	476	461	631	343	818	498	486
YDR143C	332	1100	1338	1345	539	1227	1024	1148	609	2128	1160	1164
YDR144C	996	2987	3394	5970	2321	5649	2717	3148	1935	8508	4649	4953
YDR145W	623	2023	2185	2169	1052	2481	1638	2050	1210	4041	2259	2299
YDR146C	10	53	78	68	32	92	48	51	44	96	83	66
YDR147W	164	618	706	412	226	609	446	674	408	741	471	516
YDR148C	746	2282	2634	2057	792	2077	2134	2776	1545	3385	2051	1953
YDR149C	0	2	2	1	1	0	2	1	2	4	2	0
YDR150W	277	1069	1684	849	375	1005	809	1151	870	1352	839	961
YDR151C	349	1191	1260	939	475	1308	1013	1168	701	2129	1333	1246
YDR152W	724	1939	2373	2706	1190	3181	1941	2293	1211	4419	2759	2506
YDR153C	517	1588	1941	1895	835	2030	1392	1719	987	3169	1816	1795
YDR154C	1174	3308	3692	2434	883	2317	3447	4233	1883	4069	2120	2281
YDR155C	6383	18078	16417	12677	4440	10893	17902	20895	8730	19605	10312	10480
YDR156W	233	621	723	740	358	607	623	817	330	1227	621	618
YDR157W	32	69	57	79	31	52	55	70	23	124	44	60
YDR158W	2629	9300	11794	8298	3552	10917	7295	10484	6229	14538	10930	8538
YDR159W	238	916	1214	721	382	851	613	851	679	1155	774	837
YDR160W	291	988	1229	942	411	967	746	1007	643	1384	915	763
YDR161W	564	1829	2204	2457	1312	3318	1736	2071	1124	4617	2949	2781
YDR162C	321	880	919	779	361	1004	953	1128	527	1532	844	784
YDR163W	257	783	911	723	348	916	832	961	445	1310	780	642
YDR164C	471	1692	2000	1242	610	1441	1274	1778	1066	2111	1434	1391
YDR165W	497	1919	2333	2446	1239	3125	1361	1919	1250	3723	2884	2781
YDR166C	281	1088	1343	900	439	1031	705	1058	753	1332	942	921
YDR167W	317	911	981	1139	431	1301	999	1100	517	1983	1127	1060
YDR168W	735	2733	3178	1905	1018	2511	2342	3264	1939	3621	2634	2532
YDR169C	310	1039	1169	1049	423	979	868	1136	622	1616	830	936
YDR169C-A	3	9	6	3	0	8	4	8	1	8	5	5
YDR170C	734	2424	4304	1922	945	2699	1963	2728	2281	3358	2271	2282
YDR170W-A	59	152	194	155	62	149	136	197	90	249	146	147
YDR171W	1518	4096	3817	1477	556	1600	4926	5280	2593	2982	1508	1504
YDR172W	1962	6347	7724	7880	3672	8514	5517	6726	4102	13000	7260	7533
YDR173C	152	488	618	419	225	563	472	556	340	827	559	435
YDR174W	1041	3296	3130	3545	1538	3508	2491	3225	1510	4995	2770	2660
YDR175C	167	562	667	865	350	918	544	683	363	1428	770	828
YDR176W	281	981	1141	1003	464	1290	812	1028	572	1769	971	1072
YDR177W	879	2718	2754	2399	1172	3249	2488	3304	1574	4495	2658	2644
YDR178W	622	1710	1759	2047	642	1531	1819	2263	1073	2792	1512	1487
YDR179C	22	92	111	150	74	208	64	98	52	127	162	165
YDR179W-A	100	364	455	589	280	687	267	347	282	763	684	595
YDR180W	60	278	490	857	427	1125	196	273	255	1357	1239	1077
YDR181C	158	519	731	577	278	811	529	629	367	1057	620	620
YDR182W	428	1279	1537	1311	591	1402	1161	1522	892	1996	1307	1326
YDR182W-A	3	27	34	41	13	51	17	26	39	50	46	33
YDR183C-A	15	61	69	55	27	55	17	26	34	98	113	52
YDR183W	78	339	347	595	302	805	325	425	226	998	698	649
YDR184C	240	865	901	1443	713	1611	650	839	482	2253	1323	1467
YDR185C	102	288	343	329	170	446	291	329	189	613	331	297
YDR186C	732	2269	2418	2952	1139	2925	1826	2684	1339	4462	2481	2563
YDR187C	39	117	138	175	53	87	101	117	56	229	106	87
YDR188W	1381	4405	5203	5366	1991	4980	3637	4743	2475	7486	4024	4027
YDR189W	625	2200	2572	2162	994	2495	1725	2348	1435	3392	2186	2327
YDR190C	1256	3926	4510	4358	2067	4957	3555	4209	2427	8017	4743	4474
YDR191W	89	280	252	207	133	249	192	237	121	488	280	237
YDR192C	157	495	565	590	256	604	410	541	292	985	592	581
YDR193W	10	33	35	36	16	39	29	30	24	62	36	40
YDR194C	375	1493	1991	1427	968	2579	1140	1645	1081	3600	2225	2254
YDR194W-A	0	0	1	0	0	0	1	1	0	0	0	2
YDR195W	245	934	964	989	487	1207	781	895	501	1860	1084	988
YDR196C	250	809	988	519	278	863	817	1106	601	1172	761	649
YDR197W	145	494	591	439	225	528	482	603	355	853	597	513
YDR198C	242	810	926	805	416	935	649	874	545	1404	1025	972
YDR199W	8	40	42	36	18	57	27	37	28	66	48	45
YDR200C	149	565	692	552	228	679	537	642	367	846	533	596
YDR201W	71	235	225	275	133	331	199	288	142	484	268	295
YDR202C	191	528	683	329	176	450	490	696	412	680	429	415
YDR203W	10	15	17	9	7	8	23	20	10	28	13	17
YDR204W	256	810	1012	375	179	444	684	981	541	737	435	402
YDR205W	302	947	1191	949	388	922	738	982	652	1416	906	898
YDR206W	623	2250	2798	2233	1023	2418	1566	2200	1443	3417	2368	2304
YDR207C	96	448	429	1235	511	1245	352	491	272	1642	972	1011
YDR208W	366	1190	1522	1811	757	1864	913	1248	931	2528	1534	1597
YDR209C	499	1589	1917	821	394	1145	1732	2039	1183	1544	1278	990
YDR210C-C	0	0	0	0	0	0	0	0	0	0	0	0
YDR210C-D	19	65	118	50	31	79	52	60	43	127	54	76
YDR210W	0	0	0	0	0	0	0	0	0	0	0	0
YDR210W-A	0	0	0	0	0	0	0	0	0	0	0	0
YDR210W-B	13	31	35	12	8	9	34	40	33	35	13	28
YDR211W	1025	3764	5553	2571	1508	3914	3137	3953	2838	5062	3371	3250
YDR212W	890	3110	4089	3402	1473	3834	2532	3520	2277	5624	3558	3419
YDR213W	83	220	393	212	107	322	216	345	208	393	266	286
YDR214W	1938	6588	5977	4044	1737	4212	6533	9360	4485	9112	4948	5014
YDR215C	9	26	22	13	4	20	24	30	26	33	19	6
YDR216W	209	818	1008	1902	1017	2200	631	1106	724	2877	1951	1912
YDR217C	175	645	955	964	515	1128	506	632	460	1599	1111	1119
YDR218C	42	142	146	133	66	209	130	176	100	317	231	219
YDR219C	123	393	464	455	241	535	350	453	293	643	434	488
YDR220C	6	15	14	14	11	9	7	13	14	14	17	11
YDR221W	226	872	1248	619	309	878	720	931	688	1217	828	777
YDR222W	755	2372	2116	2534	911	2184	2026	2287	1342	2139	1458	1528
YDR223W	213	725	898	335	142	331	620	799	430	489	296	329
YDR224C	782	2137	2192	16228	4365	13902	2409	2818	1323	14512	7167	9701
YDR225W	840	2411	2266	12372	3458	10559	2324	2740	1324	9768	5179	6780
YDR226W	3206	9891	11213	13069	5206	15160	10011	12225	5940	21649	12296	12377
YDR227W	195	799	1101	730	382	946	594	796	519	1157	832	913
YDR228C	290	1105	1262	856	467	1121	815	1115	641	1640	952	1017
YDR229W	382	1130	1248	748	332	841	951	1151	627	1316	742	676
YDR230W	16	44	46	30	21	41	63	92	39	80	46	43
YDR231C	85	245	259	221	81	232	284	399	165	385	231	195
YDR232W	490	1623	2089	1778	732	1710	1448	2072	1163	2777	1391	1550
YDR233C	3978	12824	13309	14211	5829	14174	10987	13506	7547	21930	12742	13085
YDR234W	634	1944	2587	3155	1295	2910	1804	2307	1271	4663	2704	2676
YDR235W	219	1008	1211	624	372	847	609	928	756	1001	975	816
YDR236C	237	752	873	527	288	784	696	823	457	1063	679	629
YDR237W	126	434	469	755	324	866	370	559	266	1201	657	775
YDR238C	1206	4467	6370	4359	2060	4991	3531	4602	3361	6642	4390	4390
YDR239C	196	617	811	673	314	813	521	669	409	1090	673	686
YDR240C	166	704	775	556	263	642	536	735	426	897	632	574
YDR241W	6	57	68	41	19	79	24	46	36	72	64	50
YDR242W	475	1492	1879	660	312	796	1429	2036	1133	1238	750	705
YDR243C	177	587	728	537	207	557	477	673	392	849	498	510
YDR244W	242	897	992	839	411	988	674	840	503	1373	934	832
YDR245W	489	1696	2069	1977	1006	2689	1546	1931	1117	3343	2190	2050
YDR246W	396	1026	1052	721	310	761	1111	1268	614	1408	665	694
YDR246W-A	28	42	54	49	17	34	38	53	27	55	41	29
YDR247W	158	485	530	355	111	260	625	757	437	476	252	311
YDR248C	223	797	813	302	176	506	690	911	458	660	450	386
YDR249C	476	1654	2105	574	275	685	1486	2088	1365	989	744	718
YDR250C	5	32	31	21	10	19	22	19	12	38	15	27
YDR251W	1223	4144	4901	1624	737	1761	3584	4978	2962	2932	1741	1781
YDR252W	42	193	185	164	69	146	153	176	88	228	113	105
YDR253C	80	296	331	280	116	298	259	320	163	365	270	253
YDR254W	95	471	634	377	170	436	319	485	382	543	493	407
YDR255C	141	504	635	337	183	411	402	600	401	593	376	375
YDR256C	121	388	476	809	310	729	306	374	213	1057	576	536
YDR257C	426	1407	1883	964	589	1434	1221	1625	1055	2155	1427	1340
YDR258C	600	2668	2957	1278	649	1638	2428	3310	2041	3080	2011	1794
YDR259C	71	275	363	261	138	318	231	349	242	418	280	271
YDR260C	153	494	562	551	223	602	496	606	300	947	506	538
YDR261C	1237	3752	5084	2017	702	2220	3850	5058	3093	2855	1635	1884
YDR261C-C	0	0	0	0	0	0	0	0	0	0	0	0
YDR261C-D	177	810	1604	371	240	625	491	827	908	714	772	579
YDR261W-A	0	0	0	0	0	0	0	0	0	0	0	0
YDR261W-B	83	323	528	72	49	112	236	379	312	152	111	98
YDR262W	605	1722	1734	1431	678	1691	1705	1873	1003	2649	1478	1451
YDR263C	67	295	467	298	136	365	175	194	189	399	318	352
YDR264C	1002	3675	4688	2003	982	2427	2709	3197	2282	3690	2233	2301
YDR265W	131	516	644	352	165	431	410	491	325	598	439	373
YDR266C	395	1408	1828	1305	633	1562	1050	1500	996	2148	1392	1302
YDR267C	389	1171	1400	1452	609	1559	1078	1323	730	2266	1404	1300
YDR268W	109	342	413	396	204	487	298	437	242	710	396	430
YDR269C	2	12	14	6	3	15	6	3	1	13	11	8
YDR270W	157	541	670	570	245	674	436	326	301	978	571	586
YDR271C	2	7	12	9	2	1	2	6	5	23	6	9
YDR272W	701	1968	2196	1325	631	1778	2057	2429	1252	2803	1605	1574
YDR273W	59	231	380	206	109	261	176	211	150	410	207	212
YDR274C	26	97	155	54	19	57	64	96	57	61	51	41
YDR275W	84	316	445	259	115	348	294	434	224	502	292	294
YDR276C	958	2782	2524	1897	932	2734	2648	3204	1545	3517	2478	2336
YDR277C	92	279	320	197	96	266	326	359	248	432	324	194
YDR278C	0	0	0	0	0	0	0	0	0	0	0	0
YDR279W	119	407	505	1215	566	1468	320	385	281	1929	1498	1386
YDR280W	397	1095	1280	1351	652	1713	1048	1200	618	2532	1475	1367
YDR281C	53	193	255	85	43	122	157	173	100	141	94	101
YDR282C	34	122	151	192	84	216	106	161	97	318	227	184
YDR283C	373	1415	2460	724	380	1022	1046	1406	1237	1511	1010	963
YDR284C	477	1818	2066	1213	524	1490	1450	1792	1088	1928	1251	1267
YDR285W	152	592	670	325	183	470	414	517	340	596	385	400
YDR286C	53	125	130	144	69	202	149	178	100	277	138	178
YDR287W	197	571	717	417	182	469	580	748	370	803	455	452
YDR288W	157	498	653	410	240	682	430	618	402	898	657	604
YDR289C	191	739	894	653	334	880	621	788	484	1380	807	800
YDR290W	4	21	26	13	7	25	21	23	12	49	25	16
YDR291W	208	796	1037	535	293	719	601	782	620	1027	710	631
YDR292C	626	2178	2539	2074	1059	2605	1847	2544	1448	3611	2481	2448
YDR293C	2211	7200	9019	3276	1473	3810	5815	7510	4857	5816	3273	3435
YDR294C	899	2948	3554	2032	865	2302	2572	3077	1924	3590	2235	2090
YDR295C	311	1076	1108	929	496	1244	862	1075	699	1719	1085	1070
YDR296W	220	618	698	967	371	1007	592	780	360	1759	820	869
YDR297W	487	1328	1346	5584	1821	4608	1477	2215	967	7379	3827	4816
YDR298C	734	2128	2378	3131	1263	3235	2075	3136	1641	4681	3535	3077
YDR299W	487	1674	2046	3290	1695	3831	1225	1631	915	5624	3189	3406
YDR300C	572	2045	2404	2476	1191	2963	1744	2289	1284	4033	2562	2436
YDR301W	221	761	1184	714	293	703	543	728	573	1039	652	669
YDR302W	95	407	436	461	255	594	321	439	256	708	504	399
YDR303C	236	945	1159	962	489	934	566	704	622	1170	1068	799
YDR304C	1412	4432	4245	3089	1315	3198	3705	4283	2126	4755	2509	2436
YDR305C	180	594	608	356	199	542	509	641	371	682	478	446
YDR306C	207	800	913	621	306	791	594	863	520	1025	721	687
YDR307W	143	637	736	1210	521	1316	537	702	515	1773	1271	1260
YDR308C	124	407	437	456	228	569	383	547	248	773	534	510
YDR309C	2634	7396	7067	7307	3055	6871	7852	8741	4400	11556	5501	5542
YDR310C	591	2152	2469	2339	1062	2478	1741	2478	1330	3576	2125	2466
YDR311W	370	1324	1816	605	316	854	1196	1579	993	1267	843	826
YDR312W	235	922	984	1261	700	1851	762	1019	509	2332	1488	1573
YDR313C	112	287	379	313	124	353	294	410	219	443	335	272
YDR314C	48	157	206	135	63	145	137	185	120	200	123	160
YDR315C	94	342	372	175	60	200	240	354	248	232	223	195
YDR316W	151	509	610	526	265	697	432	563	355	947	611	639
YDR316W-A	0	0	0	0	0	0	0	0	0	0	0	0
YDR316W-B	0	0	2	0	0	0	0	1	0	1	0	0
YDR317W	97	387	419	341	182	396	314	425	286	581	423	382
YDR318W	111	404	493	443	206	525	304	399	284	671	427	418
YDR319C	254	876	907	525	225	524	723	923	613	752	554	546
YDR320C	298	1011	1391	904	428	992	867	1206	787	1396	881	873
YDR320C-A	145	284	293	359	132	411	381	434	157	614	307	304
YDR320W-B	4	8	20	12	6	20	17	19	16	15	14	19
YDR321W	858	2508	3256	2963	1307	3207	2197	2982	1656	4710	2941	2936
YDR322C-A	677	1520	1605	1916	667	1826	1714	2094	915	2988	1575	1594
YDR322W	188	714	720	999	449	1059	616	762	423	1731	950	1040
YDR323C	86	262	331	199	102	271	200	354	200	381	224	250
YDR324C	615	2217	2558	3185	1704	3255	1613	2209	1371	5223	3240	3433
YDR325W	177	771	1156	937	482	1203	631	717	554	1360	933	951
YDR326C	183	789	1100	718	337	822	623	791	585	1307	736	798
YDR327W	184	537	630	480	238	712	517	667	314	896	556	524
YDR328C	753	2267	2686	2026	941	2558	2316	2658	1292	3661	2091	1815
YDR329C	285	871	991	799	397	968	744	962	477	1415	821	764
YDR330W	460	1593	1710	743	290	788	1367	1671	965	1384	781	780
YDR331W	228	691	841	1312	548	1520	599	830	456	1773	1175	1229
YDR332W	155	578	734	576	313	833	465	715	407	1030	683	703
YDR333C	497	1711	2210	1776	796	2000	1325	1787	1134	2744	1749	1821
YDR334W	255	839	1331	1102	527	1343	744	992	680	1944	1146	1175
YDR335W	696	2681	3853	1888	868	2337	1991	2769	2051	3169	2199	2154
YDR336W	90	300	410	312	170	463	323	383	201	586	377	376
YDR337W	125	485	552	613	313	834	433	614	272	1162	663	713
YDR338C	167	578	720	574	279	617	501	581	397	925	597	568
YDR339C	356	1054	1097	1210	597	1727	1004	1175	598	2367	1457	1386
YDR340W	1	2	5	2	2	6	6	1	5	4	6	7
YDR341C	2148	7296	8130	8109	3843	10026	6003	8493	4888	14004	9501	9048
YDR342C	21	41	66	169	69	157	99	177	82	364	197	169
YDR343C	0	4	6	16	4	11	5	13	7	21	17	10
YDR344C	17	47	53	16	14	47	33	51	32	51	31	33
YDR345C	5297	17090	19146	26140	11276	26933	16716	22939	11825	40675	20383	21170
YDR346C	726	2474	3525	2785	1467	4110	2090	2734	1779	5108	3410	2984
YDR347W	204	667	876	925	467	1080	638	888	442	1576	875	923
YDR348C	553	1655	1675	2831	1162	2844	1549	1944	900	4348	2438	2568
YDR349C	1075	3459	4510	2701	1165	3095	3274	3808	2416	4662	2676	2659
YDR350C	953	3109	3996	1130	518	1333	2535	3878	2312	2001	1355	1358
YDR351W	522	1890	2444	1014	510	1267	1238	1847	1336	1733	1184	1152
YDR352W	185	630	722	1177	463	1171	565	713	420	1663	961	992
YDR353W	1736	5850	6159	15970	6315	13704	4934	6073	3247	27662	15500	14599
YDR354C-A	0	0	0	0	0	0	0	0	0	0	0	0
YDR354W	479	1502	1493	2202	825	2130	1259	1652	832	3301	1952	1958
YDR355C	1	7	2	11	7	11	2	1	1	11	6	6
YDR356W	112	455	701	856	485	1258	268	324	262	1131	900	896
YDR357C	143	558	660	412	246	821	517	701	431	1069	782	726
YDR358W	479	1576	1803	542	252	694	1432	1706	1029	1105	668	635
YDR359C	246	893	1244	861	400	932	720	1021	643	1377	944	894
YDR360W	9	30	35	26	9	30	25	23	29	47	30	23
YDR361C	387	1205	1472	1749	810	2418	997	1401	748	3279	2032	1967
YDR362C	211	643	804	843	368	908	601	713	441	1406	821	816
YDR363W	131	412	558	292	157	332	396	530	327	595	313	357
YDR363W-A	478	1456	1635	1007	597	1829	1418	1810	839	2446	1655	1504
YDR364C	196	680	900	795	364	967	550	798	508	1246	831	825
YDR365C	1568	4668	5783	4753	2164	5903	4483	5166	2906	9470	4769	5202
YDR365W-A	0	0	0	0	0	0	0	0	0	0	0	0
YDR365W-B	26	74	115	53	20	42	76	111	71	81	37	58
YDR366C	6	11	24	10	10	16	19	28	9	19	7	10
YDR367W	107	440	553	370	196	564	353	506	322	649	524	454
YDR368W	729	2761	3391	1508	676	1688	2076	2710	1726	2391	1639	1534
YDR369C	119	484	650	339	173	400	374	554	333	562	385	374
YDR370C	208	767	976	981	465	1248	644	855	480	1632	1105	1005
YDR371C-A	0	0	0	0	0	0	0	0	0	0	0	0
YDR371W	179	701	926	718	384	994	587	729	521	1226	911	870
YDR372C	977	3415	4472	2277	1164	3123	3003	3819	2394	4204	3000	2690
YDR373W	432	1193	1489	726	404	1152	1148	1498	816	1493	940	884
YDR374C	2	9	14	11	7	22	12	18	17	10	27	17
YDR374W-A	111	395	374	338	176	566	323	478	200	659	499	406
YDR375C	164	509	659	673	304	775	440	554	293	1241	598	615
YDR376W	258	780	980	737	294	782	646	835	527	1190	685	675
YDR377W	415	1284	1310	1765	739	2025	1251	1887	933	2604	2042	1868
YDR378C	259	789	906	747	339	1138	736	870	435	1364	840	806
YDR379C-A	87	293	277	135	61	197	282	321	172	268	183	183
YDR379W	507	1670	2165	996	619	1452	1298	1729	1090	2266	1416	1389
YDR380W	473	1472	2074	1333	570	1610	1497	1983	1216	2144	1426	1477
YDR381C-A	137	481	527	262	114	391	470	588	271	502	306	301
YDR381W	706	2244	3011	1802	875	2538	2111	2737	1587	3593	2395	2055
YDR382W	5804	16523	19874	18021	7859	25199	15147	20069	10749	31931	21735	19436
YDR383C	293	799	963	528	256	772	834	933	455	939	718	659
YDR384C	318	795	903	2299	961	2069	702	993	498	3308	1554	1688
YDR385W	1670	5146	5993	6204	2465	5527	4716	5863	3209	9233	4906	5104
YDR386W	118	369	482	551	251	717	345	483	276	943	609	626
YDR387C	303	1011	1233	810	331	879	805	1115	622	1251	789	761
YDR388W	1608	4915	6069	3309	1387	3315	4086	5027	2953	5432	3148	2862
YDR389W	544	1661	2133	2372	1083	2566	1458	1717	1086	4061	2347	2280
YDR390C	448	1434	1701	1586	647	1633	1224	1572	895	2203	1400	1505
YDR391C	558	1623	1808	864	434	1279	1709	2226	1127	1761	1266	1133
YDR392W	254	781	883	822	343	935	793	967	528	1445	822	859
YDR393W	109	377	444	610	235	664	303	415	217	982	586	565
YDR394W	1521	4782	5270	3933	1542	4136	4305	5320	2863	6985	3847	3811
YDR395W	885	3171	4022	3669	1590	3890	2403	3299	2391	5558	3719	3765
YDR396W	72	196	182	211	92	299	194	215	110	379	221	231
YDR397C	75	197	167	238	94	240	214	230	80	369	177	199
YDR398W	875	2962	3212	4986	2131	5143	2181	3016	1491	7347	4253	4617
YDR399W	946	3282	3758	9794	4946	13335	3398	3720	1938	17989	10002	9120
YDR400W	328	1121	1345	2076	873	2103	931	1192	678	2863	1914	1878
YDR401W	0	2	5	4	4	5	0	0	2	10	4	3
YDR402C	10	45	69	55	27	87	54	58	43	111	69	73
YDR403W	17	53	78	123	44	131	45	62	55	210	137	114
YDR404C	397	1251	1236	1303	572	1461	1100	1396	738	2013	1165	1184
YDR405W	302	977	926	1215	503	1137	898	1124	444	2047	1041	1135
YDR406W	177	673	917	740	287	712	595	774	480	1125	704	681
YDR406W-A	1	12	11	8	3	10	5	7	6	15	13	7
YDR407C	276	1102	1612	1285	593	1494	743	1124	913	1809	1387	1350
YDR408C	555	1865	2438	1941	1030	2969	1804	2012	1127	3490	2194	1963
YDR409W	217	702	827	692	317	686	561	721	392	1160	607	656
YDR410C	291	1047	1002	713	371	847	868	1090	613	1319	816	766
YDR411C	543	1637	1516	1562	625	1280	1428	1820	872	2148	1158	1137
YDR412W	78	233	292	366	190	477	244	315	136	656	419	394
YDR413C	21	51	67	87	44	132	56	58	36	162	91	96
YDR414C	153	535	614	1105	444	1075	439	568	338	1321	964	927
YDR415C	192	593	653	403	179	442	596	694	357	826	459	398
YDR416W	194	692	878	610	301	772	536	751	520	1067	719	700
YDR417C	374	1080	1246	1271	520	1452	1003	1351	564	2466	1459	1273
YDR418W	1895	5767	6474	5968	2957	8707	5315	7011	3625	11763	7682	6858
YDR419W	199	694	829	456	255	609	541	768	445	915	576	522
YDR420W	398	1340	1879	1479	585	1272	1073	1485	943	1993	1178	1325
YDR421W	240	795	1055	728	334	881	757	936	599	1365	874	844
YDR422C	320	1060	1415	832	342	882	784	982	699	1416	747	744
YDR423C	324	1149	1278	467	238	553	889	953	591	988	540	510
YDR424C	226	570	556	523	239	622	613	687	283	984	539	494
YDR425W	128	536	647	287	149	330	388	497	369	445	313	314
YDR426C	4	17	17	14	5	14	10	17	11	17	9	10
YDR427W	650	3006	3324	2093	1089	2621	1980	2877	2188	3392	3050	2591
YDR428C	137	540	536	538	256	659	430	560	326	908	656	583
YDR429C	1543	4446	5154	5457	2366	6457	4241	4970	2636	9673	5504	5257
YDR430C	226	815	1070	895	423	997	615	919	550	1581	839	967
YDR431W	2	5	10	7	3	5	2	6	2	14	5	8
YDR432W	734	2226	2376	1712	755	1667	1989	2530	1161	2484	1431	1476
YDR433W	46	121	158	109	39	148	119	159	86	171	96	120
YDR434W	461	1762	2104	1675	798	2095	1400	1983	1224	2508	1651	1722
YDR435C	333	1177	1452	817	320	908	1047	1296	737	1351	827	767
YDR436W	238	708	840	530	206	543	655	723	431	873	543	430
YDR437W	37	106	114	94	32	82	98	117	57	157	72	74
YDR438W	173	522	588	579	237	587	485	648	353	809	491	533
YDR439W	164	536	599	438	195	516	446	643	412	771	482	489
YDR440W	171	591	709	1219	644	1711	427	494	337	1860	1285	1311
YDR441C	281	903	864	1796	797	1897	714	915	474	2548	1608	1618
YDR442W	8	22	36	24	8	23	22	34	26	33	22	24
YDR443C	149	544	790	430	186	453	425	589	437	669	425	401
YDR444W	133	493	593	617	271	695	428	575	362	858	547	556
YDR445C	3	4	2	6	3	10	7	4	1	11	6	4
YDR446W	1	2	5	8	2	8	4	4	1	12	8	6
YDR447C	3122	9327	10313	11064	4665	14875	9362	11912	6031	20860	13716	11947
YDR448W	189	749	960	698	344	973	503	725	455	1099	648	736
YDR449C	247	989	1056	1379	884	1738	621	780	582	2224	1692	1630
YDR450W	5970	18183	20760	15983	8951	28640	18089	22728	10745	36876	24153	21491
YDR451C	49	150	153	1707	785	1982	178	245	130	3717	2508	2228
YDR452W	864	2970	3685	3687	1956	5278	2712	3565	1969	7566	4915	4782
YDR453C	36	127	149	200	79	291	145	148	80	365	280	263
YDR454C	1162	3659	3868	3739	1751	4835	3321	4293	2329	6612	4440	4295
YDR455C	4	40	33	37	14	32	37	32	19	56	29	27
YDR456W	461	1649	1985	1263	573	1288	1147	1626	1135	2024	1356	1269
YDR457W	480	1781	3256	1471	721	1850	1432	2081	1756	2575	1837	1922
YDR458C	374	1517	1799	1064	508	1275	1261	1505	1026	1808	1191	1115
YDR459C	249	727	873	817	366	819	689	815	442	1138	727	690
YDR460W	269	821	984	550	288	755	768	982	479	1297	722	695
YDR461C-A	14	32	42	47	36	84	38	37	20	123	59	40
YDR461W	3939	8966	8526	2185	1420	3914	9173	12815	5166	9852	5753	4494
YDR462W	149	537	513	600	241	636	507	587	272	1100	563	540
YDR463W	458	1605	1853	1492	630	1504	1330	1578	1036	2338	1349	1233
YDR464C-A	0	0	0	0	0	0	0	0	0	0	0	0
YDR464W	305	995	1261	1044	461	1079	828	1060	626	1555	851	1027
YDR465C	623	1742	2329	2831	1348	3446	1648	1782	1085	5318	3006	3004
YDR466W	208	687	928	773	366	830	553	693	402	1282	735	791
YDR467C	16	66	76	79	24	75	35	50	43	78	78	71
YDR468C	331	1221	1363	761	423	1156	1116	1439	677	1492	1042	917
YDR469W	214	653	760	587	276	823	640	784	398	1030	699	694
YDR470C	172	642	692	538	247	621	455	638	418	859	487	545
YDR471W	4485	12490	12851	13850	6511	18054	11846	14103	6652	25478	14498	13650
YDR472W	302	804	906	894	369	968	793	941	471	1417	824	907
YDR473C	219	632	826	656	338	830	697	762	461	1311	749	782
YDR475C	228	767	1051	575	228	541	733	1004	595	878	519	491
YDR476C	893	2394	2323	1932	656	1639	2081	2367	1006	2637	1257	1350
YDR477W	464	1609	1772	1254	575	1234	1311	1549	1010	1902	1227	1079
YDR478W	92	210	228	297	126	346	226	248	124	520	303	365
YDR479C	518	1642	1805	1092	445	1134	1438	1663	1007	1699	974	965
YDR480W	839	2442	2650	1967	778	2119	2011	2515	1358	3032	1928	1632
YDR481C	628	1961	2189	2694	1073	2434	1854	2172	1216	4458	2278	2353
YDR482C	166	507	587	403	164	494	456	555	234	680	416	359
YDR483W	2080	7198	8888	5544	2799	7380	6179	8073	4926	10410	6738	6657
YDR484W	138	694	849	405	208	508	485	732	539	603	563	494
YDR485C	352	1050	1148	1032	474	1071	937	1211	620	1718	950	1038
YDR486C	518	1616	1821	870	445	1226	1557	2004	968	1763	1128	1033
YDR487C	905	2809	3531	2406	1049	3411	2693	3486	1586	4322	2757	2285
YDR488C	61	168	205	932	292	609	158	207	131	913	471	523
YDR489W	119	395	442	798	325	762	366	440	268	1087	647	641
YDR490C	257	898	1048	643	307	778	662	856	554	1102	688	633
YDR491C	57	184	126	159	82	174	102	138	71	198	175	127
YDR492W	487	1502	1438	1317	588	1402	1233	1131	634	1999	1330	1173
YDR493W	100	327	369	313	158	415	301	431	174	660	349	342
YDR494W	217	859	901	969	484	1288	682	876	492	1892	1069	1085
YDR495C	108	486	659	397	230	527	336	418	358	660	579	517
YDR496C	814	2918	3424	3869	2141	4977	2097	2790	1783	6870	4375	4607
YDR497C	1242	3740	4409	6467	2383	5985	3452	3976	2116	8938	4853	5094
YDR498C	202	686	855	801	353	966	630	833	490	1407	770	741
YDR499W	122	429	660	701	346	858	366	446	336	1109	810	712
YDR500C	3902	8397	9012	10916	3792	12490	9697	10618	5275	19261	10840	9229
YDR501W	93	248	287	1360	521	1309	233	290	159	2154	1377	1494
YDR502C	786	3193	3243	3326	1348	3063	2859	2833	1916	6222	4422	4115
YDR503C	143	458	579	810	369	1034	418	541	321	1283	794	805
YDR504C	14	78	93	105	62	135	64	54	76	220	179	114
YDR505C	307	1176	1494	854	414	854	905	1041	935	1354	847	772
YDR506C	99	282	339	209	84	215	254	297	221	362	161	206
YDR507C	197	664	867	5815	2595	6815	627	722	483	9760	5993	6257
YDR508C	1858	5849	6802	9156	4190	9316	4688	6055	3415	13269	7807	7319
YDR509W	23	109	79	147	76	134	89	100	52	215	141	128
YDR510C-A	98	209	321	465	137	385	196	259	154	691	278	279
YDR510W	736	2259	2567	3534	1519	4030	1984	2669	1428	5144	3250	2978
YDR511W	90	324	304	390	227	540	301	357	163	869	475	490
YDR512C	187	616	650	597	270	793	618	695	349	1330	739	679
YDR513W	564	1841	1682	2786	1162	2969	1843	2022	985	5539	3498	3249
YDR514C	198	638	734	844	415	983	500	639	381	1500	900	927
YDR515W	97	397	477	321	208	458	290	414	277	803	507	479
YDR516C	365	1200	1366	1258	467	1292	1195	1726	844	1991	1061	1108
YDR517W	483	1676	1828	1542	565	1333	1415	1887	1015	2178	1338	1212
YDR518W	266	854	1056	1000	388	1045	676	1054	611	1476	872	1006
YDR519W	584	1903	2177	1494	784	2110	1732	2262	1143	2609	1831	1645
YDR520C	205	721	820	541	268	672	568	777	435	930	653	587
YDR521W	2	32	19	11	6	16	18	18	5	15	17	8
YDR522C	40	186	176	154	106	209	102	130	105	303	272	235
YDR523C	20	90	131	58	42	112	69	53	53	125	114	74
YDR524C	354	1296	1527	1292	585	1277	984	1257	858	2018	1289	1293
YDR524C-A	0	1	1	7	3	4	0	2	1	4	6	2
YDR524C-B	7721	20132	18105	52502	17968	47915	19924	25062	11072	69924	39764	38144
YDR524W-C	1106	4388	4332	9737	4243	8558	3808	3764	3560	15953	11577	8939
YDR525W	0	3	6	4	1	4	1	2	0	10	5	7
YDR525W-A	146	364	271	311	119	262	361	398	204	443	268	213
YDR526C	4	28	29	45	17	33	26	25	10	60	34	36
YDR527W	203	743	951	1092	505	1333	662	769	450	1825	1016	1104
YDR528W	65	191	247	1826	899	2150	150	200	120	3561	2323	1924
YDR529C	848	2206	2071	3739	1367	3850	2519	3067	1318	6062	3658	3411
YDR530C	348	1024	1134	895	336	913	968	1072	571	1496	848	731
YDR531W	373	1450	1604	1227	694	1672	1015	1431	868	2347	1780	1565
YDR532C	103	428	481	625	371	862	368	453	274	974	751	729
YDR533C	330	968	1122	891	445	1203	1235	1783	937	1800	1410	1183
YDR534C	36	118	181	168	77	169	117	153	74	238	130	109
YDR535C	9	17	30	20	7	21	31	39	14	35	12	21
YDR536W	70	212	239	191	74	190	190	246	136	352	193	185
YDR537C	11	45	46	78	31	60	27	37	23	86	62	57
YDR538W	36	181	187	250	113	239	128	142	94	357	231	218
YDR539W	607	1937	2248	1573	791	1720	1437	1907	1163	2522	1480	1555
YDR540C	115	336	367	73	48	151	300	399	213	234	142	146
YDR541C	191	640	916	722	274	903	688	899	467	1274	780	826
YDR542W	0	0	0	1	1	0	1	1	0	7	2	1
YDR543C	0	0	0	1	0	0	0	0	0	0	0	0
YDR544C	0	1	0	0	1	0	1	3	0	0	0	0
YDR545C-A	0	0	0	0	0	0	0	0	0	0	0	0
YDR545W	0	0	0	0	0	0	0	0	0	1	0	1
YEL001C	1132	3517	3908	3094	1537	4255	3549	4394	2255	5953	3561	3653
YEL002C	1167	3847	4672	3851	1803	4502	3224	4375	2580	6302	4098	4091
YEL003W	210	771	856	730	429	1185	622	813	537	1379	1079	984
YEL004W	142	541	614	371	176	395	413	538	380	593	420	426
YEL005C	153	418	550	277	141	365	451	545	310	537	304	312
YEL006W	310	1055	1110	812	426	1070	810	1040	633	1432	895	862
YEL007W	473	1551	1730	1915	765	1602	1436	1871	1032	2769	1488	1412
YEL008C-A	0	0	0	0	0	0	0	0	0	0	0	0
YEL008W	12	41	43	52	19	68	36	34	26	64	39	43
YEL009C	5487	20370	27280	18879	8944	27027	15735	23198	14667	34404	23731	21820
YEL009C-A	0	3	10	9	3	11	2	3	3	16	8	14
YEL010W	0	3	7	4	4	9	9	1	5	16	9	3
YEL011W	135	464	630	441	184	437	468	644	365	714	443	376
YEL012W	512	1583	1569	503	270	664	1403	1707	852	1180	674	554
YEL013W	423	1605	2335	865	480	1269	1284	1720	1236	1733	1173	1093
YEL014C	17	64	80	47	34	56	40	51	33	106	54	64
YEL015W	576	1847	2122	2027	980	2193	1564	2096	1206	3036	1786	1899
YEL016C	254	763	895	935	404	960	707	859	501	1432	790	844
YEL017C-A	561	1837	1777	2200	912	2372	1401	2047	1149	2658	2256	2135
YEL017W	144	433	481	668	264	612	365	499	237	772	492	457
YEL018C-A	3	6	6	5	2	10	6	5	3	12	6	4
YEL018W	69	299	262	325	122	426	247	279	146	564	319	337
YEL019C	32	122	147	228	73	166	122	149	84	325	139	178
YEL020C	379	1110	1251	1078	446	997	1074	1234	698	1684	842	881
YEL020C-B	75	190	199	289	126	402	271	246	77	715	283	324
YEL020W-A	148	473	488	512	278	787	401	533	260	1062	593	601
YEL021W	1079	2893	3626	2277	1026	2733	3694	4337	2134	5964	3046	2690
YEL022W	326	1331	1946	1624	855	2148	901	1284	1119	2487	1950	2017
YEL023C	144	444	553	382	183	465	390	446	307	651	391	357
YEL024W	799	2287	2168	4571	1708	3929	2082	2682	1365	6260	4483	3900
YEL025C	262	991	1404	820	355	955	829	1173	756	1446	966	939
YEL026W	2037	5419	6222	7234	3086	8820	5054	6488	3311	11270	6740	7174
YEL027W	3551	12972	16462	9644	5118	13635	10729	13747	7590	16577	10691	9496
YEL028W	52	144	197	140	45	142	148	176	88	204	109	116
YEL029C	290	1041	1237	774	326	919	893	1202	715	1253	825	781
YEL030C-A	2	7	12	1	2	2	3	5	3	6	8	2
YEL030W	117	366	422	297	129	326	293	424	228	486	300	265
YEL031W	1517	5157	7409	7218	2910	7409	4031	5544	3778	10640	6379	7020
YEL032C-A	0	0	0	0	0	0	0	0	0	0	0	0
YEL032W	527	1667	2357	1609	820	1885	1289	1596	1185	3551	2049	1764
YEL033W	1521	4049	5222	7374	2577	7554	4130	4145	2704	12516	6535	5616
YEL034C-A	3068	7833	8693	15232	5226	14335	8128	7871	4201	24552	12336	11086
YEL034W	0	0	0	0	0	0	0	0	0	0	0	0
YEL035C	3	10	17	8	4	9	8	10	5	16	6	5
YEL036C	1029	3196	3361	3232	1248	3035	3007	3332	1626	4852	2263	2351
YEL037C	1055	3170	3204	3469	1390	3039	2855	3481	1708	5426	2812	2895
YEL038W	181	631	593	563	229	579	588	762	362	1021	526	544
YEL039C	15	46	33	39	21	68	42	44	19	136	94	61
YEL040W	2409	6918	7148	17067	6795	16993	6040	7345	3448	25817	13680	12706
YEL041W	106	342	425	284	113	357	296	406	210	525	291	269
YEL042W	678	1988	2689	4705	1733	4185	1790	2476	1567	5771	3587	3881
YEL043W	321	1156	1562	1296	590	1408	885	1233	732	1908	1080	1237
YEL044W	383	1220	1244	1231	497	1363	1090	1436	722	2156	1231	1076
YEL045C	144	445	472	773	271	453	406	432	182	929	423	404
YEL046C	3448	10249	10977	17444	5759	12112	9137	10517	5596	22173	10599	10961
YEL047C	619	2173	2460	2518	1190	3102	1459	2516	1255	3861	2473	2626
YEL048C	104	252	333	456	208	532	247	343	187	689	466	448
YEL049W	19	84	71	60	24	70	64	63	45	96	54	53
YEL050C	249	737	791	1062	475	1163	606	776	402	1699	881	971
YEL050W-A	14	52	60	81	34	74	39	45	36	146	71	76
YEL051W	769	3006	4009	1691	1190	3523	2622	3606	2017	4148	3285	2779
YEL052W	480	1382	1597	1606	625	1527	1271	1501	871	2312	1279	1328
YEL053C	298	1225	1563	1150	561	1234	883	1208	852	1832	1244	1267
YEL053W-A	270	857	1055	1118	442	1227	908	870	471	2360	1163	1046
YEL054C	1707	5083	6274	6373	3010	9042	5029	6203	3241	11381	7861	7243
YEL055C	435	1738	2350	2344	1195	2789	1359	1874	1381	3857	2690	2753
YEL056W	299	930	1116	762	317	753	785	1022	671	1254	720	729
YEL057C	61	202	268	143	73	207	151	186	141	255	208	141
YEL058W	3460	11256	15037	5009	2322	6417	10017	12323	7515	8864	5447	4946
YEL059C-A	120	317	367	135	55	157	306	356	142	274	136	129
YEL059W	152	317	383	124	52	143	337	386	155	239	91	94
YEL060C	2803	9079	9871	3564	1325	2987	8491	9762	5458	6037	3292	3067
YEL061C	102	376	490	964	420	1002	299	406	310	1047	777	796
YEL062W	163	636	786	536	253	540	413	608	496	774	564	567
YEL063C	921	3137	3520	4153	1745	3711	2596	3362	1844	5892	3367	3569
YEL064C	69	199	243	662	249	601	215	232	191	846	539	550
YEL065W	359	1500	1673	1883	883	2302	851	702	632	3694	2048	2248
YEL066W	140	449	523	672	285	763	395	459	236	1234	659	619
YEL067C	25	88	96	138	44	143	78	77	40	268	150	140
YEL068C	102	300	303	324	164	454	256	385	160	583	370	377
YEL069C	9	33	37	23	5	28	20	19	26	46	35	24
YEL070W	3	7	9	15	9	14	6	14	6	42	15	16
YEL071W	2002	7060	9249	9811	4857	11623	6468	8594	5038	17974	10016	10065
YEL072W	70	200	231	245	128	296	204	234	122	422	281	232
YEL073C	5	18	27	39	14	22	49	50	35	81	49	61
YEL074W	17	28	32	14	9	20	28	32	14	36	18	15
YEL075C	0	0	0	0	0	0	0	0	0	0	0	0
YEL075W-A	0	0	0	0	0	0	0	0	0	0	0	0
YEL076C	0	0	0	0	0	0	0	0	0	0	0	0
YEL076C-A	0	0	0	0	0	0	0	0	0	0	0	0
YEL077C	28	91	116	163	72	178	80	96	64	325	180	161
YEL077W-A	0	0	0	0	0	0	0	0	0	0	0	0
YER001W	131	443	541	10805	4026	10660	355	446	316	7768	5408	5862
YER002W	976	2659	2925	3285	1634	4272	2704	3008	1404	6422	3411	3330
YER003C	638	2180	2500	7396	2731	6593	1764	2521	1322	8594	5237	5604
YER004W	242	663	815	1983	817	1793	731	873	430	3924	2113	1973
YER005W	441	1452	2004	1406	635	1701	1190	1648	1039	2264	1465	1447
YER006C-A	8	34	53	35	19	68	35	26	21	72	51	51
YER006W	1427	4426	5668	4714	2504	6582	3803	4734	2821	8761	5284	5542
YER007C-A	623	2024	2076	1647	875	2395	1827	2311	1118	2737	1917	1923
YER007W	129	493	628	341	200	543	361	553	400	604	557	479
YER008C	327	1138	1602	1056	483	1250	936	1239	873	1803	1147	1188
YER009W	1779	5553	5880	5720	2552	6651	5157	6630	3542	9381	6842	6336
YER010C	267	881	954	1099	445	1135	807	1050	627	1764	1041	980
YER011W	7	72	76	143	72	173	38	57	34	324	202	209
YER012W	1093	3128	3116	2736	1249	3407	3283	3907	1884	5632	3249	3347
YER013W	187	712	1005	763	354	942	542	798	481	1344	730	789
YER014C-A	0	0	0	0	0	0	0	0	0	0	0	0
YER014W	89	338	350	338	118	382	332	506	248	555	301	370
YER015W	89	288	419	375	205	455	214	324	215	637	366	367
YER016W	389	1234	1660	1795	797	2287	1120	1408	898	3073	1860	1783
YER017C	452	1660	1905	1785	862	1994	1242	1671	966	2740	1768	1857
YER018C	232	689	713	484	171	450	580	672	322	649	341	331
YER019C-A	607	1560	1561	2032	653	2303	1636	1684	798	3055	1633	1460
YER019W	1904	5401	6097	2259	769	1930	4552	5775	2769	3307	1830	1719
YER020W	445	1360	1552	1011	400	1107	1280	1365	779	1666	1008	892
YER021W	1112	4235	5419	3283	1532	4292	3384	5007	3115	6091	4484	4066
YER022W	222	742	953	773	371	951	535	803	524	1162	826	882
YER023C-A	0	0	0	0	0	0	0	0	0	0	0	0
YER023W	833	2564	3086	2415	929	2551	2491	3118	1540	3735	2215	2098
YER024W	150	599	661	649	285	690	488	642	364	1040	641	610
YER025W	1657	5249	7131	6365	2732	6871	4359	5446	3739	10016	6082	5725
YER026C	348	1193	1372	1752	754	2026	1166	1417	767	3176	1828	1773
YER027C	293	887	1144	1018	402	1043	874	1170	741	1542	897	987
YER028C	80	236	298	448	164	407	241	256	162	617	359	347
YER029C	193	593	521	780	380	1015	619	640	282	1630	835	718
YER030W	483	1432	1580	1336	613	1620	1381	1667	786	2489	1327	1374
YER031C	555	1797	2133	1641	786	2193	1593	2184	1158	3186	1969	1830
YER032W	100	335	322	773	309	733	250	302	163	768	436	474
YER033C	125	500	659	299	129	323	417	591	366	552	352	320
YER034W	320	852	818	685	331	746	792	964	427	1298	603	644
YER035W	421	1369	1248	455	191	466	1042	1359	621	869	531	468
YER036C	2405	7658	9660	9740	4375	11031	5961	7706	4814	15227	9048	9661
YER037W	605	1718	1826	428	199	546	1944	2623	1401	873	641	573
YER038C	119	386	442	337	155	291	292	356	278	535	307	338
YER038W-A	2	6	12	2	0	4	6	7	5	8	2	3
YER039C	40	110	153	80	29	78	122	137	65	149	92	86
YER039C-A	23	78	54	43	20	38	74	79	35	65	39	19
YER040W	169	540	718	501	204	488	437	493	333	647	395	378
YER041W	233	842	1179	544	291	864	739	875	636	1178	791	718
YER042W	192	602	513	484	158	516	586	628	350	898	728	584
YER043C	4475	13503	14585	21041	8508	19763	12156	13633	7876	31404	16933	17443
YER044C	684	2273	2497	1826	901	2287	2256	2357	1241	3717	2146	2087
YER044C-A	76	269	343	129	64	182	158	253	179	194	148	201
YER045C	626	1911	2052	854	353	901	1635	2213	1087	1261	683	746
YER046W	100	253	248	287	124	359	262	322	136	479	297	268
YER046W-A	2	3	3	8	2	2	3	6	5	16	1	7
YER047C	180	638	778	627	330	598	505	626	387	1002	636	624
YER048C	728	2535	3343	2030	1130	2920	2240	2992	1720	4071	2741	2563
YER048W-A	607	2116	2314	840	509	1477	1775	2413	1248	1911	1405	1311
YER049W	1404	4888	5862	5178	2264	5662	3962	4675	2923	8447	5137	5354
YER050C	201	539	547	795	337	849	561	727	311	1436	709	802
YER051W	134	448	573	443	178	509	369	505	311	673	437	427
YER052C	1660	5330	5862	5010	1955	4646	4478	6438	3331	8227	4784	4628
YER053C	432	1465	1481	471	196	513	1886	2010	1061	922	634	573
YER053C-A	88	386	296	422	201	386	408	334	226	927	867	587
YER054C	27	111	109	79	42	113	81	126	71	176	98	116
YER055C	1932	6964	9143	7583	3584	10485	5991	8059	4168	14228	9154	8236
YER056C	1349	4613	5619	9583	4500	10481	3885	5199	2700	14347	6748	8239
YER056C-A	3045	8583	9072	8981	4603	13457	8443	10333	4945	18166	11706	10470
YER057C	1230	3793	3857	3112	1571	3971	3375	4163	2037	5137	3641	3418
YER058W	61	163	148	150	50	168	188	199	90	263	114	128
YER059W	265	725	790	505	205	560	686	835	473	939	566	534
YER060W	314	1022	1275	996	385	849	812	1057	662	1304	791	772
YER060W-A	61	240	366	204	98	208	213	215	161	308	140	151
YER061C	162	509	760	466	237	526	528	641	353	783	416	490
YER062C	1386	4281	5011	1838	1037	3302	3526	4762	2596	2950	2062	2035
YER063W	379	1238	1348	695	327	920	1067	1340	715	1234	715	742
YER064C	585	1872	2197	2752	1231	2676	1515	1923	1109	3888	2129	2174
YER065C	267	714	945	993	429	1101	624	796	428	1529	781	722
YER066C-A	15	34	64	26	11	36	77	75	51	40	48	28
YER066W	49	125	161	138	62	153	127	152	86	250	165	129
YER067C-A	5	10	10	1	4	6	24	27	22	9	7	4
YER067W	11	35	48	15	9	15	62	78	31	36	20	18
YER068C-A	4	28	25	69	22	33	18	28	14	82	75	50
YER068W	393	1409	1553	1733	783	1698	1165	1495	852	2738	1565	1600
YER069W	689	2375	3101	3368	1579	3748	1717	2415	1487	5250	4127	3497
YER070W	207	640	705	30302	11078	27498	455	609	414	36610	21350	24763
YER071C	129	487	448	188	147	422	405	506	279	462	346	289
YER072W	769	2226	2396	2797	1313	2950	2294	2767	1428	4060	2643	2363
YER073W	691	2170	2635	2935	1315	3749	2035	3281	1539	4674	3318	3045
YER074W	5401	14146	14843	15626	7254	21108	14609	16818	7407	33058	17726	16349
YER074W-A	184	512	574	449	224	794	592	696	335	932	684	586
YER075C	154	609	800	768	314	851	400	557	412	1113	703	742
YER076C	83	286	326	287	106	266	285	341	172	400	228	218
YER076W-A	17	65	83	55	20	48	40	73	44	53	34	57
YER077C	370	1337	1765	880	481	1125	1019	1369	962	1385	864	886
YER078C	132	486	685	414	215	582	414	525	324	837	538	497
YER078W-A	3	6	10	4	1	8	3	8	4	12	5	6
YER079C-A	19	55	51	45	25	26	59	79	31	66	27	22
YER079W	166	545	539	270	130	315	572	751	288	540	317	274
YER080W	702	2625	3003	1426	746	1752	2243	2939	1778	2838	1721	1813
YER081W	658	2498	3244	1779	927	2412	1767	2250	1350	3213	2270	1943
YER082C	681	2123	2736	2251	1166	2874	1738	2248	1330	4027	2326	2410
YER083C	595	1601	1728	1926	715	1706	1535	1843	978	2770	1439	1435
YER084W	2	4	5	10	3	7	9	4	2	10	8	6
YER084W-A	1	2	1	0	0	3	0	1	0	3	0	4
YER085C	1	1	0	0	1	2	1	1	2	1	3	1
YER086W	1679	6098	6957	6788	3027	6939	4681	6311	3617	10109	6180	6248
YER087C-A	16	59	65	48	22	65	48	60	32	97	46	54
YER087C-B	582	1974	2150	3023	1252	3762	1911	2568	1195	4480	3273	3056
YER087W	132	412	493	285	129	307	392	495	288	441	266	273
YER088C	524	1651	1876	2052	833	1986	1278	1634	872	2661	1386	1585
YER088C-A	112	286	360	325	112	267	248	300	162	420	219	201
YER088W-B	0	0	0	0	0	0	0	0	0	0	0	0
YER089C	510	1414	1949	1511	587	1173	1304	1648	941	2193	1170	1069
YER090C-A	0	0	0	0	0	0	0	0	0	0	0	0
YER090W	1180	4386	5834	3433	1713	4581	3442	5001	3129	6411	4529	4047
YER091C	1101	4570	5114	3073	1185	2783	3380	3104	2389	5361	3645	2674
YER091C-A	1	3	1	2	1	2	4	3	0	0	1	1
YER092W	245	712	726	583	269	742	711	913	416	1090	617	645
YER093C	203	702	1124	623	321	749	605	833	556	1166	655	789
YER093C-A	34	130	129	237	110	278	125	180	75	436	218	231
YER094C	1098	3119	3562	3057	1214	3546	3072	3615	1906	5374	3067	2722
YER095W	733	2115	2311	8566	2863	7149	1744	2085	991	9441	4892	5160
YER096W	25	113	143	334	148	325	85	85	51	376	237	245
YER097W	1	6	7	9	4	18	4	12	4	8	8	19
YER098W	73	311	405	367	189	475	253	371	213	623	445	379
YER099C	346	949	1162	900	372	997	943	1183	606	1382	806	757
YER100W	652	2020	2140	1839	873	2162	1860	2407	1219	3051	1928	1994
YER101C	132	419	422	462	208	416	397	461	262	673	409	361
YER102W	2274	6922	7682	7544	3574	10624	6376	8007	3840	15199	8515	8286
YER103W	264	813	885	1417	719	1929	750	989	510	2329	1257	1265
YER104W	50	177	185	470	206	450	154	198	115	673	365	369
YER105C	426	1560	2309	1376	684	1779	1234	1627	1396	2327	1591	1646
YER106W	3	7	15	10	6	13	17	16	12	16	17	10
YER107C	343	1079	1418	1118	513	1513	934	1189	692	1946	1162	1020
YER107W-A	40	133	167	106	74	180	115	202	77	219	190	118
YER109C	153	477	660	816	338	938	352	569	331	1142	665	748
YER110C	1782	5836	6841	6782	3008	7115	4199	5540	3422	9720	5464	6423
YER111C	56	274	392	1404	864	2066	135	212	181	2171	1845	1703
YER112W	325	1024	1180	1269	655	1759	845	1151	590	2511	1671	1413
YER113C	258	940	1165	1744	755	1802	799	994	648	2582	1671	1690
YER114C	273	1014	1372	976	497	1033	726	1050	691	1527	867	933
YER115C	160	446	607	409	191	439	424	515	320	687	424	376
YER116C	257	682	831	520	244	632	660	759	449	855	489	467
YER117W	5303	13269	14551	15275	6583	21076	14015	16065	7731	31337	18458	15702
YER118C	336	1134	1158	2811	1123	2811	925	1245	692	3892	2326	2440
YER119C	289	997	1052	694	259	581	788	1018	543	1076	543	526
YER119C-A	74	187	224	197	70	146	210	273	97	277	137	149
YER120W	1028	2940	3502	2833	1121	2497	2807	3547	1881	4192	2502	2245
YER121W	15	52	52	26	20	65	74	66	33	56	44	42
YER122C	997	3360	4151	4092	1766	4817	2772	3856	2325	6184	3962	4010
YER123W	357	1044	1202	1168	495	1192	869	1047	654	1922	1080	1074
YER124C	46	224	459	141	82	227	247	344	262	257	184	219
YER125W	752	2392	3410	2065	813	2154	2233	2422	1683	3446	1929	1791
YER126C	506	1733	2090	2925	1326	3234	1463	1790	1014	4704	2625	2693
YER127W	419	1284	1479	2386	1156	2594	1037	1205	616	4099	2032	2175
YER128W	115	367	429	350	145	396	339	384	198	648	340	353
YER129W	500	1704	2428	1584	715	1713	1345	1830	1178	2352	1474	1628
YER130C	1257	3984	3986	1527	675	1684	3953	4869	2774	3317	1834	2076
YER131W	3945	9285	10076	13199	5676	17163	10116	11261	5571	26518	14943	13048
YER132C	715	2585	3623	1239	600	1620	2112	2591	1799	2184	1213	1381
YER133W	896	3243	4007	3434	1689	4630	2964	3644	2300	6304	4410	3913
YER133W-A	49	141	158	72	47	129	115	180	103	199	136	113
YER134C	122	362	379	246	152	342	360	486	239	439	301	316
YER135C	1	10	10	3	3	9	9	5	2	8	2	9
YER136W	1142	4110	5088	3208	1556	3950	3366	4513	2898	5772	3853	3709
YER137C	39	100	107	166	83	262	127	116	56	366	206	215
YER137C-A	0	0	0	0	0	0	0	0	0	0	0	0
YER137W-A	6	18	13	23	19	44	20	31	6	88	39	53
YER138C	0	1	0	0	0	0	0	0	2	0	0	1
YER138W-A	15	67	94	16	14	32	33	67	45	24	49	25
YER139C	85	343	370	225	109	273	248	327	209	436	283	251
YER140W	194	556	719	597	257	732	434	547	324	1045	650	594
YER141W	336	1311	1730	1196	597	1593	1081	1444	956	2182	1378	1309
YER142C	131	478	546	223	144	386	420	653	326	531	400	402
YER143W	425	1382	1472	1157	499	1195	1393	1662	886	2107	1215	1131
YER144C	599	2220	2801	1162	457	1110	1814	2387	1523	1647	1037	1017
YER145C	1008	3399	3227	4812	1789	3968	2441	2305	1307	6274	3647	3498
YER145C-A	24	97	104	136	61	168	94	121	51	289	146	142
YER146W	45	113	118	192	82	299	112	154	73	309	207	203
YER147C	188	584	648	895	357	894	519	565	328	1391	779	743
YER147C-A	157	432	488	516	243	609	413	498	275	944	574	485
YER148W	464	1513	1795	1631	895	2421	1303	1785	950	3032	2147	2064
YER148W-A	7	14	17	18	5	23	8	6	5	36	16	18
YER149C	85	295	309	590	248	601	249	281	201	928	536	539
YER150W	339	839	786	494	240	620	1429	1613	694	1046	700	515
YER151C	580	2049	2377	1987	976	2282	1649	2166	1314	3372	1905	2078
YER152C	161	459	603	593	221	533	398	485	268	777	463	437
YER152W-A	2	10	17	15	5	9	6	15	9	32	17	14
YER153C	17	58	81	158	39	113	49	55	31	128	58	81
YER154W	274	818	929	1656	539	1146	656	859	463	1859	953	992
YER155C	840	3326	5331	2101	1089	2765	2369	3780	3010	3645	2678	2610
YER156C	618	1847	1910	3063	1333	3094	1738	2258	1152	4899	2960	2811
YER157W	249	865	1183	716	381	878	698	953	687	1053	801	709
YER158C	242	689	727	596	197	521	689	931	450	972	531	501
YER158W-A	114	291	380	265	138	442	323	380	185	506	289	386
YER159C	692	2028	2116	1738	813	2252	1996	2473	1087	3411	1910	1985
YER159C-A	0	0	0	0	0	0	0	0	0	0	0	0
YER160C	0	2	2	0	0	0	0	2	0	1	0	1
YER161C	402	1197	1328	1096	547	1345	1172	1416	613	2035	1103	1180
YER162C	170	557	699	326	169	419	515	518	371	668	397	382
YER163C	351	1090	1259	1031	418	1170	932	1253	615	1625	946	950
YER164W	402	1307	1907	1303	586	1406	1128	1458	1074	2033	1177	1236
YER165C-A	5	9	26	9	6	11	12	14	14	19	9	16
YER165W	3751	13256	16218	12411	6376	13093	10746	15080	8418	20020	12534	13046
YER166W	479	1862	3050	1511	611	1754	1548	2091	1582	2416	1384	1510
YER167W	580	1934	2610	1328	607	1589	1427	1950	1265	2210	1269	1282
YER168C	423	1571	1506	1487	746	1710	1203	1552	905	2357	1563	1596
YER169W	612	2070	2420	1271	552	1310	1671	2053	1109	2158	1016	1191
YER170W	50	141	142	800	272	751	147	192	94	1004	587	624
YER171W	434	1393	1849	1418	665	1583	1186	1571	1011	2298	1574	1504
YER172C	289	1123	1867	908	447	1197	925	1182	1000	1484	1055	1131
YER172C-A	1	3	2	9	1	4	5	7	0	13	1	6
YER173W	122	464	570	621	300	761	358	468	304	960	668	583
YER174C	186	481	603	1059	434	1254	491	685	377	1723	1251	1031
YER175C	230	897	968	438	212	547	705	954	497	745	493	447
YER175W-A	7	31	42	26	17	37	17	26	34	27	54	30
YER176W	500	1760	2266	1497	733	1671	1395	1862	1052	2611	1504	1563
YER177W	4257	14328	15953	9733	4628	13228	12853	16708	8904	16490	10362	11161
YER178W	2910	9664	11643	9532	3692	9286	7477	9981	5971	13726	7960	8148
YER179W	63	211	231	138	62	164	193	247	114	271	156	165
YER180C	116	483	598	443	239	703	380	545	328	997	685	613
[truncated: 5,132 more rows]
