# Supplementary material for: Gene duplication and co-evolution of G1/S transcription factor specificity in fungi are essential for optimizing cell fitness
Source: PLoS Genet. 2017 May 15;13(5):e1006778. doi: 10.1371/journal.pgen.1006778 (PMC5448814; doi:10.1371/journal.pgen.1006778)
Supplement: S2 Dataset — (GZ) [file pgen.1006778.s015.tar.gz › S2_dataset/Htseq-countResults_rawordered.txt]

Gene	WT_0_r1	WT_0_r2	WT_0_r3	WT_30_r1	WT_30_r2	WT_30_r3	Klac_mbp1_0_r1	Klac_mbp1_0_r2	Klac_mbp1_0_r3	Klac_mbp1_30_r1	Klac_mbp1_30_r2	Klac_mbp1_30_r3	Calb_mbp1_0_r1	Calb_mbp1_0_r2	Calb_mbp1_0_r3	Calb_mbp1_30_r1	Calb_mbp1_30_r2	Calb_mbp1_30_r3	Ncra_BD_0_r1	Ncra_BD_0_r2	Ncra_BD_0_r3	Ncra_BD_30_r1	Ncra_BD_30_r2	Ncra_BD_30_r3	RES2_BD_0_r1	RES2_BD_0_r2	RES2_BD_0_r3	RES2_BD_30_r1	RES2_BD_30_r2	RES2_BD_30_r3	Swi4_0_r1	Swi4_0_r2	Swi4_0_r3	Swi4_30_r1	Swi4_30_r2	Swi4_30_r3
15S_rRNA	0	1	2	1	6	9	6	6	5	5	8	13	20	3	2	0	0	7	2	3	1	20	60	5	29	5	1	10	2	2	0	3	7	5	1	14
21S_rRNA	3	7	17	8	20	19	11	15	21	14	37	33	46	11	15	2	4	24	14	15	9	55	205	25	76	18	15	27	11	29	5	13	25	20	9	19
HRA1	6	15	23	12	0	15	12	13	18	19	12	14	12	15	8	20	11	8	13	12	9	7	11	14	27	20	14	11	15	15	15	5	12	10	13	9
ICR1	23	87	117	117	39	125	57	186	152	111	136	123	69	114	102	158	120	109	164	108	106	101	95	111	128	132	103	103	90	81	97	47	184	53	174	126
LSR1	24	53	71	85	50	75	72	92	88	108	148	117	143	45	52	150	87	83	65	81	61	148	483	77	172	84	66	95	77	87	38	30	102	76	94	80
NME1	2	10	12	2	20	20	3	11	6	1	30	18	8	5	7	11	8	5	5	6	13	7	36	14	14	4	10	8	4	9	6	1	29	3	11	16
PWR1	0	0	0	0	0	0	0	0	0	0	0	0	0	0	0	0	0	0	0	0	0	0	0	0	0	0	0	0	0	0	0	0	0	0	0	0
Q0010	0	0	0	0	0	0	0	0	0	0	0	0	0	0	0	0	0	0	0	0	0	0	0	0	0	0	0	0	0	0	0	0	0	0	0	0
Q0017	0	0	0	0	0	0	0	0	0	0	0	0	0	0	0	0	0	0	0	0	0	0	0	0	0	0	0	0	0	0	0	0	0	0	0	0
Q0032	0	0	0	0	0	0	0	2	0	0	0	0	0	0	0	0	0	0	0	1	0	0	0	0	0	1	0	0	0	0	0	0	0	0	0	0
Q0045	0	1	0	0	1	0	0	3	0	0	3	1	1	3	0	0	0	1	0	1	1	2	9	1	0	4	0	0	0	3	0	1	0	0	0	1
Q0050	0	3	1	1	0	3	1	8	4	2	7	2	5	9	2	2	3	6	0	6	3	6	30	5	4	5	3	1	1	5	0	3	5	2	0	4
Q0055	1	3	1	0	0	4	1	11	2	2	7	1	2	3	1	0	0	5	3	11	0	2	10	1	5	5	0	1	1	1	0	3	5	2	1	4
Q0060	0	1	0	0	0	0	0	2	0	0	0	0	0	2	0	0	0	1	0	2	0	0	0	0	1	0	0	0	0	0	0	1	0	0	0	0
Q0065	0	0	0	0	0	0	0	3	0	0	0	0	0	2	0	0	0	0	0	4	0	0	2	0	0	1	0	0	0	0	0	0	0	0	0	0
Q0070	0	0	0	0	0	0	0	3	0	0	0	0	0	0	0	0	0	0	0	3	1	0	1	0	0	3	0	0	0	0	0	0	0	0	0	0
Q0075	0	1	1	0	0	0	0	1	0	0	1	0	0	1	0	0	0	0	0	3	0	0	0	0	0	1	0	0	0	1	0	1	0	0	0	0
Q0080	0	0	0	0	0	0	0	0	0	0	0	0	0	0	0	0	0	0	0	0	0	0	0	0	0	0	0	0	0	0	0	0	0	0	0	0
Q0085	0	1	0	1	0	0	0	2	1	0	1	0	0	4	0	1	0	0	0	4	1	0	1	1	0	4	0	0	0	1	0	2	1	0	0	0
Q0092	0	0	0	0	0	0	0	0	0	0	0	0	0	0	0	0	0	0	0	0	0	0	0	0	0	0	0	0	0	0	0	0	0	0	0	0
Q0105	0	1	0	0	0	0	0	1	0	0	0	0	0	1	0	0	0	0	0	0	1	0	2	0	0	0	0	0	0	0	0	1	0	0	0	0
Q0110	0	0	0	0	0	0	0	3	0	0	0	0	0	2	0	0	0	0	0	2	0	0	0	0	0	2	0	0	0	1	0	0	0	0	1	0
Q0115	0	0	0	0	0	0	0	0	0	0	0	0	0	3	0	0	0	0	0	2	0	0	0	0	0	1	0	0	0	0	0	0	0	0	0	1
Q0120	0	1	0	0	0	0	0	0	0	0	0	0	0	2	0	0	0	0	0	0	0	1	0	1	0	0	1	0	0	0	0	0	0	0	1	1
Q0130	1	1	0	0	0	1	1	0	1	0	3	2	1	0	0	0	1	2	2	0	1	2	10	1	3	0	0	2	1	0	1	0	0	0	0	3
Q0140	0	0	0	0	0	0	0	1	0	0	0	1	0	0	0	0	0	0	0	4	0	0	0	0	0	1	0	0	0	1	0	0	0	0	0	0
Q0142	0	0	0	0	0	0	0	1	0	0	0	0	0	0	0	0	0	0	0	0	0	0	0	0	0	0	0	0	0	0	0	0	0	0	0	0
Q0143	0	0	0	0	0	0	0	1	0	0	0	0	0	0	0	0	0	0	0	0	0	0	0	0	0	0	0	0	0	0	0	0	0	0	0	0
Q0144	0	0	0	0	0	0	0	0	0	0	0	0	0	0	0	0	0	0	0	0	0	0	0	0	0	0	0	0	0	0	0	0	0	0	1	0
Q0160	0	1	1	1	0	0	0	0	0	0	0	1	1	2	0	0	1	1	1	0	0	1	0	0	0	1	0	0	0	1	1	2	0	0	2	0
Q0182	0	1	0	0	0	0	0	0	0	0	0	0	0	0	0	0	0	0	0	0	0	0	0	0	0	0	1	0	1	0	0	0	0	0	0	0
Q0250	0	1	0	0	0	0	0	6	0	0	4	1	1	0	2	0	0	1	0	2	0	1	1	0	1	1	2	1	0	2	0	2	2	0	0	2
Q0255	0	0	0	1	0	0	0	5	0	0	0	0	0	0	1	0	0	1	0	7	0	0	0	0	0	2	0	0	0	1	0	1	0	0	0	0
Q0275	0	0	0	0	2	0	0	2	0	1	0	1	2	2	0	0	0	1	0	4	0	0	2	1	2	2	1	0	2	1	0	0	2	0	0	0
Q0297	0	0	0	0	0	0	0	0	0	0	0	0	0	0	0	0	0	0	0	0	0	0	0	0	0	0	0	0	0	0	0	0	0	0	0	0
RDN18-1	0	0	0	0	0	0	0	0	0	0	0	0	0	0	0	0	0	0	0	0	0	0	0	0	0	0	0	0	0	0	0	0	0	0	0	0
RDN18-2	0	0	0	0	0	0	0	0	0	0	0	0	0	0	0	0	0	0	0	0	0	0	0	0	0	0	0	0	0	0	0	0	0	0	0	0
RDN25-1	0	0	0	0	0	0	0	0	0	0	0	0	0	0	0	0	0	0	0	0	0	0	0	0	0	0	0	0	0	0	0	0	0	0	0	0
RDN25-2	0	0	0	0	0	0	0	0	0	0	0	0	0	0	0	0	0	0	0	0	0	0	0	0	0	0	0	0	0	0	0	0	0	0	0	0
RDN37-1	0	0	0	0	0	0	0	0	0	0	0	0	0	0	0	0	0	0	0	0	0	0	0	0	0	0	0	0	0	0	0	0	0	0	0	0
RDN37-2	0	0	0	0	0	0	0	0	0	0	0	0	0	0	0	0	0	0	0	0	0	0	0	0	0	0	0	0	0	0	0	0	0	0	0	0
RDN5-1	3	2	4	2	3	2	1	3	3	1	5	5	3	4	5	4	3	6	4	7	3	1	0	2	11	3	4	3	2	5	2	1	4	1	5	1
RDN5-2	0	0	0	0	0	0	0	0	0	0	0	0	0	0	0	0	0	0	0	0	0	0	0	0	0	0	0	0	0	0	0	0	0	0	0	0
RDN5-3	0	0	0	0	0	0	0	0	0	0	0	0	0	0	0	0	0	0	0	0	0	0	0	0	0	0	0	0	0	0	0	0	0	0	0	0
RDN5-4	0	0	0	0	0	0	0	0	0	0	0	0	0	0	0	0	0	0	0	0	0	0	0	0	0	0	0	0	0	0	0	0	0	0	0	0
RDN5-5	0	0	0	0	0	0	0	0	0	0	0	0	0	0	0	0	0	0	0	0	0	0	0	0	0	0	0	0	0	0	0	0	0	0	0	0
RDN5-6	0	0	0	0	0	0	0	0	0	0	0	1	0	0	1	0	0	0	0	0	0	0	0	1	0	0	0	0	0	0	0	0	0	0	0	0
RDN58-1	0	0	0	0	0	0	0	0	0	0	0	0	0	0	0	0	0	0	0	0	0	0	0	0	0	0	0	0	0	0	0	0	0	0	0	0
RDN58-2	0	0	0	0	0	0	0	0	0	0	0	0	0	0	0	0	0	0	0	0	0	0	0	0	0	0	0	0	0	0	0	0	0	0	0	0
RNA170	7	24	28	24	8	28	12	26	17	25	24	21	18	20	11	45	21	16	36	19	8	19	17	27	34	22	18	31	21	17	19	8	25	13	17	24
RPM1	0	0	0	0	0	0	0	0	0	0	0	0	0	1	0	0	0	1	0	1	0	0	0	0	0	0	0	0	0	0	0	0	1	0	0	0
RPR1	12	10	17	14	16	32	23	25	31	17	41	28	39	36	8	41	25	29	38	25	21	22	38	32	31	28	18	33	19	23	26	14	29	20	26	28
RUF20	48	179	239	156	81	250	138	268	232	192	223	227	157	182	155	320	233	168	287	197	160	138	134	205	252	221	162	207	152	190	136	99	240	87	181	185
RUF21	20	72	92	127	61	113	70	109	79	147	178	144	83	74	80	316	146	168	130	119	82	127	105	131	174	104	81	189	118	102	70	38	165	115	232	192
RUF22	0	0	1	0	0	0	0	1	1	0	0	0	0	2	1	0	0	0	0	1	0	0	0	0	0	1	0	0	0	1	0	0	1	1	1	0
RUF23	0	4	10	4	2	11	3	4	5	6	9	10	5	4	5	7	5	6	11	6	4	2	4	2	5	3	5	9	5	7	1	2	7	2	8	7
RUF5-1	0	0	0	0	0	0	0	0	0	0	0	0	0	0	0	0	0	0	0	0	0	0	0	0	0	0	0	0	0	0	0	0	0	0	0	0
RUF5-2	0	0	0	0	0	0	0	0	1	0	0	0	0	0	0	0	0	0	0	0	1	0	0	0	0	0	0	0	0	0	0	0	0	0	0	0
SCR1	29	19	109	35	319	169	81	66	248	45	361	162	267	42	67	57	41	142	65	49	96	203	931	167	274	70	96	94	47	145	27	15	223	135	38	165
SRG1	194	648	773	417	257	673	358	729	513	586	620	661	476	626	356	839	628	638	913	582	466	613	546	626	720	683	444	669	597	585	398	272	523	300	724	644
TLC1	382	1277	1566	2615	1026	2420	1263	2521	1749	2989	3240	3021	1507	1801	988	3688	2478	2573	3039	1731	1118	2364	2064	2432	2541	1991	1223	2782	2194	1959	1374	850	2031	1462	4269	2837
YAL001C	255	935	1398	692	376	928	598	1221	1059	900	786	901	800	990	748	1345	905	827	1261	856	897	686	569	706	1029	879	811	781	647	664	637	352	1132	374	661	752
YAL002W	293	968	1382	558	251	565	660	1329	1169	614	619	560	708	961	708	955	561	575	1250	864	828	485	459	516	1100	1060	917	538	495	497	612	399	1303	324	651	483
YAL003W	8881	23741	24762	29376	11726	30039	20630	35412	23886	36776	31408	30359	23111	27816	13880	50697	26131	25009	37972	26867	18548	23942	19642	24221	31749	26681	17832	29482	22972	23908	21641	11244	23762	17731	27088	24583
YAL004W	0	0	0	0	0	0	0	0	0	0	0	0	0	0	0	0	0	0	0	0	0	0	0	0	0	0	0	0	0	0	0	0	0	0	0	0
YAL005C	1572	5726	5994	6116	2240	5333	4515	9970	7360	6299	5727	5731	5961	9228	5017	11648	5819	6066	8734	9171	6901	4533	4668	5189	7683	9212	6198	6813	7421	7278	3465	2735	7345	2777	4672	4194
YAL007C	457	1629	1801	3180	1315	3758	1134	2520	1685	3249	3719	3661	1465	2057	1145	4925	3491	3214	2533	1990	1411	2756	2211	2965	2241	2051	1475	3159	2947	2871	1205	668	1838	1645	3587	3375
YAL008W	216	820	857	343	189	462	609	1130	749	487	439	473	812	878	481	733	482	412	1403	964	598	420	333	452	1192	887	580	514	427	504	676	350	765	236	329	447
YAL009W	160	497	654	399	196	525	372	676	537	529	568	528	430	582	349	709	545	468	796	539	426	403	397	448	680	598	434	501	407	449	428	226	576	213	484	451
YAL010C	155	554	605	396	197	447	392	821	602	482	493	444	510	655	357	629	466	431	825	574	469	376	336	413	645	605	434	358	397	378	414	242	577	225	462	445
YAL011W	132	445	522	589	280	616	275	547	446	660	584	708	333	480	274	958	548	554	588	453	308	400	367	521	531	389	310	533	434	437	343	173	532	291	599	553
YAL012W	2085	6152	7097	6526	2251	4501	4855	9016	8140	6694	5595	5520	6070	7751	4186	8968	5181	5045	9001	6379	5499	3872	3795	4945	7550	6843	5432	5360	4223	4586	4819	3079	8240	3275	5026	4379
YAL013W	324	824	887	1073	354	758	675	1125	877	1325	809	841	896	910	426	1500	769	655	1492	893	551	681	529	743	1202	765	554	1003	668	627	755	329	779	545	723	679
YAL014C	282	838	978	798	314	747	657	1120	880	1062	761	855	857	986	515	1439	682	711	1543	877	614	650	575	768	1104	810	573	849	625	742	771	357	842	492	660	625
YAL015C	271	994	1083	706	366	1006	643	1229	973	879	838	993	872	1107	546	1451	850	761	1426	1032	767	674	632	832	1272	1047	757	884	712	778	805	387	964	404	701	807
YAL016C-A	41	119	110	115	42	84	77	139	87	115	111	75	123	113	58	187	88	76	207	85	87	72	65	77	144	97	83	101	93	85	104	65	97	65	84	74
YAL016C-B	0	8	11	7	3	9	8	13	18	13	7	14	8	7	9	15	10	9	16	2	6	11	5	8	17	5	9	7	4	7	8	6	16	4	8	9
YAL016W	1209	4110	4609	3255	1394	3539	2824	5549	4131	3772	4079	3651	3219	4321	2697	5111	3360	3339	5434	3999	3557	2911	2663	3117	4439	4571	3501	3304	3004	2971	2743	1744	4780	1940	3792	3237
YAL017W	185	802	1098	415	191	520	481	1020	999	468	470	495	604	799	561	759	527	514	1076	759	756	390	351	439	888	928	802	545	428	446	525	328	1281	281	452	521
YAL018C	0	0	0	5	0	1	1	1	1	1	2	2	1	0	1	4	1	1	0	3	0	2	0	2	3	1	4	0	0	2	1	0	5	2	7	3
YAL019W	412	1431	2005	2116	1024	2575	940	2033	1779	2720	2424	2637	1154	1503	1090	3529	2173	2418	2134	1313	1376	1879	1532	2216	1646	1315	1281	2211	1823	1993	1224	637	2117	1004	2230	2267
YAL019W-A	3	4	4	16	7	8	7	10	8	22	7	15	5	6	1	11	10	6	10	5	9	10	6	8	4	0	5	17	4	6	12	2	5	6	12	12
YAL020C	122	268	311	427	140	296	252	431	329	422	310	369	298	358	169	597	314	310	534	342	226	288	247	309	453	297	195	401	242	274	315	132	286	196	268	247
YAL021C	533	1799	1960	1986	706	1598	1275	2522	1779	2154	1798	1691	1612	1982	1083	2981	1493	1531	2959	1682	1421	1505	1156	1543	2004	1835	1376	1752	1340	1331	1464	773	2036	932	1672	1349
YAL022C	346	1061	1318	1528	630	1435	768	1627	1302	1880	1709	1640	985	1173	638	2416	1369	1327	1786	1154	926	1429	1268	1625	1222	1114	935	1630	1353	1362	868	522	1424	1032	1879	1542
YAL023C	1717	5007	6044	10745	3838	8826	3768	7569	5846	9606	9520	8735	4297	5847	3148	13177	7116	7846	7217	4959	4419	6655	5497	7158	5354	5348	4222	7782	6509	6474	3675	2169	5903	4830	9428	6980
YAL024C	113	367	603	899	371	978	300	634	598	933	1033	999	343	477	371	1352	871	913	601	471	474	653	642	794	466	513	451	809	702	647	378	246	766	446	1079	1042
YAL025C	794	2232	2826	3709	1668	4263	1551	2943	2305	5008	3940	4153	1884	2294	1141	6672	3382	3224	3337	2244	1534	2914	2262	3112	2696	1936	1404	3314	2626	2673	2289	930	2495	1697	2746	2981
YAL026C	416	1276	1953	1240	552	1456	938	1847	1601	1346	1390	1440	1012	1301	955	1997	1237	1252	1768	1253	1234	1045	951	1182	1418	1336	1214	1200	988	1047	940	618	1899	686	1488	1241
YAL026C-A	23	66	81	58	31	76	52	88	67	80	61	86	58	88	48	117	71	46	103	79	49	57	47	74	123	80	53	83	53	55	48	30	92	23	56	70
YAL027W	101	286	316	203	103	243	248	452	310	278	254	278	306	376	199	414	265	224	548	373	278	205	186	266	407	359	236	256	219	256	272	119	285	125	174	237
YAL028W	99	375	520	73	20	78	235	572	536	111	101	81	370	488	310	151	86	100	597	418	428	91	89	89	494	508	430	77	83	83	305	187	583	54	99	91
YAL029C	645	2486	3551	1696	888	2234	1694	3636	3165	2152	2104	2313	1990	2735	2023	3142	1946	2147	3277	2369	2492	1718	1572	2018	2720	2595	2436	1929	1793	1918	1745	1108	3996	1123	2214	2103
YAL030W	301	837	872	523	252	714	559	1094	743	715	579	708	846	951	458	1002	682	560	1521	917	549	509	449	641	1242	893	557	714	523	652	733	364	634	316	446	641
YAL031C	239	798	811	415	197	476	479	1050	724	508	496	489	628	889	475	839	436	433	1098	742	609	367	326	410	849	822	624	417	382	389	562	329	913	257	435	429
YAL031W-A	14	16	25	16	4	19	18	36	27	23	19	24	24	23	20	34	14	14	55	18	19	9	12	19	30	30	14	20	10	12	10	19	29	10	10	16
YAL032C	168	509	622	534	218	600	304	605	547	592	473	548	427	534	303	807	493	450	756	467	378	350	296	398	564	441	376	499	369	427	394	181	519	252	415	431
YAL033W	113	395	432	465	214	581	243	528	346	586	511	589	335	412	190	774	501	440	612	453	247	415	328	449	491	451	222	496	330	394	321	165	328	232	367	443
YAL034C	128	424	630	432	178	446	332	655	597	414	376	381	468	551	382	643	332	327	756	503	427	306	276	341	639	590	451	380	283	347	364	187	609	223	361	350
YAL034C-B	16	43	89	79	34	101	32	85	52	76	77	108	45	57	32	124	82	93	58	32	39	64	40	58	56	47	56	75	61	51	32	15	62	39	79	75
YAL034W-A	78	241	243	610	276	750	152	259	170	592	628	616	179	250	124	887	592	521	344	246	146	449	378	468	254	206	139	566	493	416	158	101	180	291	542	575
YAL035W	2164	7070	9642	8021	3387	8992	4825	9267	8306	9575	8409	9307	5698	7213	4560	12993	7486	7683	9696	6907	5812	6064	5430	7623	8016	6740	5905	7610	6247	6862	5294	2957	9631	4170	8248	7407
YAL036C	735	2433	2733	3197	1535	3919	1770	3533	2469	3792	3425	3867	2093	2570	1377	5388	3181	3309	3393	2288	1787	2466	2221	3229	2652	2304	1797	3013	2524	2806	1901	1064	2709	1637	3323	3155
YAL037C-A	7	33	43	31	13	30	32	58	51	41	43	49	61	33	49	56	42	45	62	42	36	25	24	35	72	47	52	30	41	29	40	14	69	17	51	42
YAL037C-B	536	1507	2328	1243	503	1578	1331	2295	2664	1479	1459	1907	1549	1689	1539	2117	1467	1580	2256	1769	1898	942	968	1400	2258	1857	2153	1375	1162	1321	1235	589	3074	752	1407	1683
YAL037W	104	364	496	281	157	491	257	580	496	350	334	500	377	485	286	595	466	395	757	478	363	296	241	355	680	461	388	362	301	331	327	131	469	167	366	375
YAL038W	13942	45743	54793	32060	14790	30325	32310	64723	50670	37518	33681	33015	39985	52904	29201	50454	30422	29899	64333	42696	41956	22884	23293	31459	55463	46844	44008	31131	27655	32469	36049	18934	54945	17542	33219	27325
YAL039C	1247	3417	3102	1642	593	1438	2868	4826	3505	2358	1533	1793	3296	3901	1638	3161	1516	1479	6144	3540	2235	1613	1120	1702	4539	3335	1967	2071	1291	1460	3277	1505	3194	1028	1414	1385
YAL040C	801	2818	3715	1708	920	1788	1864	3868	3227	2843	2453	2286	2080	2740	1944	3321	2041	1877	3718	2296	2650	2254	2170	2504	2785	2873	2462	2316	2375	2307	1993	1459	4136	1727	3670	2406
YAL041W	471	1736	2170	1362	659	1517	1101	2292	1861	1521	1556	1547	1290	1794	1114	2118	1328	1405	2140	1519	1426	1128	1098	1247	1722	1724	1299	1289	1220	1189	1086	795	2109	727	1564	1418
YAL042C-A	13	48	49	57	21	46	43	53	38	80	51	48	43	39	12	112	34	34	93	46	35	48	20	38	84	38	28	74	30	33	63	10	33	47	34	33
YAL042W	1116	3255	3787	4354	1679	3820	2646	4826	3679	5007	3963	4063	3232	3792	1848	6602	3414	3342	5368	3509	2546	3173	2528	3344	4347	3397	2512	3929	2841	2973	2794	1310	3504	2093	3347	2900
YAL043C	495	1456	1768	1562	599	1352	1038	2001	1652	1662	1376	1267	1235	1571	834	2145	1095	1114	2049	1317	1145	1053	997	1170	1564	1387	1048	1278	978	980	1083	631	1681	800	1372	1053
YAL044C	256	1181	1243	1670	754	2122	675	1185	912	1511	1326	1613	967	1030	482	2553	1448	1358	2355	1155	608	1516	1140	1640	1454	950	601	1498	913	1142	1369	450	1028	958	1032	1437
YAL044W-A	48	174	214	207	76	224	141	226	171	229	168	212	181	188	100	291	156	169	278	192	130	160	107	190	245	195	128	168	152	189	180	80	185	105	153	184
YAL045C	16	25	28	38	16	41	33	32	12	45	43	42	40	29	10	65	41	26	65	17	14	39	28	32	47	26	10	42	28	37	33	13	20	20	27	26
YAL046C	97	372	363	482	197	619	289	526	377	617	505	624	350	487	213	852	506	468	664	389	277	409	334	521	528	366	211	510	401	502	336	142	345	257	445	474
YAL047C	106	374	415	590	286	554	274	560	412	544	661	609	315	366	251	781	584	522	595	381	348	443	443	507	413	443	353	579	450	412	249	187	520	285	713	527
YAL047W-A	0	1	2	0	0	1	3	1	2	2	0	1	1	0	0	3	0	1	4	0	0	1	0	2	0	0	1	1	0	0	1	1	1	2	0	2
YAL048C	171	546	813	459	182	436	390	787	651	487	451	439	464	589	391	703	403	411	779	550	600	343	399	406	569	669	540	385	384	409	379	259	816	242	510	402
YAL049C	533	1812	2247	1248	626	1655	1256	2579	2184	1666	1469	1681	1698	1930	1279	2571	1648	1507	2770	2049	1627	1301	1141	1506	2253	2043	1533	1602	1369	1477	1354	795	2262	827	1335	1583
YAL051W	235	909	1099	764	305	858	572	1178	963	910	835	910	644	860	600	1199	818	800	1302	783	801	665	633	831	975	918	823	756	700	718	559	356	1156	419	896	824
YAL053W	2784	9247	10642	6111	2255	5554	6570	13074	9649	5587	5986	5065	7833	9989	5888	7880	4658	5030	13555	8918	7950	4566	3891	4241	9752	10651	7358	4734	4360	3997	6707	4265	10918	3060	6559	4477
YAL054C	102	360	467	273	138	332	277	547	408	346	285	351	357	423	255	488	280	293	615	426	296	254	257	289	500	401	288	297	261	272	253	173	455	180	305	270
YAL055W	152	418	425	197	94	239	309	549	339	247	186	230	394	475	210	375	178	197	812	424	221	190	141	209	556	408	225	252	201	201	397	183	285	142	146	177
YAL056C-A	1	24	28	21	8	15	8	31	25	20	14	26	18	22	10	32	18	21	26	19	14	9	17	19	23	30	24	21	15	22	12	5	27	8	22	20
YAL056W	347	1118	1500	948	414	1128	693	1470	1236	1268	1144	1158	904	1175	729	1575	986	958	1611	1040	916	808	750	927	1242	1080	865	933	864	881	821	457	1354	556	1050	931
YAL058W	167	549	740	560	260	664	362	844	697	679	623	653	483	602	425	935	542	564	893	609	598	500	451	568	681	630	519	571	439	489	508	237	857	329	535	546
YAL059C-A	0	0	0	0	0	1	0	0	0	0	0	1	0	0	0	1	0	1	0	0	1	0	1	0	0	0	0	0	0	0	0	0	1	0	2	0
YAL059W	93	240	351	459	249	605	206	385	333	628	468	653	254	280	196	855	501	461	438	255	210	367	279	425	364	249	219	446	302	331	287	120	347	223	454	494
YAL060W	341	1275	1432	2512	1182	2761	825	1808	1385	2463	2369	2381	1231	1495	831	4302	2522	2255	2669	1537	1171	2535	2243	2679	1958	1577	1106	3061	1921	2218	1392	587	1733	1773	2130	2698
YAL061W	86	280	349	355	157	425	189	344	321	354	305	315	233	267	164	561	257	310	453	286	207	353	250	301	384	246	188	320	202	251	264	134	332	265	336	298
YAL062W	72	229	263	269	100	261	158	293	266	280	220	229	205	269	133	357	189	168	364	216	190	251	180	248	295	225	174	246	186	203	188	98	296	147	214	224
YAL063C	49	120	178	141	51	139	122	186	168	179	121	159	116	146	86	219	130	126	209	147	132	122	114	136	175	143	110	153	103	138	125	63	206	101	136	125
YAL063C-A	6	25	20	21	12	31	15	56	43	19	30	31	24	20	30	52	34	42	41	25	37	34	27	26	52	41	28	50	39	34	19	18	69	24	38	25
YAL064C-A	5	45	72	47	16	54	25	61	65	54	50	44	41	61	38	72	25	35	76	40	33	39	41	40	50	46	51	32	37	35	47	27	81	26	42	37
YAL064W	2	3	9	5	4	10	5	11	2	11	8	12	4	5	4	10	7	4	6	5	2	3	8	11	4	6	7	5	5	4	3	5	11	7	11	9
YAL064W-B	7	7	17	13	6	8	13	22	23	19	10	11	17	17	16	18	5	9	27	19	16	15	11	17	14	15	11	13	13	7	13	5	20	9	8	16
YAL065C	3	14	12	12	1	8	7	17	14	9	6	15	15	10	10	20	10	15	15	9	12	14	5	17	14	13	11	10	12	10	13	7	19	9	11	14
YAL066W	0	1	0	0	0	0	0	1	0	1	1	0	1	0	2	1	0	0	0	0	0	1	2	0	1	1	0	2	0	1	1	0	0	0	1	1
YAL067C	10	22	71	40	8	73	58	72	64	86	59	76	67	55	47	126	74	80	124	71	72	48	66	73	103	84	63	80	73	66	80	49	127	75	108	144
YAL067W-A	0	0	0	1	0	1	0	1	0	0	1	2	1	1	0	1	0	2	2	0	1	0	0	0	0	0	2	3	1	2	0	0	1	2	0	0
YAL068C	0	1	0	0	0	3	0	1	0	2	2	1	0	2	0	4	3	0	3	0	0	3	0	2	1	1	1	2	0	1	1	0	0	1	4	0
YAL068W-A	0	0	0	0	0	0	0	0	0	0	0	0	1	0	0	2	0	0	0	0	0	0	0	0	0	0	1	0	0	0	0	0	0	1	0	0
YAL069W	0	0	0	0	0	0	0	0	0	0	0	0	0	0	0	0	0	0	0	0	0	0	0	0	0	0	0	0	0	0	0	0	0	0	1	0
YAR002C-A	997	3300	3365	4809	2082	5637	2295	4724	2970	5252	5214	5235	3168	3962	1954	7844	4892	4728	4819	4101	2633	3691	3171	3859	4139	3798	2615	4681	4031	3885	2607	1500	3231	2494	4928	4711
YAR002W	634	2123	2443	1601	775	1891	1485	2964	2134	2035	1933	2002	1710	2321	1276	2836	1715	1754	2969	2085	1717	1365	1304	1627	2340	2181	1723	1617	1365	1409	1577	869	2475	975	1769	1590
YAR003W	259	847	1129	1287	574	1512	537	1097	883	1440	1389	1423	709	829	538	1927	1285	1177	1265	784	741	1058	872	1104	1016	837	684	1247	988	1034	595	336	926	759	1279	1142
YAR007C	309	1044	1083	5953	2509	6084	642	1349	917	5874	6894	6277	893	1104	637	8535	5398	5738	1402	1054	869	4190	3704	4667	1146	1178	834	5206	4730	4195	713	411	1088	3034	7060	5640
YAR008W	73	199	244	2122	774	2304	134	283	182	2202	2159	2155	153	171	124	2935	1790	1857	293	198	139	1379	1070	1552	236	160	118	1902	1463	1337	150	86	209	985	1742	1680
YAR009C	1	18	7	3	1	1	2	12	13	4	3	2	8	5	11	6	6	3	11	10	9	2	4	4	5	11	6	3	8	6	4	6	17	3	11	6
YAR010C	0	0	1	0	0	0	1	0	1	0	0	0	0	2	1	0	0	0	0	0	1	0	1	0	0	2	0	0	2	0	0	0	1	0	0	0
YAR014C	615	2276	2937	2110	1087	2552	1373	2804	2527	2899	2337	2597	1750	2136	1472	4086	2150	2243	3192	2044	1810	1998	1690	2300	2488	2034	1742	2404	1814	1928	1875	964	3113	1383	2302	2164
YAR015W	1150	5324	6950	7293	4396	11984	2953	5313	3841	7641	7855	7125	5175	5328	3065	15503	7718	7993	13578	5025	3368	8469	5685	7499	9245	4503	3672	9539	3991	4842	7981	1980	5248	5083	5546	6957
YAR018C	59	179	239	185	128	341	126	228	195	246	264	264	156	216	137	397	242	248	361	213	128	254	195	286	239	196	129	284	177	197	212	100	259	149	298	264
YAR019C	150	549	744	520	249	458	397	829	741	488	551	461	422	602	395	703	465	430	778	564	534	386	369	391	630	611	515	400	435	361	382	265	765	256	621	444
YAR019W-A	5	15	10	21	3	4	17	20	5	17	13	14	6	10	6	21	13	6	21	11	7	7	5	14	21	10	7	8	11	6	12	5	10	8	8	12
YAR020C	19	52	73	44	23	48	33	77	50	52	60	62	46	53	30	74	37	38	66	44	43	37	35	37	55	38	46	51	45	35	34	18	53	28	41	64
YAR023C	46	160	202	114	46	162	104	225	169	131	144	125	129	166	93	240	120	126	249	172	140	118	104	134	177	166	137	118	111	116	119	81	174	75	133	134
YAR027W	584	1844	2133	977	374	1015	1266	2503	1793	1144	1248	1087	1632	1843	1195	1849	1170	1024	3002	1869	1482	1065	865	1017	2598	2165	1585	1255	1051	1055	1453	756	1892	649	1092	987
YAR028W	144	470	458	239	95	241	368	679	395	267	295	260	402	571	277	377	229	265	755	532	385	208	173	228	615	589	367	237	206	219	407	208	495	138	259	258
YAR029W	11	53	59	40	15	67	47	89	79	54	46	51	52	90	44	69	42	52	92	90	54	33	25	45	89	71	53	37	47	58	56	24	64	20	53	55
YAR030C	17	44	54	42	14	59	29	70	45	42	46	62	38	70	36	66	41	40	68	61	36	27	22	34	66	65	40	35	28	36	39	25	65	23	53	52
YAR031W	26	91	118	101	60	120	51	129	134	128	124	117	83	75	58	186	113	104	149	99	76	94	83	97	112	95	70	109	74	94	82	32	112	75	155	114
YAR033W	36	122	139	105	49	95	89	160	132	139	97	119	124	135	77	229	97	102	239	154	110	103	66	105	176	133	104	101	83	99	117	44	132	68	81	88
YAR035C-A	0	0	2	9	1	6	1	1	2	7	7	7	3	2	2	10	4	6	2	1	1	1	1	4	0	2	1	2	2	6	3	2	2	3	3	12
YAR035W	28	61	73	337	98	233	50	103	91	237	196	237	59	61	43	335	167	176	121	82	61	209	133	186	97	76	59	232	120	159	79	30	104	138	227	197
YAR042W	495	1511	1995	1944	729	1647	1068	2124	1857	1884	1627	1648	1283	1624	1086	2973	1489	1705	2317	1557	1501	1366	1083	1502	1768	1599	1270	1542	1171	1305	1217	634	2266	891	1527	1380
YAR047C	0	0	0	0	0	0	0	0	0	0	0	0	0	0	0	0	0	0	0	0	0	0	0	0	0	0	0	0	0	0	0	0	0	0	0	0
YAR050W	32	97	150	120	37	96	100	146	153	144	105	113	74	111	81	144	86	88	185	123	118	112	71	105	107	129	81	102	72	91	107	55	190	72	124	98
YAR053W	3	11	15	7	6	10	9	23	9	12	16	15	18	12	13	17	9	18	14	10	13	11	16	16	19	19	13	22	9	17	13	10	10	4	18	25
YAR060C	0	0	0	0	0	0	0	0	0	0	0	0	0	0	0	0	0	0	0	0	0	0	0	0	0	0	0	0	0	0	0	0	0	0	0	0
YAR061W	0	0	0	1	0	0	0	0	0	0	0	0	0	0	0	0	0	0	0	0	0	0	0	0	0	0	0	0	0	0	0	0	1	0	0	0
YAR062W	0	0	0	0	0	0	0	0	0	0	0	0	0	0	0	0	0	0	0	0	0	0	0	0	0	0	0	0	0	0	0	0	0	0	0	0
YAR064W	1	2	3	5	0	1	3	7	4	4	1	3	5	4	3	4	0	1	2	5	5	4	0	2	6	7	5	2	1	3	1	2	5	2	4	5
YAR066W	4	5	3	12	7	7	6	8	7	9	6	8	5	7	5	17	11	5	6	6	3	5	7	3	5	5	7	15	7	4	10	2	12	5	9	5
YAR068W	5	15	20	41	15	22	23	27	24	45	31	27	21	34	10	52	17	24	45	23	15	20	18	24	27	33	12	42	25	21	24	12	23	15	15	26
YAR069C	0	0	0	0	0	0	0	0	0	0	0	0	0	0	0	0	0	0	0	0	0	0	0	0	0	0	0	0	0	0	0	0	0	0	0	0
YAR070C	1	0	0	0	1	1	0	0	0	1	2	1	0	2	1	2	3	0	0	1	0	0	0	1	0	1	0	0	0	0	1	1	2	2	2	0
YAR071W	22	88	66	80	26	102	63	112	64	79	77	81	70	79	49	121	86	70	128	81	41	81	72	68	86	88	58	79	61	63	65	31	93	45	77	74
YAR073W	19	51	50	510	182	487	50	108	99	688	759	626	53	75	34	1230	660	717	143	89	76	515	374	450	91	63	68	675	318	345	44	50	126	301	292	406
YAR075W	1	3	0	52	15	54	4	12	6	93	114	95	11	6	3	192	88	100	14	12	11	89	46	60	12	12	9	93	43	48	8	7	8	44	47	72
YBL001C	737	2141	2322	1803	962	2988	1579	3006	2204	2341	2263	2889	2115	2684	1263	3409	2632	2194	3413	2471	1709	1778	1671	2378	3118	2418	1705	2326	1871	2437	1834	904	2263	1204	2152	2673
YBL002W	120	403	389	9197	2573	7712	345	545	341	5263	7554	6525	335	446	222	8431	4744	6207	755	470	270	2702	2104	2448	572	487	298	3182	3335	2215	369	208	398	1943	6606	4508
YBL003C	50	187	178	3949	1318	4692	119	227	184	2814	3195	4058	153	199	100	4583	2925	3351	296	191	100	1163	800	1230	229	166	114	1516	1428	1150	120	64	160	649	2349	2480
YBL004W	555	2101	3399	1683	898	2375	1390	2974	3147	2311	2657	2720	1436	2052	1637	3050	2080	2352	2556	1964	2149	1453	1692	2042	2187	2261	2111	1846	1664	1675	1314	1158	4201	1076	2984	2272
YBL005W	308	1067	1452	1056	519	1374	759	1519	1305	1327	1348	1478	968	1378	894	2078	1448	1372	1769	1236	972	1195	1195	1312	1434	1197	960	1400	1180	1229	879	458	1501	690	1365	1318
YBL005W-A	0	0	0	0	0	0	0	0	0	0	0	0	0	0	0	0	0	0	0	0	0	0	0	0	0	0	0	0	0	0	0	0	0	0	0	0
YBL005W-B	69	286	466	186	92	241	192	472	467	287	295	300	314	464	318	439	315	338	491	411	437	244	279	329	419	453	427	308	266	300	240	165	682	152	345	288
YBL006C	310	850	896	896	330	1041	666	1196	849	1117	780	903	849	948	491	1538	829	804	1517	746	595	724	522	780	1116	803	532	880	600	774	757	326	789	474	640	768
YBL006W-A	0	0	0	0	0	0	0	0	0	0	0	0	0	0	0	0	0	0	0	0	0	0	0	0	0	0	0	0	0	0	0	0	0	0	0	0
YBL007C	1146	3855	5135	3226	1315	3354	2467	5067	4331	3796	3206	3258	3174	3964	2535	5119	2883	2945	5290	3317	3431	2524	2256	2971	4048	3732	3291	3077	2486	2631	2535	1587	4926	1605	2960	2752
YBL008W	175	578	714	904	389	1011	366	768	622	920	893	959	441	603	393	1274	786	831	761	498	457	626	534	731	603	494	424	788	668	699	382	214	686	398	838	832
YBL008W-A	0	6	3	11	1	8	1	4	2	7	6	11	1	6	4	18	5	4	5	2	2	3	7	2	5	3	6	7	2	3	2	3	2	3	2	1
YBL009W	137	510	673	1746	744	1768	392	843	703	1585	1844	1815	518	649	497	2433	1540	1642	756	597	535	1166	1062	1265	666	600	530	1336	1233	1044	430	262	799	770	2002	1559
YBL010C	128	386	455	772	391	1045	297	573	421	988	946	1033	390	506	267	1453	852	793	707	468	341	732	620	782	579	424	324	810	635	629	397	195	395	386	733	861
YBL011W	349	1114	1391	1767	727	1698	720	1406	1176	1854	1698	1562	886	1055	630	2610	1452	1408	1494	950	871	1201	976	1275	1205	1054	852	1474	1159	1198	758	412	1293	783	1514	1259
YBL012C	13	25	33	66	14	43	26	29	24	52	41	53	22	19	12	87	28	40	44	11	31	38	18	38	44	25	16	51	20	37	25	8	25	18	35	31
YBL013W	16	35	60	92	25	82	24	58	44	83	86	74	26	33	33	119	64	70	67	38	32	61	45	67	44	46	33	65	56	48	27	18	58	46	78	82
YBL014C	181	665	972	873	413	1005	402	834	721	1039	998	998	472	604	470	1459	849	912	777	541	571	688	587	737	589	545	483	738	649	688	480	291	907	442	1058	798
YBL015W	140	432	495	772	293	557	314	666	463	669	568	605	381	505	231	984	517	596	675	490	374	391	398	522	526	455	387	549	465	524	336	196	552	355	543	533
YBL016W	3536	10211	10120	2170	1242	2582	8629	15673	9840	4200	2522	3152	10605	12940	5883	6156	2619	2628	20136	10835	7459	3002	2147	3383	14455	10808	6770	3408	2239	2934	11609	4889	10436	1972	2292	2534
YBL017C	2028	7688	12513	2446	1258	3372	4561	10675	10530	3587	3114	3515	6264	8313	6510	5272	3129	3302	10911	7807	8337	2620	2565	3228	8888	8466	7983	3120	2673	3178	5197	3176	12341	1659	3225	3055
YBL018C	72	302	265	513	221	672	188	337	213	537	521	525	244	268	141	754	444	469	380	255	157	379	330	405	310	224	153	465	308	332	214	102	217	269	486	455
YBL019W	150	531	734	518	228	603	347	749	578	555	529	598	433	608	374	842	583	534	799	585	499	426	378	505	696	586	422	537	481	471	376	206	618	275	549	494
YBL020W	259	893	1074	1405	711	1531	580	1381	1043	1450	1738	1538	682	944	600	1865	1372	1351	1233	913	743	1180	996	1165	1009	1019	817	1239	1147	1167	636	435	1222	640	1748	1244
YBL021C	119	338	329	533	176	526	262	461	309	603	413	501	340	406	180	832	433	360	612	344	201	416	244	370	418	313	218	477	372	402	319	114	269	222	320	315
YBL022C	696	2438	3068	1948	953	2183	1539	3282	2768	2628	2208	2374	1996	2694	1614	3960	2156	2330	3199	2389	2165	1806	1660	2169	2551	2528	2040	2396	2029	2235	1583	915	3158	1041	2000	1863
YBL023C	254	954	1172	1086	629	1445	542	1192	1022	1804	1633	1732	764	969	589	2369	1597	1327	1219	853	745	1430	1308	1640	1054	884	776	1727	1284	1458	659	345	1115	1028	1899	1783
YBL024W	657	2623	3263	2605	1373	3372	1471	3312	2813	3067	3324	3390	1731	2403	1678	4447	3021	2945	3080	2223	2056	2008	2039	2716	2544	2293	2101	2571	2222	2406	1553	1005	3255	1446	3377	2793
YBL025W	72	226	277	235	110	303	146	306	273	275	213	272	223	275	149	422	263	258	390	248	168	176	159	216	292	246	167	248	220	216	230	67	272	136	196	245
YBL026W	369	1201	1266	573	440	1224	888	1689	960	960	1059	1057	1122	1420	698	1235	1037	1027	1862	1314	924	702	693	945	1453	1332	856	918	775	890	955	566	927	336	710	1012
YBL027W	7140	23511	28619	22610	12009	36996	16712	34089	26152	35424	27410	38386	22126	27707	14317	48976	32774	26355	38472	29201	19800	23973	18473	28491	36374	26473	20376	29919	22403	28260	21044	8914	26158	13115	23545	29486
YBL028C	245	831	931	976	674	1774	598	1155	729	1435	1424	1634	753	883	497	2163	1465	1304	1224	880	600	1037	848	1134	1179	851	559	1134	956	1024	708	365	858	608	1037	1424
YBL029C-A	129	405	373	305	123	318	346	648	374	339	345	347	457	576	257	621	368	357	865	547	277	300	261	324	644	501	272	352	246	258	467	234	421	180	299	322
YBL029W	179	562	579	401	211	505	389	832	527	543	493	474	558	702	343	800	453	407	1209	662	379	428	350	432	803	588	372	503	329	394	577	294	538	254	430	440
YBL030C	3168	7462	8432	18957	5485	11529	7254	12475	10382	16122	14234	12653	7651	9922	5492	22060	11347	11666	11474	8963	7509	9619	9700	10704	9570	9868	7128	13614	11020	10793	6796	4615	11913	7910	13296	10371
YBL031W	44	167	212	757	276	753	165	337	283	590	624	699	223	323	155	827	508	523	407	251	226	395	354	453	315	262	232	538	416	398	230	111	322	279	525	556
YBL032W	391	1278	1291	1632	602	1462	939	1833	1226	1206	1218	1142	1019	1434	720	1728	1008	1099	1600	1238	879	841	765	921	1349	1369	841	935	849	872	835	560	1305	632	1145	898
YBL033C	783	1929	1993	1818	669	1754	1683	2758	1947	2197	1467	1692	1937	2264	1027	2989	1494	1395	3336	2029	1389	1473	1112	1619	2596	1964	1316	1766	1355	1538	1813	849	1693	1074	1292	1335
YBL034C	95	475	703	976	497	1228	280	611	536	1049	1246	1166	313	436	342	1325	1050	1070	575	394	469	788	735	929	495	495	443	926	864	764	286	214	700	531	1426	1095
YBL035C	136	497	643	2293	939	2270	322	610	536	2215	2460	2363	364	530	319	3084	2099	2165	599	469	374	1473	1386	1768	537	440	379	1816	1628	1537	305	195	572	1166	2677	2303
YBL036C	480	1839	2335	1369	843	2333	1253	2605	2108	2058	2045	2366	1674	2221	1410	3131	2216	1903	2865	2113	1673	1411	1417	1765	2474	2171	1745	1888	1560	1731	1407	822	2323	877	1768	1958
YBL037W	285	956	1337	835	384	816	556	1248	971	832	797	831	681	906	673	1184	791	776	1109	826	809	552	538	659	926	853	775	694	629	694	545	344	1208	381	765	672
YBL038W	251	712	793	857	462	1148	527	1101	696	1146	882	1053	731	932	457	1848	920	867	1250	819	548	789	646	903	1036	752	564	1048	871	890	740	284	684	418	666	847
YBL039C	1194	3848	5044	6435	2792	7128	2756	5635	4805	7646	6908	7041	3238	3986	2561	10278	5924	5812	5359	3427	3456	4520	3924	5407	4479	3670	3407	5464	4138	4565	3327	1736	5822	3200	6582	5422
YBL039C-A	0	0	0	0	0	0	0	0	0	0	0	0	0	0	0	0	0	0	0	0	0	0	0	0	0	0	0	0	0	0	0	0	0	0	0	0
YBL039W-B	57	223	208	89	33	128	167	274	165	112	87	127	186	239	141	184	127	136	336	238	152	93	91	100	248	266	147	120	97	111	165	88	161	57	107	112
YBL040C	743	2493	2641	2222	1041	2915	1744	3626	2358	2549	2584	2720	2262	3050	1447	3562	2517	2434	3947	2749	1860	1997	1829	2335	3316	3017	1948	2330	2060	2287	1956	1098	2529	1263	2634	2450
YBL041W	2055	6157	6235	5549	2246	5864	4983	8995	5736	7301	6450	5833	5898	7220	3445	9844	5186	5363	9977	7308	4684	5032	4434	5472	7703	7267	4240	5915	5317	5449	5191	3195	6393	3329	5506	4867
YBL042C	856	2913	3467	3654	1774	3898	2137	4669	2974	3842	3952	3634	2244	3225	1797	5905	3303	3427	4234	2842	2367	2852	2504	3258	3062	2823	2128	3276	2485	2596	2848	1657	4391	2282	4452	3788
YBL043W	103	261	243	179	79	151	162	332	212	350	250	268	271	283	134	446	308	255	519	271	168	324	431	497	292	320	155	426	442	454	335	189	364	176	396	327
YBL044W	2	3	3	1	2	4	1	4	1	5	0	3	3	2	2	6	0	0	2	1	2	5	0	4	3	1	0	1	4	3	2	1	3	0	1	1
YBL045C	1060	3190	3321	5209	1890	4293	2482	5210	3639	5010	4571	4681	2899	4246	2259	7317	4644	4464	4937	3890	3164	3227	3384	4387	3891	4113	2946	4253	4368	4597	2561	1659	4311	2055	4227	3954
YBL046W	192	603	707	1280	523	1213	511	937	720	1477	1262	1250	640	739	437	1950	1004	1041	1163	720	567	1017	748	1033	934	722	496	1218	907	874	686	305	760	639	1065	1066
YBL047C	1266	3904	5702	3054	1443	3564	2529	5189	4904	3490	3343	3553	3194	4228	2835	5204	3055	2955	5212	3800	3576	2603	2355	2778	4121	3913	3526	3175	2714	2775	2789	1664	5327	1768	2784	2813
YBL048W	32	122	137	69	48	107	48	148	130	113	94	106	79	118	95	132	136	114	173	99	89	123	94	119	160	132	101	121	98	110	85	63	131	39	89	111
YBL049W	83	289	341	226	103	258	205	388	308	321	253	286	286	367	198	469	294	252	517	380	248	243	216	293	405	321	261	287	224	245	226	111	341	139	265	250
YBL050W	729	2355	2558	1744	811	2154	1756	3545	2258	2266	2008	2128	2168	2846	1454	3385	2127	1856	3564	2860	1902	1585	1491	1848	3060	2721	1819	2048	1761	1874	1784	1016	2598	1201	1960	2071
YBL051C	489	1792	2211	1980	956	2352	1178	2451	1953	2451	2277	2220	1511	2020	1197	3411	1874	1979	2560	1677	1709	1784	1657	2210	2049	1974	1641	2138	1851	1969	1231	839	2277	1153	2188	2053
YBL052C	183	641	875	527	285	695	386	804	685	486	534	581	454	585	424	807	496	521	812	549	472	395	360	446	615	594	534	449	392	404	455	278	730	253	504	500
YBL053W	7	27	42	27	13	27	16	37	34	26	33	26	19	23	15	46	27	10	31	20	16	27	12	13	22	21	13	25	14	17	27	10	32	17	26	10
YBL054W	588	1870	2175	3554	1425	3046	1246	2366	1804	3349	3171	2831	1333	1622	911	4835	2319	2713	2157	1252	1140	2091	1644	2211	1438	1217	1020	2279	1966	1734	1539	845	2205	1533	3071	2341
YBL055C	474	1680	1983	1016	497	1207	1087	2251	1806	1193	1063	1132	1371	1780	995	1790	976	1128	2382	1596	1268	823	694	949	1824	1573	1208	891	759	904	1241	651	1873	555	974	915
YBL056W	855	2836	3583	2647	1293	3478	1915	4126	3224	3205	3326	3441	2405	3271	1949	4538	2968	3056	4122	3206	2530	2338	2176	2919	3390	3278	2554	2871	2575	2824	2097	1169	3526	1328	2733	2744
YBL057C	274	814	1010	909	433	1334	665	1300	920	1400	1006	1246	942	1065	535	1820	1157	902	1506	1054	691	931	706	1045	1243	906	684	1085	774	1010	781	345	869	554	841	1003
YBL058W	1223	3545	3910	3369	1330	3230	3015	5246	3525	4412	3753	3347	3420	4163	2143	6035	3209	3130	5780	4159	2933	2947	2583	3080	4384	4325	2725	3538	3015	3030	3042	1619	3804	1940	3019	2813
YBL059C-A	86	325	342	367	177	476	179	461	306	436	409	464	272	427	194	635	427	441	457	410	191	307	263	359	451	348	248	401	343	351	206	114	270	213	410	390
YBL059W	109	300	310	312	135	397	229	402	264	415	338	318	302	342	198	558	343	327	535	327	204	278	237	318	406	327	198	327	277	307	292	129	264	185	261	321
YBL060W	241	861	1113	954	492	1170	549	1105	903	1118	1051	1068	667	919	615	1499	969	974	1226	856	713	756	725	904	929	774	681	911	766	740	647	371	1054	519	969	919
YBL061C	546	2079	2493	1514	823	1904	1255	2920	2124	1912	1809	1923	1695	2260	1366	2858	1721	1757	2805	1904	1717	1437	1219	1760	2308	1995	1705	1719	1409	1540	1602	876	2354	819	1824	1887
YBL062W	2	22	32	14	13	27	17	31	33	23	27	36	19	21	23	20	40	21	34	21	14	25	25	27	40	23	24	23	27	28	20	10	36	6	20	39
YBL063W	58	244	318	630	255	657	122	317	271	488	530	560	150	187	154	651	479	460	380	212	233	366	344	399	246	252	238	473	445	366	162	95	394	204	583	468
YBL064C	303	1074	1194	1984	796	1983	666	1472	1072	2298	1829	2006	1009	1358	672	3768	2161	1864	1690	1361	924	1746	1522	1928	1412	1250	833	2106	2169	2430	861	458	1194	893	1586	1813
YBL065W	3	1	11	3	3	10	9	8	8	15	13	7	7	5	3	12	8	5	3	6	9	10	11	10	3	8	9	7	4	7	7	1	14	3	3	2
YBL066C	137	410	627	504	204	438	282	656	589	553	464	471	317	460	353	753	468	440	606	427	453	357	347	452	432	505	420	420	410	423	314	221	693	295	464	383
YBL067C	374	1217	1793	1081	526	1312	817	1769	1542	1412	1306	1349	1029	1353	977	2054	1245	1240	1772	1255	1181	990	931	1071	1507	1369	1129	1276	1058	1107	941	587	1783	661	1367	1174
YBL068W	438	1325	1665	1404	689	1726	966	1880	1401	1752	1666	1775	1035	1461	840	2318	1485	1392	1900	1340	999	1104	1071	1366	1592	1351	971	1326	1189	1291	1059	557	1524	698	1561	1354
YBL068W-A	0	0	0	0	0	0	0	0	0	0	0	0	0	0	0	0	0	0	0	0	0	0	0	0	0	0	0	0	0	0	0	0	0	0	0	0
YBL069W	120	381	410	455	156	350	254	492	409	417	380	375	303	417	227	598	365	362	557	363	283	287	241	324	460	360	305	342	319	310	254	164	404	187	354	271
YBL070C	7	19	26	20	14	27	13	32	25	27	22	26	23	18	15	49	18	25	39	15	19	22	20	22	30	19	21	20	20	22	18	8	19	13	25	26
YBL071C	132	375	436	508	227	551	301	525	352	595	557	528	324	351	185	836	462	455	605	394	222	416	374	451	418	333	223	483	379	350	370	222	393	283	553	442
YBL071C-B	6	16	18	20	10	36	9	26	16	22	20	29	17	20	10	38	18	16	34	21	15	14	13	24	18	25	11	25	16	24	16	11	16	10	25	25
YBL071W-A	215	633	559	819	374	897	486	818	504	924	841	851	504	615	268	1283	684	723	920	644	342	608	597	708	634	505	295	729	571	587	545	286	484	435	763	651
YBL072C	3480	10423	11771	11173	4874	15355	7501	15152	10340	14482	12717	15677	9337	12227	6116	20285	12102	12299	16935	11536	7688	10060	8592	12750	14322	12003	7670	12057	10215	12409	8801	4422	10332	6592	12708	12296
YBL073W	0	11	21	14	6	8	8	12	13	7	5	7	13	12	12	15	8	5	18	13	7	4	4	4	20	17	8	9	8	8	16	5	19	5	10	8
YBL074C	62	225	302	136	86	216	134	310	257	221	174	217	178	255	174	276	194	194	293	183	214	163	153	186	214	185	209	169	143	185	124	98	296	95	212	190
YBL075C	193	753	1135	620	330	873	505	1047	1060	900	762	918	570	893	628	1382	837	766	1121	823	755	663	629	867	985	795	725	867	674	720	545	330	1204	436	831	792
YBL076C	2889	10807	14007	8593	4082	9901	7322	14840	12241	10355	10405	9656	7907	10927	7507	14032	8830	8890	14077	10206	10690	7568	7344	9041	11238	11444	10120	8728	7513	7951	7688	4700	14982	5208	11033	9296
YBL077W	57	184	291	149	87	287	156	275	283	186	247	340	152	215	160	298	228	235	275	194	199	179	157	236	274	260	229	221	154	163	119	95	342	141	234	265
YBL078C	309	838	872	325	192	527	609	1147	745	571	427	468	947	1045	522	915	535	488	1450	953	617	423	390	546	1223	953	624	521	499	600	738	315	738	255	323	437
YBL079W	402	1559	2618	1447	724	1774	935	2288	2412	1508	1916	1887	1020	1498	1338	2152	1672	1661	1879	1319	1662	1227	1187	1499	1626	1727	1669	1412	1358	1395	979	682	2759	690	2004	1517
YBL080C	107	315	412	507	186	497	266	523	326	434	464	454	295	391	212	726	439	412	566	422	295	307	309	373	425	398	270	434	363	354	271	166	397	238	419	424
YBL081W	386	1053	1220	2755	1075	2010	748	1261	1070	2919	2266	2013	784	958	474	3609	1604	1537	1372	758	555	1776	1270	1731	982	750	590	2018	1368	1293	976	453	1205	1141	1840	1461
YBL082C	135	396	458	1278	380	900	294	600	442	1092	1054	830	365	409	214	1426	662	753	630	404	312	721	552	736	474	437	295	807	609	641	360	194	426	537	905	619
YBL083C	2	18	12	47	11	25	6	24	17	34	27	21	7	9	5	53	26	22	18	13	12	28	14	14	18	19	6	38	16	17	15	4	16	18	33	22
YBL084C	219	626	692	754	324	782	450	864	567	922	893	790	500	672	395	1201	743	756	933	596	498	670	584	741	666	689	498	737	659	672	527	305	692	425	772	727
YBL085W	421	1455	1724	2029	900	2195	932	1973	1469	2166	2307	2259	1253	1641	948	3151	1821	2029	2202	1533	1351	1670	1541	1795	1728	1626	1315	1881	1683	1621	1107	690	1893	1042	2221	1960
YBL086C	107	358	434	857	323	1007	235	404	307	894	928	885	299	346	178	1159	705	689	612	351	286	642	518	654	472	411	250	766	523	575	299	135	305	446	770	696
YBL087C	2738	6922	7463	8381	3375	10639	6403	10980	7393	12047	9329	11305	6995	8344	4105	15700	8967	8333	13147	8194	5466	8235	6024	9307	11173	8160	5116	9648	7106	8476	7039	3227	6615	5386	7384	8866
YBL088C	250	880	1525	644	331	769	610	1358	1449	760	814	925	708	1011	841	1108	767	774	1408	966	1068	546	581	719	1188	1155	1089	748	611	694	550	453	1731	360	819	818
YBL089W	193	644	722	734	306	715	453	865	596	747	779	697	510	707	365	1047	608	645	1002	578	486	593	474	585	756	664	515	600	534	600	485	294	684	363	735	632
YBL090W	104	355	351	411	202	548	320	572	359	527	429	546	362	508	228	837	509	464	630	443	269	395	298	433	525	411	294	476	408	455	285	168	332	231	377	464
YBL091C	1362	4168	5227	3552	1476	4296	2999	5718	4693	4413	3742	4076	3945	4818	2556	6457	3482	3403	7446	4521	3293	2960	2443	3504	5825	4243	3206	3967	3058	3469	3494	1625	4546	1801	2994	3045
YBL091C-A	166	476	549	241	95	278	326	614	464	269	255	245	455	512	272	414	225	257	808	478	301	204	156	231	640	427	321	230	195	212	381	180	383	133	178	228
YBL092W	10986	30437	33976	34890	14594	46433	25093	44435	29536	47534	39832	47614	30906	37360	17743	68553	40164	35293	54492	35954	22647	34009	25600	37052	49525	34979	22668	43169	31271	35402	29555	13224	30038	21431	35184	38380
YBL093C	428	1440	1487	729	401	1060	986	2063	1280	1001	881	974	1252	1608	754	1616	800	840	2187	1471	1037	719	641	836	1661	1383	944	927	751	802	1221	591	1409	491	761	809
YBL094C	8	28	34	14	6	19	18	50	29	19	27	24	20	31	19	39	17	12	47	37	26	18	16	16	28	19	13	22	9	13	26	19	23	14	28	22
YBL095W	120	334	366	208	82	223	281	462	385	255	213	219	325	330	189	364	176	192	565	356	222	182	144	213	394	353	217	231	155	193	327	120	384	145	154	170
YBL096C	10	24	34	22	2	22	9	19	32	18	14	26	16	18	18	22	24	13	31	22	17	14	10	16	28	18	14	12	24	10	12	10	31	10	16	15
YBL097W	26	94	230	143	69	211	75	154	183	162	166	158	99	125	130	226	126	158	129	130	163	107	84	123	101	118	152	112	109	115	77	65	239	51	147	141
YBL098W	280	1111	1800	754	413	1408	718	1603	1560	904	967	1080	1196	1465	1038	1610	1046	1048	2300	1398	1147	820	780	857	1794	1412	1249	1018	873	946	880	473	1598	501	848	1026
YBL099W	2070	5940	6685	9369	3335	8319	5107	9993	7598	8906	8128	9093	5674	8035	4390	12588	8024	8558	9197	7441	6085	5533	5870	7911	7784	8042	5699	7711	7410	8061	4796	2980	8682	3731	7460	7634
YBL100C	72	279	258	389	146	257	196	351	283	346	322	271	203	319	181	387	282	295	343	243	247	222	217	299	321	325	266	305	265	342	192	143	326	118	303	272
YBL100W-A	0	0	0	0	0	0	0	0	0	0	0	0	0	0	0	0	0	0	0	0	0	0	0	0	0	0	0	0	0	0	0	0	0	0	0	0
YBL100W-B	1	5	9	2	1	8	1	7	5	2	3	1	1	2	4	5	2	3	5	2	6	2	1	2	6	6	2	0	4	4	1	2	8	2	4	2
YBL100W-C	5	11	10	8	1	4	4	16	15	5	2	6	13	18	6	18	8	6	12	11	8	8	5	9	9	11	15	4	9	9	10	9	20	2	10	6
YBL101C	268	941	1668	468	228	539	581	1359	1443	527	515	520	839	1034	914	861	501	484	1471	954	1043	458	382	515	1123	1072	1055	581	450	465	687	469	1670	327	536	493
YBL102W	233	862	837	887	434	1330	542	1203	838	1031	1151	1216	659	932	462	1498	1178	1037	1253	923	635	921	884	1176	978	977	605	1055	925	1118	642	381	894	578	1091	1174
YBL103C	216	860	960	751	338	852	582	1105	812	953	890	800	715	946	550	1253	752	772	1336	828	695	687	661	797	948	906	704	754	673	664	696	410	1013	549	985	855
YBL104C	204	683	912	719	341	811	390	873	719	788	736	794	488	669	451	1101	645	713	894	575	490	494	486	629	689	524	516	648	509	529	471	283	893	336	667	670
YBL105C	439	1365	1986	969	473	1148	905	1879	1769	1102	1128	989	1106	1467	1053	1708	1034	1029	1793	1312	1320	816	728	901	1472	1412	1274	857	786	787	939	525	1828	516	873	894
YBL106C	142	482	751	484	211	546	383	762	770	558	558	641	426	584	470	862	595	537	768	571	552	437	443	552	608	612	534	608	516	543	385	265	997	344	742	652
YBL107C	277	764	825	971	440	1308	613	1075	698	1242	1139	1202	771	985	490	1807	995	1198	1370	917	510	877	755	998	1057	818	549	1093	891	991	660	332	661	443	823	1013
YBL107W-A	0	1	0	0	0	0	2	0	0	0	1	0	0	1	0	0	0	1	0	1	1	1	0	0	1	0	0	1	0	0	0	0	0	1	0	0
YBL108C-A	0	0	0	0	0	0	0	0	0	0	0	0	0	0	0	0	0	0	1	0	0	1	0	1	0	0	0	0	0	0	0	0	0	0	0	0
YBL108W	0	0	3	1	1	0	3	0	1	3	0	1	3	1	0	2	4	0	5	3	1	1	2	1	4	2	1	1	1	0	2	0	1	1	3	0
YBL109W	3	11	7	19	8	15	5	10	6	23	14	10	5	5	5	31	8	6	18	6	6	14	11	15	5	5	5	18	5	10	4	4	12	3	6	8
YBL111C	0	0	0	0	0	0	0	0	0	0	0	0	0	0	0	0	0	0	0	0	0	0	0	0	0	0	0	0	0	0	0	0	0	0	0	0
YBL112C	0	0	0	0	0	0	0	0	0	0	0	1	0	0	0	0	0	0	0	0	0	0	0	0	0	0	0	0	0	0	0	0	0	0	0	1
YBL113C	41	89	153	260	79	230	74	162	161	311	232	288	110	101	69	397	196	196	212	92	109	255	177	263	108	99	102	312	166	219	71	39	149	163	261	245
YBL113W-A	0	0	0	0	0	0	0	0	0	0	0	0	0	0	0	0	0	0	0	0	0	0	0	0	0	0	0	0	0	0	0	0	0	0	0	0
YBR001C	206	776	1047	841	357	1033	528	1116	959	994	936	1045	699	937	570	1477	942	857	1205	838	793	718	721	869	987	898	754	945	820	833	549	334	1013	514	979	922
YBR002C	318	1008	1115	833	413	1102	686	1302	964	1174	863	999	910	1061	611	1643	908	854	1548	868	649	742	543	769	1275	823	577	1014	647	722	889	323	952	431	673	911
YBR003W	341	1161	1385	1031	409	1049	814	1683	1174	1027	1034	956	979	1369	717	1511	888	887	1643	1386	979	681	698	792	1310	1313	904	922	881	794	823	518	1283	503	958	788
YBR004C	602	2329	2699	1061	515	1115	1690	3553	2553	1314	1442	1222	1686	2014	1730	1725	1447	1106	3818	2014	1912	1365	1107	1110	3018	2989	2017	1412	1251	1105	1500	1144	2850	668	1659	1094
YBR005W	691	1942	1896	652	234	711	1577	2691	1780	954	755	802	2046	2327	1084	1467	776	712	3664	2114	1296	729	645	781	2873	2054	1224	887	659	675	1804	809	1802	445	649	663
YBR006W	190	716	786	298	151	416	526	1019	704	398	355	332	674	808	477	525	342	355	1158	850	628	311	253	366	974	895	566	375	340	313	590	375	859	183	358	334
YBR007C	334	1189	1456	1195	536	1269	735	1498	1154	1172	1309	1187	930	1254	749	1686	1040	1161	1608	1135	945	818	742	963	1343	1263	947	1034	876	852	769	494	1290	544	1119	1055
YBR008C	650	1996	2256	3754	1197	2915	1664	3246	2335	4757	4300	3781	2004	2692	1384	5792	3330	3540	3402	2281	1630	2596	2617	2975	2664	2420	1583	2891	3091	3331	1682	1050	2215	1567	3057	2127
YBR009C	184	506	484	6888	1555	4942	459	770	439	2284	2538	2670	571	708	276	3393	1531	2498	1033	650	398	983	690	904	831	688	398	1168	1155	882	495	258	475	561	2174	1585
YBR010W	574	1824	1722	8337	2328	8042	1420	2682	1654	4187	4297	5715	1754	2255	1075	6715	4013	4740	3370	2195	1474	2553	2071	2793	2904	2187	1553	3206	3050	2670	1885	905	1708	1555	3654	4101
YBR011C	6799	21012	24634	20150	8049	21753	15723	30631	23372	23631	22662	22637	18786	24355	13546	32309	20126	19430	33861	24022	18256	16342	15205	20118	27214	24234	17829	20562	18283	19073	19145	9739	25749	11835	21358	19767
YBR012C	76	355	586	223	156	464	174	395	265	365	355	362	198	252	195	480	434	336	609	271	233	439	376	501	498	363	248	537	347	375	227	122	321	211	408	427
YBR012W-A	0	0	0	0	0	0	0	0	0	0	0	0	0	0	0	0	0	0	0	0	0	0	0	0	0	0	0	0	0	0	0	0	0	0	0	0
YBR012W-B	51	225	350	152	60	175	150	302	231	201	156	142	169	198	157	268	136	165	295	217	268	142	167	170	238	272	255	164	142	168	139	88	367	101	231	153
YBR013C	22	137	158	82	60	115	95	253	194	104	117	141	118	171	117	130	163	116	212	154	140	100	110	134	174	222	158	117	110	101	109	74	165	51	135	104
YBR014C	301	995	938	767	409	999	698	1417	811	966	845	861	930	1141	602	1363	801	794	1688	1149	695	685	591	790	1295	1071	724	886	679	731	877	419	892	414	723	834
YBR015C	774	2488	3168	4688	1910	4349	1794	3599	2741	4390	4788	4186	2005	2565	1626	6017	3680	3782	3669	2564	2168	3083	2888	3393	2839	2806	2154	3617	3179	2987	1853	1186	3233	2091	4789	3758
YBR016W	969	2410	2468	1492	570	1489	1743	2848	1990	2062	1337	1458	2320	2424	1103	2613	1285	1305	4117	1869	1309	1302	945	1474	3020	2124	1212	1615	1073	1236	1872	968	1896	756	966	1109
YBR017C	846	2742	3643	2490	1166	2584	1945	3963	3290	2934	2996	2860	2143	2999	1906	4060	2582	2520	3825	2632	2488	2054	1941	2487	3107	2885	2523	2461	2090	2256	1854	1250	3817	1388	2990	2349
YBR018C	15	31	40	22	13	20	32	58	41	35	32	37	42	49	22	48	28	36	76	43	31	25	18	15	56	46	39	30	19	19	43	22	28	23	23	37
YBR019C	49	151	203	157	65	142	95	249	162	165	154	127	127	209	100	216	147	124	233	159	127	116	125	132	181	178	122	131	129	127	102	79	198	97	173	152
YBR020W	66	208	339	279	131	317	167	287	272	327	266	295	184	256	136	409	274	240	298	201	181	252	268	252	250	227	162	264	204	207	177	101	293	212	368	277
YBR021W	389	1190	1415	2383	1005	2207	901	1639	1193	2841	2822	2453	1003	1219	699	3907	2200	2067	1688	1159	919	2128	1956	2307	1232	1196	786	2350	1946	1891	1085	627	1421	1672	3140	2496
YBR022W	120	492	512	527	304	736	323	685	437	648	565	698	412	559	286	894	647	611	704	484	343	496	453	590	587	512	380	616	552	575	326	191	448	314	584	636
YBR023C	2718	9032	12459	5772	2604	6699	6929	13938	11581	7301	6978	7035	7938	10551	7009	9774	5757	6378	13845	9295	9097	5256	4685	5916	10958	10867	9216	6359	5510	5782	7090	4495	14331	3569	7591	6292
YBR024W	120	426	496	155	75	191	318	639	443	194	163	214	383	521	280	316	163	194	724	554	371	157	124	206	635	493	348	204	154	178	418	184	467	79	138	184
YBR025C	3533	11131	12552	12738	5319	14377	9106	16359	10826	15696	16103	14142	10085	12724	7003	21683	12607	13050	17054	12815	9512	11876	10390	12507	14546	13827	9578	13650	11810	12347	8922	5355	12544	7987	14835	12544
YBR026C	486	1794	2214	899	455	1289	1188	2634	2033	1099	1029	1139	1645	2329	1245	1764	1160	1077	2916	2071	1741	906	801	1121	2472	1999	1617	1100	1050	1163	1486	789	2336	514	1001	1103
YBR027C	7	19	32	38	7	35	22	27	28	36	39	40	21	27	15	54	33	44	43	32	20	21	22	33	40	20	26	36	13	17	20	9	46	16	28	37
YBR028C	182	666	808	968	478	1047	421	918	660	925	885	890	574	712	434	1404	842	860	962	626	501	632	612	714	804	635	515	777	644	634	545	293	782	474	873	852
YBR029C	413	1528	1554	2519	1095	2399	1081	2177	1408	2601	2871	2385	1132	1477	854	3200	2285	2198	2213	1343	1180	2079	1666	2109	1689	1699	1195	2186	1916	1876	1092	766	1845	1197	2922	1938
YBR030W	259	862	1031	1153	562	1346	576	1188	878	1333	1262	1336	697	934	531	1814	999	1135	1209	779	619	825	790	1005	953	832	593	1042	813	909	631	390	944	616	1141	993
YBR031W	5709	16974	21079	21076	8072	20537	13426	25769	22265	21886	21916	21205	13552	19512	10760	29365	17142	16694	23465	21583	15174	14624	14689	16667	19145	20835	14802	17940	16065	15864	13641	9168	22789	11594	22649	17057
YBR032W	8	48	52	48	15	67	41	86	79	52	68	75	42	57	23	90	65	62	86	46	43	52	40	75	67	58	28	51	62	49	43	22	61	44	83	69
YBR033W	124	487	594	401	191	447	294	676	599	512	512	494	416	500	320	722	447	413	802	463	385	394	379	424	522	479	363	488	372	400	404	219	655	220	587	422
YBR034C	832	2740	2943	3482	1752	3987	1876	3767	2495	4117	3506	3551	2139	2760	1431	5666	3118	3426	3738	2267	1654	2704	2034	2796	2802	2179	1585	2898	2396	2577	2270	1051	2693	1660	2849	2793
YBR035C	767	2618	2867	2527	1094	3088	1954	3982	2804	3045	2959	2829	2403	3092	1620	4226	2818	2629	4099	3264	2403	2350	2272	2681	3355	3245	2216	2764	2489	2542	2162	1248	2981	1778	2988	3018
YBR036C	1352	4125	4949	4176	1603	3962	3037	6096	4563	4552	4318	4100	3960	4946	2538	6332	3552	3495	6573	4268	3541	3205	2891	3607	5065	4739	3347	4001	3240	3430	3368	1927	5033	2225	3965	3185
YBR037C	148	441	486	551	227	532	327	696	452	522	442	581	390	576	266	899	434	464	708	553	318	418	338	428	559	443	330	523	447	452	325	164	380	256	437	428
YBR038W	90	338	536	292	150	352	215	496	392	380	378	374	297	337	226	562	292	300	474	300	276	314	271	312	340	348	328	337	302	290	298	179	591	241	406	344
YBR039W	1128	2803	3376	4804	1865	5227	2471	4967	3422	5195	4708	5045	2882	4074	2119	7367	5016	4607	4874	3646	2958	3310	3214	4536	4192	3910	2892	4355	4562	4674	2696	1359	3774	1909	3542	4265
YBR040W	8225	29106	29944	1693	1042	3087	21422	44338	28301	3850	3255	3701	25919	31668	20543	5181	4255	3573	52462	30318	26798	3519	3159	4051	47518	37313	28596	3889	3361	4226	25491	13936	34422	2088	3703	3670
YBR041W	601	2096	2553	2214	971	2528	1343	2863	2334	2512	2535	2464	1864	2218	1561	3552	2283	2250	3315	2092	1884	1974	1727	2186	2618	2335	1980	2316	2099	2194	1565	872	2571	1219	2518	2253
YBR042C	221	720	821	1319	538	1569	524	1129	846	1291	1507	1565	646	897	520	1974	1378	1299	1155	752	640	1028	890	1079	951	811	633	1190	1035	1058	547	315	858	679	1473	1229
YBR043C	405	1368	1804	1305	618	1410	920	1943	1499	1597	1426	1425	1144	1466	899	2240	1332	1288	2064	1408	1220	1291	1093	1382	1576	1408	1195	1360	1141	1230	1122	598	1843	855	1565	1416
YBR044C	261	941	1066	741	273	805	619	1192	903	767	741	791	724	894	503	1188	671	667	1316	888	744	605	570	641	984	982	695	696	592	664	711	371	983	324	618	647
YBR045C	45	210	297	135	78	209	123	250	245	206	171	221	156	179	166	308	209	186	276	191	211	198	180	204	213	221	195	218	198	225	112	81	284	130	267	262
YBR046C	308	984	1216	485	258	713	591	1265	1059	597	524	609	788	1005	680	969	643	624	1463	897	846	448	444	642	1133	877	861	560	488	576	660	363	1074	289	449	550
YBR047W	68	242	285	149	88	258	149	282	233	233	202	231	184	230	135	311	232	195	357	267	157	207	207	260	299	202	167	228	213	199	176	87	246	123	214	285
YBR048W	4206	12042	14227	12828	5518	14178	9598	18856	13770	16635	13668	15851	11362	14446	7448	21716	13125	12522	19517	12670	9838	10381	9188	13055	17562	13949	9999	13403	10131	12229	10747	5245	13669	7269	13560	13572
YBR049C	279	918	1184	1386	547	1450	575	1247	1043	1465	1238	1401	753	942	637	1949	1160	1105	1261	817	730	937	809	1051	931	822	741	1142	952	998	687	349	1138	577	1081	1103
YBR050C	19	91	105	91	39	131	44	126	88	134	119	128	79	87	48	205	130	93	141	96	63	109	98	120	120	87	56	151	121	117	103	37	81	82	104	119
YBR051W	1	13	12	5	6	14	4	10	6	17	17	14	6	8	7	25	16	13	17	9	11	17	21	12	11	7	5	20	12	10	9	5	6	7	11	16
YBR052C	400	1338	1472	716	328	861	1078	2061	1511	938	762	884	1370	1859	866	1435	874	832	2392	1949	1191	707	650	813	1916	1780	1154	912	786	888	1092	645	1451	460	649	759
YBR053C	675	2212	2401	1035	461	1262	1499	3049	2217	1172	991	1052	1894	2432	1351	1879	1105	1048	3323	2527	1645	890	841	1063	2657	2336	1600	1159	1032	1204	1664	942	2458	593	914	1021
YBR054W	471	1146	1315	344	127	352	1348	2808	1949	531	434	511	2025	2722	1429	803	486	537	4225	2787	2353	538	570	789	3560	3577	2627	778	953	983	1544	933	2524	249	502	435
YBR055C	276	1057	1487	919	563	1447	685	1481	1261	1299	1284	1549	870	1166	802	1866	1353	1274	1427	1079	1039	943	858	1181	1273	1075	1033	1118	1012	1037	758	442	1510	580	1169	1315
YBR056C-B	0	0	0	0	0	0	0	0	0	0	0	0	0	0	0	0	0	0	0	0	0	0	0	0	0	0	0	0	0	0	0	0	0	0	0	0
YBR056W	878	3483	4891	1018	561	1566	2013	4490	3924	1545	1348	1543	2887	4066	2688	2423	1658	1432	4924	4024	3259	1120	1043	1426	4276	3647	3355	1471	1352	1695	2419	1341	4432	700	1049	1382
YBR056W-A	588	1782	1567	410	165	443	1283	2137	1380	597	501	513	1770	1906	837	946	497	444	2913	1611	1002	456	388	416	2186	1721	945	512	410	462	1366	624	1358	311	366	415
YBR057C	283	902	998	749	377	767	647	1243	841	971	784	891	865	1096	514	1351	694	735	1525	961	620	618	562	711	1304	843	655	792	571	698	863	371	862	451	691	693
YBR058C	627	1976	2366	1929	774	1920	1538	2863	2192	2088	2043	2003	1754	2192	1300	3053	1783	1844	2891	2001	1795	1537	1360	1764	2336	2247	1752	1768	1468	1583	1579	908	2541	1077	2128	1803
YBR058C-A	260	742	924	901	374	1307	600	1020	744	1173	1107	1104	752	816	484	1621	1141	857	1481	791	548	978	698	1010	1449	860	652	1177	858	1050	633	308	836	543	881	999
YBR059C	591	2218	3225	1356	634	1611	1384	2938	2914	1602	1548	1595	1710	2322	1680	2389	1469	1455	2944	2127	2205	1292	1194	1411	2413	2389	2199	1572	1268	1391	1473	947	3239	864	1494	1524
YBR060C	232	825	1111	812	402	1004	543	1182	953	1004	895	1056	713	907	601	1471	885	875	1279	817	775	721	575	870	1050	779	719	849	737	772	659	355	1043	397	840	861
YBR061C	322	1155	1315	1630	737	1823	858	1726	1193	1754	1936	1781	945	1259	730	2404	1612	1597	1612	1142	891	1198	1115	1562	1275	1307	953	1426	1229	1273	979	530	1376	916	1713	1527
YBR062C	210	600	661	576	238	682	510	894	639	738	651	742	686	800	400	1104	624	659	1188	731	464	546	420	675	931	697	424	663	537	595	606	269	624	375	518	594
YBR063C	92	378	588	285	150	391	270	566	540	389	406	432	289	449	313	533	412	397	521	514	380	270	324	337	457	395	340	388	315	301	288	189	650	190	451	403
YBR064W	1	14	29	5	2	7	8	19	21	7	17	9	7	7	9	13	21	6	14	13	22	7	11	8	14	18	22	13	10	8	6	5	30	4	19	11
YBR065C	89	307	501	262	112	302	203	473	454	311	306	322	265	350	253	431	266	324	439	324	325	252	197	277	388	336	328	266	228	254	249	137	551	132	324	256
YBR066C	288	823	752	351	167	486	624	1478	843	534	462	513	878	1254	544	771	477	404	1688	1151	700	429	394	520	1292	1141	714	464	362	443	1021	483	1000	289	475	572
YBR067C	1389	3112	2896	2347	1291	2146	2999	5939	3338	7665	4900	4552	3082	5423	1934	8979	5610	3963	5477	4100	2761	5226	5636	6287	5080	4287	2777	6881	5208	5481	4157	1937	4010	5378	7930	5833
YBR068C	2785	8669	10370	7811	3164	7999	7005	13928	9903	9128	8540	7842	7912	10466	6005	12163	6952	7201	15042	10056	8181	7303	6683	7580	11246	11019	7830	8215	7290	7225	7409	4388	11590	4644	9466	7349
YBR069C	906	2511	3146	5165	2227	5438	1978	4165	3213	5621	5265	5172	2374	3227	1850	7996	4159	4383	4129	2698	2227	3803	3246	4077	3175	2596	2200	4551	3745	3834	2404	1169	3435	2306	4598	3706
YBR070C	56	160	183	1446	627	1876	130	272	201	2115	2011	2266	185	241	129	3677	2508	2119	288	195	128	2291	1649	2342	254	199	151	2651	1890	2008	142	78	196	1581	2893	3122
YBR071W	182	489	482	6769	2212	5718	343	684	394	5558	6130	4668	475	580	219	6181	3488	3666	727	499	323	3177	2581	2905	531	546	343	4121	3610	2716	393	223	441	2115	3977	3180
YBR072C-A	0	1	3	1	0	0	1	3	2	0	0	0	2	2	1	1	2	0	3	1	0	1	1	2	1	2	0	0	0	5	1	0	2	0	1	2
YBR072W	52	228	280	196	144	386	130	336	273	196	230	266	198	333	164	410	340	313	431	339	248	311	290	367	381	343	259	305	171	176	174	94	261	154	214	287
YBR073W	482	1488	2100	4425	1866	5007	1087	2259	1928	5629	6746	6187	1273	1754	1187	7974	5260	5831	2183	1551	1469	3697	3206	3857	1704	1645	1562	4482	3854	3206	1100	690	2103	2290	5500	4883
YBR074W	434	1506	2260	1383	670	1647	1179	2364	2148	1770	1823	1687	1232	1661	1271	2450	1584	1544	2311	1678	1691	1313	1299	1559	1879	1729	1595	1557	1185	1302	1190	744	2591	931	1909	1478
YBR076C-A	60	184	194	132	67	167	134	235	183	214	142	172	150	212	93	246	192	151	336	158	148	157	159	177	237	205	125	211	138	148	139	76	206	94	197	151
YBR076W	37	125	130	73	44	95	79	198	133	90	105	105	106	116	95	127	94	80	237	149	118	106	87	101	195	169	123	104	94	87	96	71	164	51	118	104
YBR077C	214	766	802	575	286	826	557	1164	760	715	770	741	717	934	420	1176	698	746	1399	999	579	641	565	672	1085	882	643	676	611	621	767	371	845	403	662	746
YBR078W	6346	20978	22165	35999	12074	27935	18744	32837	22859	29913	34024	26365	16975	21359	11767	43707	24378	27871	34610	24563	20943	20674	19540	20829	28098	29820	20506	24423	22690	19453	19455	13131	30950	15828	33089	22006
YBR079C	2574	8563	10312	9211	4250	9540	5742	11312	9151	10970	9805	10079	7103	8804	5274	14765	8502	8646	11922	7875	6868	7110	6283	8206	9696	8234	6979	8129	6838	7264	6756	3435	10186	4708	9207	8057
YBR080C	810	2812	3787	2185	1020	2576	1946	3892	3241	2598	2690	2668	2215	3018	2115	3697	2371	2441	3770	2957	2662	1899	1720	2251	3269	3121	2742	2196	1989	2138	1889	1256	3904	1282	2693	2381
YBR081C	253	938	1445	832	445	1201	612	1248	1234	1119	958	1232	761	1054	754	1625	1068	1048	1340	1027	991	800	756	932	1155	976	947	1001	799	906	711	383	1447	465	881	1044
YBR082C	2582	8176	8481	6639	3027	8985	5769	11014	7432	9406	7761	8933	7368	9505	4751	13760	7930	7093	13369	9072	6029	6949	5842	8466	11270	8889	6119	8615	7554	8323	7300	3410	7931	4006	6312	7107
YBR083W	1325	4274	4601	1166	743	1758	3301	6272	4278	2240	1498	1899	3950	5265	2622	3391	1680	1535	7655	4919	3832	1875	1670	2168	5820	5002	3474	2184	1554	1948	4531	2358	5556	1339	1790	1952
YBR084C-A	7130	20950	23234	23575	10677	29480	17827	32636	22477	31625	27771	30244	20101	24647	12200	40665	24347	23671	34053	26693	17971	21715	18223	24146	29232	25937	17684	24620	19803	22447	19239	9862	23045	14571	24872	25597
YBR084W	1010	3113	4855	5149	2156	5525	2485	4579	4398	5862	5929	5651	2608	3142	2322	7964	4645	5030	4336	3232	3253	3729	3399	4561	3650	3572	3114	4646	3777	3704	2406	1507	5321	2669	5733	4690
YBR085C-A	494	1561	1390	1423	693	1745	1413	2949	1625	1411	1662	1629	1879	2551	1121	2405	1725	1607	3194	2647	1529	1349	1503	1670	2760	2636	1491	1668	1612	1658	1576	996	1737	941	1650	1765
YBR085W	34	121	117	71	63	112	73	199	121	82	67	65	91	141	64	117	57	64	182	145	110	57	53	66	158	128	64	84	49	52	113	61	167	39	83	62
YBR086C	971	3256	4278	2879	1182	2846	2340	4356	3777	3126	3084	2922	2445	3163	2294	4380	2577	2722	4656	2886	3069	2436	2100	2607	3696	3557	3092	2894	2517	2455	2300	1425	4275	1517	3012	2402
YBR087W	263	858	975	1908	827	2285	621	1212	859	2244	2209	2256	760	1016	542	2960	2117	2028	1432	950	690	1546	1369	1828	1240	920	691	1904	1592	1686	747	393	937	1074	2295	2155
YBR088C	68	199	216	2689	1139	3196	154	290	199	2816	3409	3254	175	229	106	4265	2827	2784	324	241	137	2159	1795	2234	250	259	140	2505	2413	2059	162	122	196	1537	3382	3096
YBR089C-A	185	515	594	705	272	907	387	690	480	778	618	775	469	577	305	1114	658	612	898	554	337	589	482	639	722	496	333	664	573	670	499	215	481	412	608	671
YBR089W	16	62	56	889	319	853	53	110	58	933	1017	889	59	63	35	1298	732	803	131	65	41	720	498	699	99	81	35	873	729	625	64	35	54	472	844	943
YBR090C	41	117	136	129	78	201	85	158	107	167	179	181	118	179	62	274	183	136	185	93	81	108	131	157	189	127	86	172	162	136	101	53	131	66	166	154
YBR091C	120	253	281	511	171	569	238	381	249	540	488	591	272	319	152	846	466	454	465	328	189	413	297	441	343	276	149	503	387	391	259	150	211	324	428	463
YBR092C	647	1992	2198	1722	902	2066	1948	3523	2149	2854	2639	2264	2020	2705	1304	3898	1888	1941	3851	2566	1851	2473	2136	2612	3014	2624	1728	2491	1978	2057	2608	1484	3079	2179	3641	2846
YBR093C	126	386	491	265	119	271	289	484	340	385	299	302	319	379	215	441	220	226	607	351	246	306	225	301	452	335	227	273	207	245	369	171	422	233	349	269
YBR094W	241	1099	1458	742	387	940	640	1439	1302	870	874	980	776	1136	846	1314	811	879	1381	1042	1050	639	622	809	1136	1011	987	782	671	745	733	453	1589	437	941	870
YBR095C	231	732	1013	643	296	816	494	969	753	750	626	707	660	819	484	1055	707	642	1027	718	589	492	467	610	898	679	622	639	511	594	579	287	771	331	555	643
YBR096W	645	2283	2336	2010	1047	2734	1740	3289	2037	2555	2736	2484	1962	2510	1303	3446	2493	2379	3492	2795	1844	2052	1961	2224	2996	2924	1847	2506	2410	2247	1868	1196	2429	1449	2957	2495
YBR097W	155	575	939	368	151	405	337	796	828	409	422	415	369	531	519	480	433	419	732	559	639	316	296	364	640	646	652	365	381	360	331	292	946	198	462	392
YBR098W	66	310	354	549	277	698	185	407	305	689	672	681	224	314	196	900	628	602	467	302	277	507	460	570	334	329	267	603	565	558	203	132	349	301	628	675
YBR099C	0	0	0	0	0	0	0	0	0	0	0	0	0	0	0	0	0	0	0	0	0	0	0	0	0	0	0	0	0	0	0	0	0	0	0	0
YBR101C	1007	3009	2857	1974	936	2552	2009	3831	2656	3244	2851	3193	2876	3611	1812	4824	3081	2867	4634	3502	2325	2409	2323	2983	4169	3717	2594	3390	3036	3174	2030	1111	2488	1414	2651	2740
YBR102C	257	872	1140	748	377	754	625	1177	1022	873	831	877	700	936	658	1246	809	730	1190	930	835	561	616	713	1037	878	794	667	673	667	656	378	1108	423	766	730
YBR103C-A	1	1	4	0	1	4	3	3	4	2	4	6	0	6	1	6	2	2	2	3	2	3	0	3	3	2	3	1	1	2	1	0	5	2	10	2
YBR103W	220	700	873	740	307	783	517	990	762	846	617	707	666	800	478	1123	615	552	1194	716	607	553	395	597	859	735	543	646	483	577	636	303	847	371	597	593
YBR104W	261	939	1086	1299	612	1744	702	1380	958	1492	1519	1598	716	1014	491	2238	1411	1299	1420	1098	755	1113	988	1272	1132	920	743	1287	1163	1161	1004	412	1145	727	1534	1620
YBR105C	263	833	811	916	408	910	727	1435	875	822	703	749	881	1061	630	1355	656	692	1848	1204	861	868	606	824	1363	1184	744	867	690	702	1163	551	1308	589	1032	864
YBR106W	2341	7145	8131	11217	4111	11457	5746	11005	8138	12805	11711	11785	6820	8628	4693	17398	10295	9907	12232	8548	5869	8782	7009	9408	9934	8327	5922	10760	8767	9077	6694	3349	8472	6115	10818	9368
YBR107C	172	498	567	606	239	647	333	610	464	656	533	574	401	539	311	815	483	491	804	476	370	453	363	496	597	466	317	582	423	438	412	186	462	324	504	493
YBR108W	310	1062	1358	675	277	629	611	1393	1295	760	690	657	861	1122	702	1075	646	595	1497	1035	1015	637	552	607	1181	1190	1030	720	613	628	730	456	1307	399	729	605
YBR109C	2080	6528	6837	5021	2468	6661	4947	9011	6205	5908	6481	6297	5858	7468	3902	8695	5541	5655	9573	7480	5048	4483	4403	5529	7974	7404	4905	5307	4929	5274	5090	3211	6505	3107	5721	5720
YBR109W-A	18	77	67	25	14	35	31	83	55	28	41	29	58	53	36	50	29	25	67	60	45	33	32	28	42	61	24	33	35	30	43	26	49	22	39	29
YBR110W	471	1660	1917	1322	585	1545	1121	2176	1742	1472	1631	1400	1333	1680	993	2023	1350	1275	2219	1702	1362	1143	1057	1152	1856	1882	1318	1335	1130	1139	1084	776	1925	817	1535	1335
YBR111C	496	1648	1783	1136	581	1824	1220	2331	1563	1541	1442	1629	1534	1920	1111	2374	1529	1406	2732	2130	1267	1167	1062	1472	2241	1803	1226	1522	1262	1475	1352	721	1644	801	1225	1429
YBR111W-A	175	621	548	383	189	595	458	876	490	536	543	549	620	756	368	823	557	508	943	701	471	470	409	481	918	763	424	562	490	488	523	294	472	272	521	561
YBR112C	457	1269	1781	2669	997	2152	975	1829	1666	2318	1932	2057	1175	1467	941	3054	1588	1754	2000	1239	1299	1434	1140	1665	1579	1288	1182	1793	1377	1285	1055	537	1778	925	1519	1502
YBR113W	14	68	78	98	43	83	42	92	51	93	102	57	63	88	54	112	80	84	69	58	58	75	59	77	68	69	58	71	57	49	41	25	87	36	91	63
YBR114W	195	750	1098	516	241	578	506	1119	1082	567	512	556	617	946	603	936	511	515	1116	856	796	403	348	493	908	829	794	533	426	489	612	369	1236	268	510	495
YBR115C	721	2294	3659	2715	1093	2965	1821	3884	3504	3354	3243	3126	1819	2818	1903	4481	2973	2833	3778	2735	3240	2655	2792	3490	3047	2993	2841	3060	2700	2850	2378	1458	5338	2265	4473	4014
YBR116C	1	2	9	6	1	3	6	6	7	9	3	7	8	4	2	11	8	6	5	5	4	7	4	7	9	1	7	4	10	6	2	4	7	2	7	5
YBR117C	66	177	214	213	102	180	104	207	200	235	184	204	141	161	98	301	156	165	297	165	158	199	151	195	199	173	133	194	137	152	141	77	238	111	211	176
YBR118W	8601	23853	26322	27528	9275	22512	19819	31209	23199	30295	22858	22173	23199	24948	12550	40900	19681	18977	39883	23380	16254	19901	15145	20132	34578	23126	15659	26361	17196	19278	21747	9505	22509	13602	19770	16283
YBR119W	320	972	921	871	423	1024	700	1302	859	1074	998	1024	895	1132	569	1583	918	914	1536	1135	714	778	694	915	1174	1094	700	929	792	824	805	427	915	496	806	887
YBR120C	71	236	209	253	145	334	139	301	152	288	247	291	216	309	134	466	284	281	389	250	170	216	214	271	320	267	153	293	240	274	189	86	168	113	258	271
YBR121C	3374	11124	13126	12749	6038	14574	7818	15577	11773	15019	15593	15088	9244	12006	7293	20846	13257	13691	15355	12006	9677	10542	9995	12135	13210	12864	9842	12200	11091	11184	8234	5247	14359	7606	15681	13596
YBR121C-A	0	0	0	0	0	0	0	0	0	0	0	0	0	0	0	0	0	0	0	0	0	0	0	0	0	0	0	0	0	0	0	0	0	0	0	0
YBR122C	206	790	822	802	371	1197	482	1036	700	981	809	1034	703	878	428	1685	940	975	1112	845	512	708	649	836	1021	760	554	945	764	875	557	266	669	430	722	845
YBR123C	151	474	666	327	166	453	322	645	520	447	362	417	457	529	329	629	405	376	775	515	357	329	279	372	608	522	443	390	298	350	360	179	535	209	331	361
YBR124W	1	15	9	9	4	3	9	17	12	6	9	11	13	14	7	14	9	8	13	14	3	2	8	4	10	7	10	9	9	8	10	5	13	4	8	6
YBR125C	363	1193	1390	766	366	926	823	1767	1223	1111	926	952	1084	1351	799	1647	950	858	1901	1231	970	842	619	838	1497	1296	896	1030	765	912	1063	500	1303	477	781	838
YBR126C	1258	4070	4784	2452	1046	2339	2890	5644	4766	2975	2314	2256	4107	4977	2848	4403	2362	2114	6883	4767	3942	2027	1728	2275	5672	4812	3864	2625	2161	2496	3372	1689	4792	1522	2073	2026
YBR126W-A	138	479	591	248	175	565	344	657	482	376	330	516	451	537	263	475	373	382	852	524	369	311	262	436	711	472	356	377	323	466	428	164	426	123	243	350
YBR126W-B	61	201	258	86	76	267	132	262	221	166	159	252	181	235	125	237	194	150	418	281	141	134	126	196	355	229	142	216	147	220	173	92	189	78	84	157
YBR127C	3338	10901	13069	7500	3642	8701	7695	15320	11532	9527	8686	8847	9700	12422	6655	13096	8045	7871	16870	11945	8489	6600	5932	7941	14322	11814	8612	8305	6591	7410	8637	4764	13487	4581	8732	7879
YBR128C	35	145	177	43	22	80	113	217	146	61	55	61	139	152	101	100	64	67	257	159	120	63	49	57	257	191	118	69	53	75	121	46	167	49	50	46
YBR129C	154	572	562	369	200	474	353	774	548	464	432	472	384	523	361	663	543	410	837	521	469	402	320	364	726	519	436	480	430	369	368	217	595	206	367	413
YBR130C	315	1230	1474	1027	506	1314	689	1548	1259	1130	1136	1317	894	1249	800	1669	1155	1085	1538	1123	1102	877	767	1018	1408	1227	1038	1114	948	975	746	465	1318	481	1028	1037
YBR131C-A	0	0	0	0	0	0	0	0	0	0	0	0	0	0	0	0	0	0	0	0	0	0	0	0	0	0	0	0	0	0	0	0	0	0	0	0
YBR131W	104	490	639	360	205	475	309	595	493	430	424	471	314	466	318	603	385	399	615	413	369	323	267	368	469	428	358	393	310	346	293	228	583	208	436	437
YBR132C	89	344	485	213	118	279	181	441	447	270	304	258	225	341	274	398	264	248	437	324	353	218	227	232	392	424	344	270	264	270	208	171	522	127	288	213
YBR133C	540	1820	2253	1407	591	1405	1264	2517	2098	1512	1437	1476	1423	1982	1209	2244	1276	1247	2604	1788	1554	1069	967	1157	1921	1878	1499	1187	1066	1048	1362	848	2539	784	1532	1299
YBR134W	6	34	44	23	13	19	16	29	25	29	36	26	20	24	16	41	19	22	50	28	21	21	15	18	38	42	35	23	12	18	35	13	38	12	16	16
YBR135W	384	943	886	1430	569	1233	799	1378	821	1380	1181	1156	952	1099	438	1811	882	978	1663	887	602	955	767	1059	1186	1045	563	1098	997	970	871	462	826	739	1207	967
YBR136W	90	378	629	294	159	437	237	566	593	409	408	496	294	419	327	574	410	385	533	436	431	261	323	410	432	475	417	410	338	381	262	182	779	177	447	466
YBR137W	351	1092	1190	862	429	1133	816	1624	1144	1081	1019	1166	1074	1356	674	1744	1111	1011	1787	1325	853	878	722	1003	1620	1199	907	1091	931	1024	910	543	1204	550	907	1000
YBR138C	24	136	167	108	50	133	85	196	129	84	98	102	113	146	101	182	119	107	221	146	129	113	89	90	197	169	148	111	114	118	117	67	165	49	102	115
YBR139W	683	2415	2895	1006	484	1154	1633	3260	2671	1122	1127	975	2100	2627	1639	1766	1028	1048	3568	2662	2207	888	894	1018	2741	2966	2086	1118	1040	1100	1708	1131	3030	641	1110	933
YBR140C	406	1503	2562	1062	514	1332	1144	2426	2552	1351	1567	1502	1086	1782	1509	1829	1350	1389	2096	1869	1863	1006	1082	1258	1870	2147	1848	1260	1189	1239	1023	905	3297	753	1763	1552
YBR141C	97	291	352	476	206	421	237	355	301	466	431	433	298	307	160	628	338	376	493	265	194	295	223	313	383	263	182	348	248	254	258	117	331	204	328	338
YBR141W-A	0	0	0	0	0	0	0	0	0	0	0	0	0	0	0	0	0	0	0	0	0	0	0	0	0	0	0	0	0	0	0	0	0	0	0	0
YBR142W	426	1355	1762	2229	1036	2518	1109	2026	1544	2706	2663	2637	1195	1515	942	3789	2124	2516	1816	1279	1160	1702	1487	1994	1559	1429	1170	1930	1714	1667	1125	713	2010	1232	2640	2211
YBR143C	1900	7016	8203	6410	3849	10335	4446	9753	6766	8880	9149	9974	5484	7501	4398	11917	9077	8685	9552	7309	5661	6417	5909	8240	8596	7570	5890	7791	6838	7437	4985	2690	7512	3708	7561	8574
YBR144C	2	3	5	7	3	4	2	7	1	10	10	11	2	8	1	16	7	9	12	2	3	3	6	6	11	4	2	15	6	7	7	0	4	8	15	14
YBR145W	250	757	992	840	288	995	608	1249	709	807	727	734	765	1006	517	1263	626	648	1807	1181	719	854	660	863	1444	989	691	862	666	714	1039	450	940	609	800	892
YBR146W	236	685	844	893	414	1131	486	1051	718	1036	875	1108	699	857	462	1655	858	981	1121	788	619	831	670	895	946	750	549	978	793	950	612	307	855	438	848	933
YBR147W	19	77	86	41	18	46	55	137	81	59	68	52	105	110	66	80	58	55	198	121	106	62	69	65	150	119	92	63	52	49	104	56	143	49	89	80
YBR148W	10	55	53	36	13	63	21	72	44	57	56	70	47	64	42	112	54	69	93	56	33	47	60	74	74	59	51	68	57	46	51	28	113	61	84	109
YBR149W	1949	6573	7955	4480	2086	5271	4384	8942	7092	5228	5138	4974	5637	7238	4350	7829	4965	4726	9712	7279	5837	3881	3659	4721	7809	7424	5637	4951	4609	5027	4881	2853	7746	2582	4725	4446
YBR150C	153	532	773	368	165	361	366	804	651	436	402	407	421	565	400	591	455	373	698	508	475	324	327	384	628	592	520	379	308	326	339	239	742	196	397	357
YBR151W	1796	5685	7289	4443	1996	5945	4027	8524	7041	5794	5106	6121	5221	7012	4200	8100	5193	5126	8743	6755	5395	3860	3505	4959	7469	6583	5441	5016	4254	4838	4430	2420	7071	2452	4392	4968
YBR152W	64	222	265	195	113	291	127	295	242	251	267	249	209	219	124	366	223	243	288	192	168	198	141	206	237	180	165	226	166	205	162	73	247	106	187	229
YBR153W	175	545	667	549	250	733	323	683	533	733	597	675	437	601	342	985	629	629	732	535	358	486	469	602	653	494	416	597	514	543	404	230	573	327	530	612
YBR154C	760	2250	2437	2820	1349	3817	1963	3343	2337	3627	3399	3746	2106	2690	1433	5464	3386	3186	3736	2465	1870	2640	2082	3113	3566	2482	1903	3113	2409	2921	2071	1010	2414	1805	3060	3334
YBR155W	315	1116	1192	1319	684	1747	763	1407	1019	1911	1619	1790	932	1119	604	2521	1488	1525	1428	1025	785	1059	935	1294	1227	1032	759	1378	1104	1124	812	460	1056	670	1265	1459
YBR156C	755	2496	2534	1133	534	1303	1792	3493	2189	1400	1294	1388	2292	2838	1592	2088	1080	1272	3776	2719	2006	966	894	1151	2948	2736	1963	1155	965	986	2128	1328	3068	650	1307	1376
YBR157C	157	482	623	332	144	379	377	757	533	411	335	378	478	558	316	576	323	328	845	556	367	323	302	324	681	621	370	387	263	324	470	261	645	247	415	309
YBR158W	2347	7328	8060	1013	497	1245	6284	12285	8078	1621	1432	1447	6576	9449	4940	2378	1398	1456	11861	8816	6803	1255	1207	1429	9800	9454	6723	1416	1225	1218	7385	4880	11809	926	1728	1511
YBR159W	1021	3495	3612	3593	1627	4056	2652	5402	3511	4243	4569	4212	3242	4191	2400	5771	3929	3937	5660	4059	3074	3216	2949	3520	4602	4294	3141	3757	3467	3419	2722	1702	4145	2079	4466	3805
YBR160W	660	1884	1882	4234	1480	3963	1719	2968	2003	4412	3949	3770	2099	2463	1279	5913	3392	3364	3621	2432	1654	3145	2579	3476	2835	2315	1569	3859	3135	3103	1979	957	2161	2328	4128	3783
YBR161W	116	390	462	655	271	681	332	645	417	619	630	665	440	545	294	882	565	553	828	524	405	510	395	577	660	533	418	622	470	480	435	214	522	310	596	601
YBR162C	7141	23849	24158	19931	8059	19089	17380	33810	22693	18468	20277	17286	20351	25729	13593	26169	14969	16001	32459	22631	18230	12929	12901	14737	24541	27058	17610	14173	14036	13878	18620	11959	26888	9783	19730	14774
YBR162W-A	1020	2391	2397	1551	690	2139	2165	3550	2006	2022	1813	1914	2838	3351	1443	2984	1682	1587	5117	3087	1620	1543	1288	1618	3709	2932	1578	1847	1418	1443	2642	1265	1965	898	1454	1665
YBR163W	210	796	1074	694	337	870	517	1027	934	838	788	916	579	815	563	1074	794	729	1019	736	651	606	597	693	884	843	683	718	686	631	522	348	951	399	821	819
YBR164C	393	1456	1719	1191	607	1776	1014	2236	1565	1603	1678	1743	1320	1861	985	2160	1648	1535	2269	1758	1299	1178	1119	1438	1983	1766	1311	1384	1244	1396	1016	684	1588	740	1459	1441
YBR165W	101	390	474	369	211	509	238	556	407	495	365	495	367	446	269	691	479	412	653	440	329	333	301	407	565	410	293	430	332	382	315	164	430	217	347	421
YBR166C	1221	3999	4762	2156	1121	2979	2672	5346	3832	2837	2825	2803	3413	4320	2555	3714	2560	2552	5789	4214	3413	2208	2061	2505	4887	4711	3620	2602	2449	2666	2795	1646	4235	1395	2691	2633
YBR167C	109	319	395	352	168	490	260	511	359	457	394	422	359	421	208	651	382	374	611	384	250	328	272	360	490	382	245	411	287	350	308	140	321	195	340	360
YBR168W	180	609	881	469	212	550	417	868	745	527	523	532	543	665	450	727	487	490	950	678	512	395	341	426	748	719	538	473	393	443	492	227	777	244	488	452
YBR169C	436	1504	1683	545	267	700	925	2050	1723	687	551	706	1643	2077	1182	1156	590	617	2873	2090	1858	520	528	680	2582	2650	2093	656	623	749	1029	674	1908	333	599	644
YBR170C	329	1199	1458	1051	476	1142	719	1620	1358	1284	1244	1203	964	1270	861	1932	1217	1078	1641	1202	1059	904	845	1019	1283	1280	1048	1121	989	1068	746	522	1387	600	1189	1079
YBR171W	424	1442	1402	1885	974	2631	1062	2131	1337	2389	2595	2568	1227	1743	848	3411	2450	2392	2106	1587	1154	1662	1646	2066	1870	1662	1122	2154	1953	1835	1098	611	1433	1103	2313	2406
YBR172C	778	2520	3005	2620	1187	2775	1676	3502	2628	3316	2877	3177	2050	2771	1500	4832	2540	2677	3681	2423	1942	2272	2117	2734	2689	2362	1743	2697	2281	2534	2095	1159	3094	1462	2909	2621
YBR173C	791	2236	2158	2224	892	2177	1806	3249	2012	2930	2493	2250	2260	2795	1234	4035	2123	1935	4020	2557	1588	2026	1750	2262	2883	2535	1425	2416	2070	2171	2231	1094	1964	1264	1966	1900
YBR174C	2	15	11	12	3	5	11	17	8	8	10	7	6	10	7	20	10	8	17	15	9	4	6	11	14	12	8	8	6	6	12	6	11	5	13	6
YBR175W	142	485	608	561	233	646	369	698	491	680	566	608	471	560	314	927	527	511	789	553	405	433	370	475	561	510	356	537	437	484	396	195	571	297	491	506
YBR176W	175	635	665	489	254	648	422	901	591	667	588	655	502	690	366	976	621	557	915	622	440	481	388	571	816	600	466	573	488	528	504	234	649	323	478	505
YBR177C	733	2482	2405	1980	883	1874	1802	3416	2479	2284	2249	2113	2324	2784	1474	3357	1989	1971	3935	2622	1984	1637	1515	1916	2932	2832	1955	2093	1620	1719	1736	1087	2716	1135	2080	2005
YBR178W	17	55	49	46	32	54	47	101	56	72	66	55	54	82	31	102	65	48	96	58	41	41	43	63	57	55	33	69	47	60	44	32	68	40	73	56
YBR179C	215	941	1078	819	435	889	527	1134	871	935	1018	932	643	883	553	1364	885	912	1205	817	743	723	669	828	865	920	734	810	694	784	583	370	1114	433	972	832
YBR180W	27	87	106	66	31	72	76	141	92	77	80	81	81	113	50	103	67	61	151	111	87	66	64	74	91	101	48	52	53	50	90	54	113	37	82	57
YBR181C	3303	9660	11508	12638	5121	14826	8445	15520	11429	15726	13565	15068	9696	11758	6213	21225	12843	11872	16145	12491	8984	10662	9110	11848	15024	12260	9358	13383	10219	11307	9119	4641	12210	7563	13081	12791
YBR182C	242	750	795	347	135	323	574	1112	766	405	367	372	689	919	519	555	332	339	1220	799	626	299	287	332	842	890	594	352	323	287	642	357	949	184	373	323
YBR182C-A	5	7	15	14	7	12	5	12	14	12	7	13	5	14	6	11	12	7	13	6	8	7	7	13	16	14	4	4	7	4	11	1	5	5	9	12
YBR183W	480	1553	1763	445	205	604	1158	2231	1752	718	537	681	1657	1831	1024	1064	722	547	3119	2196	1559	637	574	742	2590	2301	1705	881	674	874	1360	694	1838	399	539	680
YBR184W	7	22	36	169	70	181	24	39	21	74	101	89	33	45	25	123	74	85	49	38	38	53	50	79	45	32	36	74	70	61	45	21	43	39	73	88
YBR185C	92	364	352	671	275	669	261	559	355	639	730	679	319	455	232	987	604	649	575	451	321	501	546	598	438	452	289	580	568	582	334	172	384	290	666	581
YBR186W	53	163	228	360	160	442	184	275	186	418	467	395	155	232	121	513	371	378	320	189	135	317	314	347	226	185	122	342	291	261	172	116	263	235	500	379
YBR187W	775	2305	2747	3554	1332	3547	1887	3719	2712	3954	3437	3685	2404	2892	1585	5296	2959	3039	4457	2819	2087	2665	2141	2926	3712	2878	1940	3175	2372	2574	2348	1126	2879	1819	3272	2778
YBR188C	128	441	523	397	230	602	277	584	377	582	533	628	388	505	254	794	468	478	737	511	340	355	364	483	557	458	294	457	423	451	378	198	421	203	351	549
YBR189W	8817	25413	29318	27988	11819	35649	21088	38176	29049	37108	32688	40771	24208	30348	15998	50641	32605	29512	40737	33843	21500	23746	20406	27457	38693	29870	21976	30651	24014	26066	21824	10957	31122	17963	32430	33786
YBR190W	26	51	66	94	17	80	61	68	47	91	59	84	69	67	35	111	63	60	134	59	47	64	45	60	105	60	34	87	52	57	69	21	55	41	52	51
YBR191W	5359	16803	18928	17716	8255	24197	11917	24895	17741	22924	20339	24392	14668	20212	9872	29152	21829	18616	25484	19338	13098	15427	13967	19688	22911	18717	13406	18537	16442	18375	13065	7020	17034	11096	19498	19726
YBR191W-A	24	49	59	99	30	84	62	86	79	97	67	101	52	42	40	178	82	70	88	57	46	102	52	75	104	75	64	73	51	59	60	19	100	54	103	92
YBR192W	156	633	694	1075	457	1115	441	895	587	1036	1120	1031	539	702	386	1634	923	1003	844	607	451	826	682	829	789	607	428	961	806	792	487	299	670	550	1079	833
YBR193C	186	581	605	458	211	528	460	924	625	592	578	562	535	765	379	811	545	495	917	649	485	433	375	493	743	712	466	513	446	428	461	289	633	244	472	448
YBR194W	52	182	198	105	73	244	107	223	192	170	172	241	147	197	100	290	210	188	285	176	166	144	112	172	230	169	164	167	165	178	129	52	181	77	135	182
YBR195C	173	576	620	1076	444	1076	420	845	554	1271	1116	1082	522	689	346	1678	1004	953	900	572	418	797	692	897	682	554	407	950	816	746	455	260	576	540	966	859
YBR196C	12509	41933	54374	25371	11305	29841	30502	59353	48007	29267	28596	28264	35102	46523	28790	41429	24550	25142	61186	43824	41723	21533	20585	26223	48787	47417	40882	25687	26048	27365	33606	19328	54033	15225	26225	24351
YBR196C-A	6	12	18	9	6	9	12	21	16	12	13	5	11	12	12	14	6	9	18	8	11	8	6	11	25	19	12	14	10	11	11	6	35	7	11	8
YBR196C-B	13	28	35	27	17	42	23	59	41	36	28	38	34	53	20	43	33	32	64	32	31	21	25	28	41	41	15	35	25	31	25	26	46	16	37	29
YBR197C	211	586	687	589	229	494	454	827	579	604	489	519	576	684	355	905	435	451	994	596	413	425	334	452	726	549	348	520	359	399	522	258	626	301	449	403
YBR198C	417	1273	1563	1082	503	1145	695	1740	1411	1334	1101	1230	1000	1352	795	1840	1080	1016	1637	1070	1034	919	773	1064	1391	1138	999	1092	817	911	856	489	1446	522	1059	1007
YBR199W	789	2600	3374	1855	966	2576	1786	3937	3006	2453	2515	2460	2279	2956	1859	3665	2514	2099	3901	2901	2567	1851	1689	2138	3491	3040	2529	2317	1994	2161	1849	1079	3231	1157	2230	2140
YBR200W	258	1064	1296	556	330	805	664	1605	1222	954	879	964	857	1172	747	1476	977	789	1543	1000	950	719	764	929	1216	1160	945	875	731	853	802	469	1410	525	995	963
YBR200W-A	0	1	3	1	1	0	0	1	3	1	0	3	1	2	1	0	1	0	2	1	0	0	1	0	1	1	1	0	1	0	0	0	0	0	0	0
YBR201C-A	24	57	72	33	16	39	45	123	70	43	49	63	92	111	44	80	31	41	157	112	67	51	42	65	142	110	63	58	54	60	115	43	88	33	76	65
YBR201W	140	444	434	323	136	331	309	674	400	312	320	335	400	557	264	463	321	281	699	524	357	263	264	326	549	502	306	349	339	329	349	228	430	189	339	315
YBR202W	280	1031	1228	1175	658	1407	733	1462	1118	2111	1691	1818	825	1133	591	2765	1748	1413	1618	995	854	1849	1735	2048	1136	1014	891	2029	1485	1650	828	432	1327	1390	2081	1986
YBR203W	310	1121	1319	431	201	512	831	1507	1272	708	554	633	1066	1300	817	946	575	521	2088	1278	1037	570	480	562	1624	1433	1060	596	464	557	943	524	1524	372	620	591
YBR204C	203	881	926	470	249	651	533	1191	862	542	522	643	721	930	537	865	585	571	1377	944	751	475	400	480	1113	934	708	545	508	583	644	374	951	259	492	537
YBR205W	398	1451	1721	1336	735	1624	959	2148	1618	1686	1615	1788	1167	1545	959	2384	1432	1549	2063	1389	1346	1197	1039	1437	1673	1573	1299	1519	1233	1433	1022	613	1895	813	1460	1394
YBR206W	45	137	184	120	53	149	79	178	170	154	137	156	104	134	81	212	125	131	179	139	136	121	108	125	128	149	105	108	124	108	95	46	169	56	130	142
YBR207W	539	1657	1680	1534	591	1471	1080	1970	1659	1752	1490	1553	1368	1479	871	2390	1269	1361	2439	1567	1183	1215	1054	1353	1734	1633	1076	1384	1091	1163	1133	752	1801	842	1486	1324
YBR208C	551	1760	3268	732	313	822	1426	3145	2490	875	782	851	1459	2626	1737	1195	840	720	2513	1952	2119	659	633	725	2276	2064	2037	820	689	777	1472	838	2974	431	827	713
YBR209W	15	83	72	68	39	99	45	99	63	79	79	90	64	65	37	135	76	77	116	80	47	79	50	61	89	81	42	93	40	60	67	36	46	26	46	67
YBR210W	193	546	640	499	269	719	442	856	542	770	656	707	626	688	348	1075	682	654	1190	601	470	631	481	618	983	686	474	760	564	621	640	278	613	341	694	706
YBR211C	94	349	415	344	149	357	258	423	325	406	341	362	318	362	222	501	403	322	530	309	256	269	213	315	441	339	243	370	230	286	275	144	368	174	324	313
YBR212W	432	1310	1353	1412	532	1125	1041	1845	1322	1628	1287	1260	1240	1599	797	2105	1094	1199	2160	1266	1092	1167	884	1198	1483	1532	1067	1226	991	1056	1069	556	1459	727	1296	1032
YBR213W	26	72	84	134	41	106	52	105	92	127	113	87	65	85	52	175	94	83	126	80	74	103	78	80	85	81	49	80	79	81	73	45	115	81	138	123
YBR214W	630	2012	2127	833	342	783	1340	2645	2034	932	764	732	1776	2304	1194	1302	693	681	3143	1846	1632	709	578	731	2547	2102	1640	822	685	708	1508	789	2252	504	740	658
YBR215W	277	911	1076	1015	486	1152	650	1189	873	1306	1187	1247	819	1074	572	1869	1061	1097	1454	915	730	934	726	1062	1155	972	747	1098	920	892	810	426	1056	601	1027	1020
YBR216C	262	1028	1122	880	361	876	680	1520	1057	978	974	937	757	1063	671	1347	887	910	1390	1033	891	756	676	813	1212	1167	905	860	747	804	729	422	1210	477	1039	840
YBR217W	88	328	349	281	168	405	240	451	271	369	388	366	278	382	184	511	348	322	502	340	241	310	259	314	404	315	232	352	269	283	238	155	295	134	319	331
YBR218C	751	2844	4211	2489	1199	2996	1943	3998	3436	2718	2671	2622	2132	3103	2195	4052	2629	2476	4445	3097	2947	2363	2409	2828	3558	3161	2904	2730	2118	2250	2576	1496	4880	1893	3533	3155
YBR219C	0	3	4	2	0	2	0	0	3	0	1	1	0	2	1	3	3	2	2	1	0	0	0	1	1	3	2	3	3	2	1	1	2	1	2	2
YBR220C	306	927	1111	1174	451	1211	687	1361	1075	1350	1159	1208	893	1018	635	1853	1050	1062	1516	954	819	875	752	1032	1205	957	793	1028	767	934	799	388	1113	577	1037	956
YBR221C	2241	7484	8376	7413	3128	7321	5455	10510	7845	7678	8183	7165	6017	7989	4632	11016	6371	6889	10244	8074	6620	5701	5622	6734	8173	8624	6348	6528	6033	6075	5746	3715	9154	4260	8480	6487
YBR221W-A	8	35	55	22	16	42	37	51	47	23	32	31	36	48	31	52	23	28	58	42	25	27	27	36	73	41	35	29	30	31	32	8	42	16	21	33
YBR222C	1657	5258	5995	3521	1493	3510	3790	6980	5506	3678	3225	3205	4432	5596	3027	5486	2830	3028	7092	5234	4064	2484	2439	2954	5620	5756	3966	3176	2955	2972	3734	2180	5793	1943	3249	2666
YBR223C	297	1043	1362	313	119	344	723	1551	1334	401	399	368	954	1270	782	599	398	378	1549	1136	1087	278	285	392	1302	1288	1067	375	307	351	781	514	1527	219	418	396
YBR223W-A	0	0	0	0	0	0	0	0	0	0	0	0	0	0	0	0	0	0	0	0	0	0	0	0	0	0	0	0	0	0	0	0	0	0	0	0
YBR224W	3	14	23	7	3	6	5	27	16	12	11	6	13	17	15	13	9	13	28	12	7	7	11	8	9	19	7	9	11	12	8	8	19	1	8	12
YBR225W	436	1421	1837	468	210	513	1045	2205	1616	638	582	567	1272	1674	1057	868	569	549	2144	1449	1337	486	444	573	1832	1754	1486	514	509	454	1030	772	2082	337	599	612
YBR226C	33	84	123	33	20	41	64	163	126	44	63	59	62	111	94	67	53	52	141	97	97	42	44	39	148	139	110	53	42	46	62	43	169	26	44	47
YBR227C	360	1135	1418	1079	498	1372	869	1689	1173	1382	1421	1335	954	1302	788	1890	1209	1264	1609	1193	1031	961	900	1164	1431	1274	1026	1156	1041	1103	967	538	1341	660	1213	1159
YBR228W	191	615	740	642	288	764	464	897	638	769	777	768	577	789	436	1167	730	714	997	769	470	568	547	675	854	700	469	734	568	631	530	284	702	358	638	716
YBR229C	421	1442	2109	879	387	1022	987	2278	1973	1090	1083	1032	1204	1642	1191	1547	1013	1062	2201	1492	1620	800	806	982	1682	1782	1585	1090	924	916	1126	731	2373	509	1105	979
YBR230C	358	864	853	1222	408	1015	827	1356	799	1253	1081	1032	973	1261	529	1947	1038	953	1725	1108	756	990	825	1062	1373	1262	664	1188	1034	1041	956	515	928	661	942	892
YBR230W-A	82	269	232	167	94	257	161	265	111	152	172	177	197	262	87	302	173	168	415	243	94	166	130	165	286	202	85	173	150	192	187	126	130	103	129	196
YBR231C	152	408	437	683	305	659	289	499	404	994	726	787	419	451	251	1258	676	527	724	435	303	606	478	628	606	375	298	897	579	590	377	156	384	450	575	738
YBR232C	11	39	36	75	23	60	19	50	25	78	69	62	34	46	20	116	55	55	52	19	24	63	54	61	27	36	33	62	57	58	25	15	43	37	97	58
YBR233W	128	390	436	1111	443	995	275	565	410	1113	1139	1067	379	495	268	1552	934	899	571	399	324	862	763	962	512	447	339	1058	897	790	303	193	493	632	1256	1155
YBR233W-A	59	215	222	300	169	417	144	260	173	324	331	342	196	213	98	473	317	314	303	202	130	216	185	227	303	224	158	292	247	234	189	101	169	126	235	307
YBR234C	1921	5924	6873	4437	1980	4926	4273	8246	6105	5363	4561	4780	5545	6928	3702	7619	4344	4394	9359	6397	4609	3624	3448	4395	7423	6540	4658	4796	3890	4369	5159	2657	6907	2480	4124	3892
YBR235W	392	1148	1616	905	367	994	782	1624	1466	960	970	979	899	1217	825	1370	877	871	1559	1159	1120	741	659	822	1302	1231	1126	792	790	755	879	539	1753	562	975	845
YBR236C	408	1426	1803	978	470	1233	976	2088	1581	1223	1168	1181	1277	1655	1063	1753	1008	1084	2273	1624	1377	839	752	1022	1797	1632	1249	1059	877	885	1184	665	1885	533	987	1023
YBR237W	308	1087	1372	737	370	981	725	1516	1171	949	961	1046	883	1192	691	1459	956	897	1490	1094	996	733	690	934	1231	1104	967	884	767	825	802	449	1386	452	831	905
YBR238C	342	991	1027	1071	461	911	936	1986	1200	1179	1170	1064	890	1416	768	1771	900	1081	1610	1010	1024	873	852	1055	1249	1275	1096	995	946	946	936	657	1680	615	1409	925
YBR239C	199	604	758	424	176	416	501	943	742	562	449	443	580	667	440	708	386	381	1149	650	484	369	298	395	923	640	516	439	356	342	653	325	899	258	444	360
YBR240C	17	81	65	67	28	79	42	79	57	68	62	61	67	51	36	115	40	59	129	71	32	75	51	86	85	70	41	90	47	47	68	42	75	49	80	84
YBR241C	194	595	621	407	133	296	439	770	611	389	302	322	522	669	335	587	292	288	1027	588	482	304	237	324	775	631	436	343	292	298	519	268	678	229	346	304
YBR242W	810	2657	3267	2229	1038	3025	2067	3609	2719	2951	2728	2673	2737	2619	1676	4244	2512	2469	5140	3014	2136	2247	1895	2511	4143	3119	2261	2608	2024	2153	2620	1349	3081	1479	2412	2625
YBR243C	247	782	943	1752	641	1528	804	1542	1134	1696	1890	1752	968	1231	694	2485	1484	1511	1616	1141	873	1287	1145	1365	1323	1220	906	1438	1269	1320	762	492	1242	837	1794	1464
YBR244W	188	952	975	2523	1288	3333	495	848	689	4145	4015	3843	905	812	551	6339	4188	3568	1258	831	594	3193	2690	3256	1049	887	612	3567	3350	3354	458	349	528	1431	2729	3063
YBR245C	374	1284	1875	2562	1146	2839	872	1792	1680	2823	2845	2933	1128	1464	1020	4015	2386	2360	1788	1258	1216	1872	1708	2228	1525	1266	1160	2425	2068	2043	990	508	1756	1324	2910	2662
YBR246W	338	1074	1350	1580	697	1835	804	1503	1260	1890	1743	1983	952	1190	726	2586	1472	1612	1642	1108	923	1343	1050	1613	1373	1088	921	1692	1279	1375	924	435	1416	935	1739	1681
YBR247C	498	1697	2006	2317	1168	2591	1139	2423	1870	2804	2675	2772	1343	1699	971	3980	2279	2472	2083	1537	1283	1678	1515	2052	1813	1471	1285	1999	1714	1777	1326	757	1983	1022	2219	2040
YBR248C	909	3358	4415	3372	1552	4222	2255	4589	3563	3638	3493	3392	2875	3568	2268	6038	3411	3246	5696	3569	2825	3391	2807	3570	4677	3184	2837	3807	2592	2769	3293	1437	4423	2443	3905	3872
YBR249C	4543	14598	15654	16348	6793	17600	11267	20986	13934	20405	20346	17525	11779	15008	7709	26234	16547	15147	24129	18231	12890	17088	15630	19261	18090	17486	11641	18043	15028	15176	14544	7841	18039	13711	23265	19181
YBR250W	23	101	131	84	40	116	51	134	95	102	90	112	83	118	97	143	112	98	180	116	81	109	104	113	114	120	93	118	122	118	99	48	197	76	167	160
YBR251W	120	438	522	687	274	655	319	627	401	693	643	712	402	510	243	1159	616	624	741	476	325	535	417	591	604	423	319	727	541	584	384	167	437	304	555	557
YBR252W	295	748	827	1629	715	2183	540	1178	682	1991	1686	2005	760	922	413	2823	1625	1541	1373	817	514	1343	1029	1568	1093	820	484	1734	1304	1433	711	290	660	770	1264	1449
YBR253W	256	700	707	498	291	974	495	874	547	748	730	742	613	802	345	1148	664	718	1168	804	415	636	505	729	904	734	409	692	556	676	592	304	493	351	506	750
YBR254C	102	323	415	328	168	496	225	466	395	375	354	469	281	430	212	639	380	329	531	361	306	277	262	369	446	379	249	340	299	376	248	136	358	168	308	357
YBR255C-A	119	368	317	318	119	376	257	455	245	388	378	420	307	372	203	555	344	306	574	397	273	315	298	351	420	421	240	327	337	351	259	145	296	163	293	368
YBR255W	220	801	1018	479	243	599	462	971	805	637	535	603	584	737	521	807	558	476	1159	725	648	456	379	513	827	687	606	581	477	504	561	306	871	272	491	500
YBR256C	993	3251	3945	2932	1449	4946	2520	5477	3705	4673	4182	4824	2980	4369	2238	6333	5344	4253	6000	5071	3575	4359	4388	6011	5072	4586	3304	5074	4348	4994	3281	1783	4275	2916	5024	6834
YBR257W	144	499	532	509	258	708	357	711	454	646	668	656	481	558	294	893	558	586	779	483	379	466	441	523	591	520	356	537	455	460	413	220	453	289	520	631
YBR258C	164	394	415	254	100	353	335	563	330	341	308	303	423	527	223	510	301	284	715	479	277	262	219	319	526	444	265	315	225	299	321	193	354	192	251	356
YBR259W	276	946	1379	459	272	620	646	1435	1161	542	657	650	674	1028	740	784	594	593	1308	939	918	469	435	557	985	1104	850	506	508	497	681	473	1357	245	629	538
YBR260C	190	829	881	653	285	718	505	1051	834	734	692	738	579	844	514	1117	660	619	1104	720	633	509	522	602	884	746	677	675	522	570	568	311	921	378	703	594
YBR261C	448	1401	1572	1184	555	1473	1011	1979	1509	1550	1159	1406	1233	1486	721	2199	1268	1098	2342	1398	1007	1024	787	1283	1837	1245	934	1406	943	1055	1213	494	1299	642	925	1072
YBR262C	136	332	382	435	146	494	346	492	352	582	325	458	413	440	162	789	401	318	731	401	276	398	263	418	690	386	246	526	346	479	445	150	281	244	280	393
YBR263W	1413	5189	6802	4015	1999	5317	3122	7478	6787	4861	5351	5449	3740	5761	3634	6765	4779	4576	6863	5516	5006	3428	3379	4669	5462	6003	5018	4129	3795	4095	3456	2398	7852	2323	5131	4419
YBR264C	194	512	570	420	188	531	391	728	504	527	397	490	549	643	252	761	393	364	1035	588	356	400	250	435	846	516	337	464	304	428	572	207	532	243	302	408
YBR265W	438	1395	1502	1311	554	1291	995	1991	1374	1410	1156	1219	1271	1678	727	1916	1017	1043	2034	1417	983	894	695	987	1739	1296	950	1049	735	834	1231	552	1359	658	1024	957
YBR266C	0	0	0	0	0	0	0	0	0	0	0	0	0	0	0	0	0	0	0	0	0	0	0	0	0	0	0	0	0	0	0	0	0	0	0	0
YBR267W	366	916	1165	2191	879	2098	840	1383	1078	2464	1842	2226	879	1025	471	3375	1603	1797	1484	883	625	1406	1046	1608	1123	710	580	1750	1216	1346	1047	454	1113	969	1685	1725
YBR268W	86	210	263	305	149	418	173	376	251	425	274	405	231	285	141	552	267	293	435	254	165	238	194	313	346	223	155	372	262	289	249	75	183	132	199	251
YBR269C	477	1063	1080	1018	336	745	957	1612	1088	1082	846	861	1209	1359	632	1703	947	745	1940	1254	832	744	658	782	1636	1243	739	1009	768	818	1167	476	1007	465	648	702
YBR270C	165	478	596	474	200	526	324	657	454	567	505	489	415	444	259	832	434	460	803	475	314	398	333	380	547	429	301	474	362	340	421	227	540	282	501	423
YBR271W	168	553	699	994	460	1183	398	839	679	1223	1130	1240	485	562	366	1581	972	1034	872	559	436	652	578	887	659	589	450	901	712	676	470	240	741	474	995	1057
YBR272C	268	949	1352	628	278	692	640	1378	1291	670	669	736	794	1097	761	1011	674	609	1314	1017	933	501	475	572	1155	1072	890	578	567	578	608	442	1298	330	730	621
YBR273C	533	1767	2079	1026	483	1223	1122	2288	1823	1406	1056	1204	1609	1850	1081	1936	1127	973	2653	1740	1515	906	798	1083	2181	1830	1361	1203	934	1030	1402	638	1950	592	907	977
YBR274W	198	672	918	656	359	823	456	988	850	757	861	869	498	733	508	1073	760	767	1068	767	703	614	561	742	832	757	695	725	568	696	457	268	1012	342	749	740
YBR275C	156	716	999	1793	916	2351	427	1057	932	1977	2292	2602	435	682	501	2794	2000	2239	922	687	765	1486	1509	2083	680	713	740	1869	1751	1841	445	296	1183	977	2629	2512
YBR276C	382	1377	2154	1719	798	2126	955	2045	2040	1866	2067	2196	1039	1520	1168	2687	1805	1872	2139	1412	1402	1374	1319	1683	1665	1700	1385	1800	1510	1565	1003	666	2243	953	2231	1846
YBR277C	1	13	7	17	7	31	3	17	7	14	32	31	7	21	8	32	22	28	20	9	11	11	14	31	17	17	8	16	22	18	13	8	11	6	20	31
YBR278W	83	214	280	434	197	593	134	301	210	529	391	512	255	261	159	733	415	392	445	289	155	387	301	422	405	233	164	467	327	386	218	73	185	246	332	475
YBR279W	691	2093	2353	1821	883	2170	1572	2807	1807	2409	1945	1895	2033	2352	1206	3470	1756	1739	3380	2169	1577	1566	1305	1681	2786	2107	1507	1954	1391	1576	1819	862	2132	1068	1612	1686
YBR280C	177	595	690	285	119	298	349	761	602	362	321	316	514	609	385	531	332	275	906	595	491	269	247	300	753	642	492	383	286	334	425	223	679	173	286	296
YBR281C	230	973	1102	1288	514	1281	687	1346	1160	1506	1576	1481	798	1027	709	2006	1284	1395	1476	1009	1005	1055	1032	1273	1198	1159	938	1181	1155	1136	654	446	1329	732	1658	1320
YBR282W	97	290	341	349	192	525	206	465	242	522	388	516	301	376	173	825	469	456	519	332	207	371	310	440	436	315	218	470	385	459	288	133	251	194	319	453
YBR283C	1841	6055	7279	6810	2719	6642	4842	8951	6713	7610	7870	6823	5153	6328	4000	10115	6313	5960	8693	6366	5462	5412	4959	5687	7531	7327	5186	6504	5281	5197	4513	2996	8125	3996	7803	5855
YBR284W	46	179	242	120	75	156	118	270	222	156	142	176	182	213	143	251	138	141	342	227	176	174	141	169	278	225	219	176	144	166	144	98	254	111	183	183
YBR285W	5	18	33	9	9	12	24	34	26	20	16	17	32	43	21	35	23	16	45	26	20	9	22	19	44	36	23	20	25	11	24	10	26	13	26	22
YBR286W	2427	8796	11003	5315	2779	7253	5789	12855	10494	7134	7012	7514	7331	10127	6113	9758	6461	6459	12987	9212	8300	5221	4740	6912	10310	9957	8347	6185	5728	6711	6705	3657	11090	3419	6684	6424
YBR287W	1244	4185	5233	1349	654	1547	3295	6707	4992	1823	2082	1699	3728	5311	2976	2489	1719	1691	6450	5204	4207	1474	1507	1608	5146	5904	4093	1590	1561	1586	3148	2450	5963	1012	2151	1596
YBR288C	394	1408	1642	860	454	1141	1007	1841	1332	1051	1083	1134	1237	1671	939	1464	1105	990	2215	1485	1173	728	766	973	1877	1666	1168	911	895	956	1000	606	1461	458	967	1102
YBR289W	256	866	1156	1047	395	1009	586	1088	944	990	894	919	687	942	605	1387	777	823	1211	761	702	653	593	812	974	843	753	754	626	698	607	314	1057	426	717	713
YBR290W	616	1810	1870	1123	538	1361	1303	2591	1588	1421	1406	1380	1608	2065	1001	2097	1212	1222	2900	1876	1361	1164	984	1259	2409	2041	1361	1317	1109	1220	1431	831	1620	685	1157	1146
YBR291C	216	649	783	652	300	858	433	995	644	853	808	853	590	850	394	1148	840	673	1212	814	507	612	597	771	947	699	474	767	527	598	664	326	835	491	921	815
YBR292C	10	39	55	56	21	46	20	54	46	44	53	44	28	43	23	55	49	46	53	34	31	41	41	39	50	39	23	42	42	34	30	21	42	24	41	37
YBR293W	323	1071	1226	1085	461	1084	700	1370	1046	1102	1123	1043	849	1103	604	1535	988	1042	1542	1021	802	821	763	911	1215	1077	763	895	831	773	755	433	1136	550	1082	912
YBR294W	408	1323	1959	637	305	763	849	1701	1602	737	635	726	1062	1329	938	1145	653	652	1961	1267	1288	582	511	657	1475	1376	1189	648	522	613	940	529	1776	353	740	578
YBR295W	551	2005	3049	764	319	836	1291	2683	3091	880	853	839	1604	2069	1521	1246	709	773	2596	2030	2195	676	621	732	2011	2241	1872	766	662	661	1252	987	3611	537	968	749
YBR296C	36	138	251	69	23	98	85	235	148	94	101	100	139	134	115	152	102	98	307	152	126	96	79	82	186	164	111	114	79	85	124	77	242	64	105	94
YBR296C-A	3	7	8	3	2	5	3	14	8	4	2	2	1	9	1	10	2	6	10	4	3	3	1	6	6	5	2	4	2	4	4	5	4	6	6	3
YBR297W	112	433	533	541	310	796	286	631	437	630	604	667	279	501	286	965	656	525	650	509	350	565	534	709	518	439	357	649	487	624	326	183	497	415	778	724
YBR298C	86	311	343	667	259	806	227	435	355	688	679	673	346	383	225	955	690	485	690	418	381	588	559	643	657	623	444	706	470	513	259	127	441	400	665	684
YBR298C-A	1	0	1	4	5	6	2	3	2	6	4	8	3	1	0	4	1	10	2	0	5	9	4	6	2	1	4	4	4	3	4	0	3	7	6	10
YBR299W	12	22	31	51	26	59	13	34	20	54	62	58	13	25	9	93	64	51	18	35	26	45	42	47	35	21	29	76	53	59	15	9	41	32	75	63
YBR300C	3	5	8	10	4	12	2	5	10	11	7	10	4	3	4	12	4	3	9	5	4	5	6	4	4	5	4	5	7	5	3	0	4	2	6	4
YBR301W	4	21	33	12	9	33	9	17	10	15	7	15	6	18	5	22	14	16	21	12	2	12	10	11	16	7	8	12	7	6	6	3	11	6	8	16
YBR302C	0	0	0	0	0	0	0	0	1	0	0	0	0	1	0	0	0	2	0	0	1	0	0	0	0	0	0	0	0	0	0	0	0	0	0	0
YCL001W	259	840	900	1502	695	1811	614	1393	969	1667	1782	1661	772	993	542	2354	1751	1584	1551	935	694	1344	1104	1439	1237	1075	816	1630	1262	1388	712	424	949	815	1808	1602
YCL001W-A	19	54	60	46	17	43	32	68	42	36	39	31	23	36	28	50	32	29	54	49	26	33	36	19	46	41	40	44	28	25	23	22	48	15	49	25
YCL001W-B	12	71	50	53	22	52	29	76	49	39	60	42	37	43	40	51	60	42	92	48	45	43	38	36	82	55	41	40	27	27	34	26	63	17	40	34
YCL002C	211	776	962	870	346	982	563	1178	923	922	1010	928	552	852	540	1176	855	884	1269	728	600	722	673	772	1000	883	675	823	676	655	592	350	1074	381	1095	758
YCL004W	130	437	590	379	167	396	301	633	532	392	394	455	351	487	319	620	376	364	649	445	348	313	317	371	513	516	401	348	354	332	330	233	553	207	397	350
YCL005W	290	726	789	731	284	719	639	1244	758	906	733	733	790	885	455	1199	634	579	1516	875	601	653	523	628	1150	912	490	749	555	568	810	431	863	420	671	603
YCL005W-A	190	606	603	459	220	644	417	870	543	656	545	722	538	708	307	837	601	552	977	769	400	487	441	595	737	672	357	518	498	577	469	257	481	291	443	522
YCL007C	61	167	182	162	55	215	181	242	122	278	211	214	200	215	86	360	189	166	348	122	70	189	124	175	358	213	86	269	160	166	213	69	127	104	126	157
YCL008C	232	739	1049	688	223	517	550	989	1013	763	531	573	689	796	531	957	437	427	1226	749	665	475	370	539	944	691	643	631	445	485	603	309	1028	351	518	432
YCL009C	1033	3595	4608	3882	1383	3276	2533	5470	5063	4302	3779	3726	3032	4145	2337	5197	3315	2992	5646	4164	3993	2889	2808	3777	4165	4059	3216	3415	2711	3058	3032	1841	5242	2420	4023	3592
YCL010C	219	620	860	905	334	835	390	794	610	976	749	875	474	631	406	1269	703	659	892	506	508	653	484	660	665	509	434	750	484	597	427	181	741	431	670	648
YCL011C	1210	3419	4596	3816	1635	4373	2496	4760	3966	4867	3836	4371	3172	3868	2211	6283	3688	3366	5523	3459	2766	3083	2479	3717	4779	3580	2746	4052	2730	3161	2786	1359	4397	2007	3376	3403
YCL012C	220	617	753	254	127	433	523	1051	721	310	342	391	692	879	436	461	340	369	1066	729	601	245	239	317	950	851	594	339	317	397	533	334	704	147	287	349
YCL014W	112	460	664	431	212	500	280	535	570	413	423	471	302	465	342	670	355	445	517	376	457	289	287	375	447	439	390	352	336	355	335	195	680	204	453	420
YCL016C	209	576	694	673	243	725	420	818	600	772	582	696	540	689	355	1115	601	524	983	640	482	516	435	595	768	559	453	655	492	489	570	251	637	367	542	539
YCL017C	732	2432	3039	2081	837	2053	1598	3235	2870	2151	2104	1978	1959	2447	1505	3122	1817	1846	3123	2247	1999	1426	1325	1670	2363	2320	1904	1789	1569	1615	1612	975	2907	1109	1943	1593
YCL018W	515	1721	1888	1357	748	1911	1458	2660	1754	2153	1925	1808	1679	2134	1028	2984	1733	1701	3704	2248	1430	2273	1982	2405	2938	2108	1400	2669	1730	1861	1886	885	2063	1680	2432	2320
YCL019W	30	78	116	35	14	29	63	106	71	34	33	36	70	92	73	73	27	42	93	59	97	37	29	37	72	89	93	27	26	35	51	27	86	19	36	42
YCL020W	0	0	0	0	0	0	0	0	0	0	0	0	0	0	0	0	0	0	0	0	0	0	0	0	0	0	0	0	0	0	0	0	0	0	0	0
YCL021W-A	50	187	287	123	60	190	130	261	223	151	137	190	136	210	163	229	146	163	248	207	157	118	123	172	263	244	169	141	157	190	134	75	287	79	198	164
YCL022C	0	0	0	0	0	0	0	0	0	0	0	0	0	0	0	0	0	0	0	0	0	0	0	0	0	0	0	0	0	0	0	0	0	0	0	0
YCL023C	2	4	5	23	14	29	0	3	4	23	11	31	0	4	0	45	11	17	7	1	3	32	12	29	3	3	2	17	14	24	2	3	3	8	20	22
YCL024W	41	171	192	1371	635	1484	115	252	205	1947	1884	1796	143	169	136	2545	1596	1578	290	184	151	1578	1274	1644	207	176	177	1782	1447	1365	151	88	251	1119	2303	2007
YCL025C	309	1017	1154	1926	784	1767	772	1511	1044	1864	1455	1560	906	1180	604	2816	1397	1374	1750	1066	753	1322	1103	1391	1240	965	660	1504	1328	1281	1112	469	1101	1046	1534	1279
YCL026C-A	1	17	20	26	14	40	22	29	24	32	30	55	20	22	20	49	32	36	43	27	17	22	21	33	21	19	15	27	27	26	19	5	35	18	41	35
YCL026C-B	57	191	240	239	75	155	143	209	206	209	173	206	169	216	119	330	167	177	280	218	162	132	136	131	249	159	132	175	148	166	128	99	254	90	202	172
YCL027W	6431	18371	18742	2022	1212	2843	14351	25024	16359	5058	3186	3518	17400	19945	10148	6911	3258	2843	30700	19293	13838	3385	2768	3663	23857	19315	13003	3779	2681	3588	17274	8209	19057	2352	2807	2892
YCL028W	426	1381	1660	2094	916	1901	956	1957	1523	2135	1917	2021	1243	1661	826	3177	1697	1797	2386	1478	1117	1468	1371	1783	1853	1556	1099	1959	1442	1605	1291	653	1600	1047	1866	1692
YCL029C	176	603	744	978	456	1182	431	826	627	1213	1140	1149	576	619	358	1726	1005	953	1014	581	520	847	648	873	778	608	493	1002	717	836	534	256	710	501	786	937
YCL030C	1772	7086	9474	5480	2568	7144	4769	10694	7224	6747	6208	5850	6419	8652	4698	10751	6906	5899	13723	8843	7047	7140	6717	8049	10747	8014	6803	8031	5500	6292	7965	3299	10289	5611	8000	8460
YCL031C	516	1583	1745	1898	946	2275	1145	2240	1472	2420	2327	2134	1296	1704	1019	3137	2039	1937	2420	1526	1233	1730	1489	1869	1868	1672	1205	2017	1744	1598	1205	662	1688	1002	1998	1847
YCL032W	303	849	958	855	311	815	662	1211	882	1047	800	773	913	954	541	1455	679	656	1519	902	678	695	509	721	1164	992	655	852	620	690	776	404	910	483	662	631
YCL033C	434	1107	1155	897	272	979	851	1555	1119	1043	724	908	1247	1358	576	1460	751	685	2095	1413	805	765	577	823	1710	1174	694	953	692	962	1078	487	1072	493	589	705
YCL034W	509	1484	1530	1320	487	1202	1173	2007	1550	1363	1017	1056	1443	1606	822	1889	955	934	2586	1469	1108	900	687	987	1918	1428	976	1130	861	899	1269	634	1390	627	839	899
YCL035C	1228	4204	4225	2227	1334	3950	2936	5928	3330	3044	3291	3624	4037	5292	2233	5335	3405	3309	7066	5222	3167	2764	2664	3260	5638	5127	3005	3336	3080	3399	3738	1987	3436	1547	2474	3679
YCL036W	147	491	658	1634	708	1468	371	681	530	1585	1369	1339	347	405	241	2296	1040	1189	615	337	281	977	755	993	384	249	270	1043	765	783	534	243	705	689	1259	1074
YCL037C	13	61	144	56	38	72	32	67	99	41	59	66	46	63	55	69	48	63	63	41	76	42	47	55	67	61	59	40	47	58	47	25	113	18	50	55
YCL038C	286	1038	1279	386	202	482	638	1380	1095	480	459	503	860	1094	710	709	420	411	1478	995	888	450	441	451	1170	1141	817	538	459	412	759	476	1362	325	580	486
YCL039W	303	1202	1262	733	233	680	688	1503	1247	856	763	725	895	1194	653	1108	668	714	1547	1104	907	613	616	735	1136	1103	806	719	626	640	737	492	1284	493	797	770
YCL040W	3685	11752	12212	10687	3479	6921	8633	17395	12368	8161	6391	6418	11613	14676	6519	13381	6229	6557	21098	13354	10528	6750	5404	6506	16475	14775	9661	9008	7105	7934	9580	4811	12862	4881	6790	6311
YCL041C	109	316	363	280	91	216	248	433	269	283	277	206	244	302	151	367	211	192	399	284	205	184	152	264	359	324	221	234	189	254	220	105	331	119	197	136
YCL042W	126	313	334	317	133	196	253	465	253	258	177	156	379	448	179	388	169	194	635	318	333	201	144	175	536	447	271	269	214	194	270	143	337	153	177	188
YCL043C	5483	17508	21922	16019	6340	15472	11906	24707	20424	15180	14891	15312	14360	18893	10479	21314	13102	13266	22269	19341	15601	10527	10049	12368	18627	19014	14870	14351	13025	13432	11699	7243	20426	7604	13302	12081
YCL044C	222	566	783	746	258	635	451	894	767	712	656	650	517	707	426	1059	582	568	797	501	539	427	464	506	631	594	484	632	514	502	397	252	720	332	618	515
YCL045C	910	3303	4405	2849	1343	3531	2174	4689	3866	3306	3493	3338	2634	3655	2314	4965	2960	2994	4826	3191	3073	2547	2383	2986	3792	3738	3132	2900	2599	2678	2383	1453	4445	1693	3483	2890
YCL046W	17	53	64	45	20	40	35	62	48	63	54	57	58	50	22	93	38	38	96	38	54	39	35	35	60	55	54	53	39	50	44	21	56	25	36	37
YCL047C	220	708	885	548	269	765	513	1089	715	723	642	736	726	946	480	1048	676	642	1193	872	657	529	468	648	1026	852	567	692	609	558	595	313	694	303	487	666
YCL048W	29	85	122	39	33	81	75	148	122	87	63	87	132	149	97	129	107	79	282	158	88	71	72	88	208	151	113	90	80	88	166	76	166	51	103	112
YCL048W-A	5	34	29	12	8	18	17	44	33	18	16	16	30	27	12	29	17	14	69	32	20	12	20	18	44	46	16	24	20	22	25	10	47	13	20	20
YCL049C	415	1374	1444	824	384	818	940	1732	1117	893	630	687	1220	1471	719	1321	736	574	2248	1509	955	756	569	714	1894	1353	915	892	659	679	1098	455	1169	447	643	662
YCL050C	1570	4982	5103	4021	1956	5149	4158	7945	4972	5376	5240	5284	4869	6407	3305	7748	4600	4853	8196	5883	4459	4115	3601	4655	6817	6338	4360	5053	4372	4648	4217	2328	5292	2619	4819	4760
YCL051W	227	710	700	588	240	581	502	969	677	713	686	637	651	738	450	960	573	570	1071	782	561	488	452	574	835	811	560	629	492	472	565	307	804	382	608	513
YCL052C	485	1440	1728	1088	464	1218	1151	2163	1576	1290	1299	1192	1417	1824	1098	2021	1189	1159	2484	1819	1395	992	906	1090	1980	1874	1396	1273	1028	1040	1256	717	1820	723	1326	1158
YCL054W	831	2611	3197	3423	1790	4293	2010	3641	2529	4902	4133	4216	2166	2618	1488	6599	3441	3771	3678	2294	1755	3166	2493	3581	2843	2171	1805	3589	2883	3005	2436	1304	3018	1911	3550	3655
YCL055W	5874	17985	18226	2242	1239	3266	14848	26785	17200	4828	3338	4015	18257	21798	11183	6889	3808	3311	32194	19604	14316	3276	2842	3757	27360	20619	14748	3654	2901	3546	18204	8833	20838	2558	3503	3749
YCL056C	496	1562	1776	476	301	799	1110	2090	1395	907	787	880	1572	1896	919	1265	760	756	2879	1791	1150	718	574	812	2362	1736	1073	816	611	676	1495	722	1531	430	638	742
YCL057C-A	653	1641	1478	1828	653	1940	1325	2401	1467	1835	1635	1934	1532	2126	740	2630	1592	1595	2951	1723	1013	1439	1164	1826	2109	1894	975	1608	1562	1713	1519	769	1301	839	1229	1497
YCL057W	809	3157	3878	2399	1017	2465	2017	4529	3560	2494	2757	2627	2491	3624	2261	3814	2447	2456	4013	3391	3194	1828	1987	2269	3272	3596	2886	2390	2393	2415	1933	1423	4274	1191	2605	2261
YCL058C	88	189	213	343	99	305	184	314	163	415	347	312	242	254	123	644	250	248	392	233	142	254	194	287	357	265	124	323	224	237	282	100	211	155	260	272
YCL058W-A	0	0	0	0	0	0	0	0	0	0	0	0	0	0	0	0	0	0	0	0	0	0	0	0	0	0	0	0	0	0	0	0	0	0	0	0
YCL059C	593	1726	2163	2317	1232	3603	1490	2447	1998	3549	3250	3454	1675	2063	1136	4650	2858	2736	2809	1996	1523	2170	1818	2712	2585	1975	1532	2598	1980	2278	1693	808	2097	1387	2630	2788
YCL061C	170	550	779	1994	885	2304	406	745	565	2118	2395	2368	434	558	387	3226	1968	2178	841	596	475	1678	1467	1863	610	513	475	1974	1787	1692	410	250	753	1026	2364	2292
YCL063W	218	698	784	926	419	931	473	925	669	913	883	848	613	695	370	1346	734	753	992	571	472	645	537	672	779	664	503	713	605	621	521	261	699	427	805	629
YCL064C	1691	4204	5025	5157	2210	5778	3247	5571	3954	5916	6331	6229	4209	4575	2653	10319	5788	6005	7515	4289	3199	4154	3748	4887	6920	5116	3617	5081	3191	3680	3238	1429	3335	2639	4253	3834
YCL065W	0	0	0	0	0	0	0	0	0	0	0	0	0	0	0	0	0	0	0	0	0	0	0	0	0	0	0	0	0	0	0	0	0	0	0	0
YCL066W	0	0	0	0	0	0	0	0	0	0	0	0	0	0	0	0	0	0	0	0	0	0	0	0	0	0	0	0	0	0	0	0	0	0	0	0
YCL067C	0	0	0	0	1	0	0	0	1	0	3	0	0	1	0	0	0	0	1	0	0	0	0	0	2	1	0	0	0	1	0	0	0	0	0	1
YCL068C	0	0	0	0	0	1	0	0	0	0	0	0	1	0	0	0	1	0	0	1	0	0	0	0	0	0	0	0	0	0	0	0	0	0	0	0
YCL069W	0	0	0	0	0	0	0	0	0	0	0	0	0	1	0	0	0	0	0	0	0	0	0	0	0	0	0	0	0	0	1	0	1	0	0	0
YCL073C	0	0	1	2	0	0	0	0	1	1	0	0	1	2	2	2	1	1	0	1	1	0	0	0	0	1	1	0	0	2	1	0	1	0	0	0
YCL074W	1	0	0	0	0	0	0	0	0	0	0	0	0	0	0	0	0	0	0	0	0	1	0	0	0	0	0	0	0	0	1	0	5	1	3	7
YCL075W	0	0	1	0	0	0	0	1	0	0	0	0	0	0	0	0	0	0	0	0	0	0	0	0	0	0	0	0	0	0	1	0	0	0	1	4
YCL076W	0	0	0	0	0	0	0	0	0	0	0	0	0	0	0	0	0	0	0	1	0	0	0	0	0	1	0	0	0	0	0	0	1	0	0	9
YCR001W	10	44	65	32	14	44	29	59	66	46	35	41	45	62	44	55	49	39	91	44	40	34	25	42	87	49	51	45	46	36	47	22	85	15	38	53
YCR002C	723	2518	2737	2085	946	2452	1947	3460	2460	2346	2447	2320	2271	2972	1567	3452	2333	2128	3650	2790	1976	1744	1582	1897	3181	2909	2086	2164	1899	1870	1893	1028	2669	1155	2243	2112
YCR003W	137	415	416	482	261	634	311	608	323	595	541	571	433	504	226	1030	512	574	654	471	277	485	389	469	530	389	310	617	504	550	317	178	341	287	511	473
YCR004C	696	2765	3458	2083	1071	2912	1709	3852	3119	2493	2477	2747	2436	3271	1829	4054	2753	2528	4318	3266	2399	1981	1930	2601	3544	3144	2337	2693	2193	2611	2209	1193	3299	1347	2273	2413
YCR005C	1083	3545	4137	2378	1221	2821	2708	5663	3661	2596	2299	2593	3588	4880	2598	4454	2206	2168	6403	4133	2988	2109	1804	2114	4958	4026	2852	2359	2389	2628	3650	1738	3904	1141	1964	1552
YCR006C	27	71	98	65	18	78	47	113	95	77	68	68	66	88	52	95	58	56	117	78	76	54	53	64	89	74	63	67	39	39	73	53	103	27	72	50
YCR007C	188	613	735	281	136	329	492	949	712	371	353	362	690	736	406	564	334	321	1309	768	497	311	261	370	1126	761	568	404	310	332	647	362	868	211	383	377
YCR008W	488	1584	2127	1637	788	2173	1067	2369	1902	1803	2013	2156	1241	1786	1115	2722	1735	1790	2190	1615	1402	1279	1361	1794	1778	1749	1329	1645	1454	1661	1137	711	2093	763	1786	1760
YCR009C	3868	14180	16187	3426	2050	5352	9573	19473	13784	5505	5085	5483	12084	15885	9152	8059	5435	4880	20476	15463	11104	4191	4043	4894	17190	15097	11120	4937	4195	4821	10119	5799	14315	2655	4597	4620
YCR010C	243	914	1309	136	69	190	497	985	791	208	164	193	767	944	484	313	164	167	1582	695	522	209	148	186	1145	751	586	235	152	180	922	363	922	133	156	180
YCR011C	456	1707	2599	1466	609	1729	1154	2398	2201	1569	1649	1603	1473	1869	1424	2249	1521	1564	2370	1798	1741	1231	1146	1364	1974	1967	1781	1515	1333	1456	1158	778	2512	885	1732	1501
YCR012W	19291	68653	75720	39325	16237	38845	44878	97455	69989	45602	37726	44829	61299	81456	42069	66364	40101	38124	105175	70717	56866	29307	29724	41814	88215	70486	56416	42518	40212	46931	54584	26451	73279	18674	35568	33462
YCR013C	1165	3632	5155	2249	843	2290	2803	5385	4625	2852	2382	2692	3550	4500	2821	4137	2719	2191	6430	3957	3209	2091	1855	2327	6194	3901	3173	2978	2470	2565	2991	1466	4790	1268	2231	2133
YCR014C	135	463	632	422	202	575	310	636	505	521	603	529	373	522	360	729	484	531	635	512	392	387	441	470	513	529	419	479	418	407	298	239	570	226	504	496
YCR015C	62	251	336	222	105	263	169	377	311	277	261	267	186	256	186	393	282	277	352	225	238	200	214	243	285	309	213	239	220	231	170	104	311	134	289	254
YCR016W	378	1328	1332	1816	922	2463	968	1695	1019	2499	2305	2280	1193	1404	683	3315	2133	2088	2040	1418	822	1525	1372	1846	1712	1334	840	1850	1597	1483	1140	596	1211	941	1966	2094
YCR017C	1058	3321	4440	2863	1214	2975	2626	4891	4050	3274	3155	3039	2945	3727	2331	4531	2697	2601	5204	3442	3277	2382	2107	2614	4139	3932	3188	2794	2262	2586	2794	1612	4587	1791	3332	2566
YCR018C	270	951	989	738	366	954	579	995	675	921	711	832	846	952	455	1449	924	742	1507	933	572	781	665	924	1234	849	525	942	701	845	779	365	705	505	769	832
YCR018C-A	6	27	44	18	18	27	31	35	34	36	30	34	14	26	22	30	45	24	44	28	29	27	30	20	47	50	33	29	23	32	16	13	33	11	41	22
YCR019W	262	949	1105	1030	461	1230	619	1455	959	1239	1106	1241	905	1065	594	1837	1043	1040	1452	1062	711	827	718	964	1153	1012	724	1053	835	940	761	383	968	528	921	1007
YCR020C	155	428	534	581	252	707	297	606	460	710	703	776	380	500	294	953	701	552	715	505	334	597	555	671	545	442	333	630	580	587	378	200	511	371	709	689
YCR020C-A	192	596	713	488	224	774	388	781	587	688	625	812	542	646	352	844	665	553	999	602	406	502	405	644	782	566	410	578	439	515	509	231	508	320	509	625
YCR020W-B	130	530	566	493	313	976	354	810	562	846	765	1062	432	643	391	1137	940	731	852	609	396	595	551	765	848	486	425	763	557	692	417	230	597	323	638	811
YCR021C	363	1013	1093	597	228	661	1241	2159	1467	734	651	637	2061	2495	1153	1063	581	634	4147	2916	2050	584	476	733	4413	4691	2665	729	655	660	939	523	1191	323	478	495
YCR022C	9	54	69	71	27	78	20	57	46	91	75	71	42	36	26	119	53	62	68	40	34	86	49	93	50	53	37	86	90	69	30	23	49	37	93	81
YCR023C	536	1873	2637	2208	947	2710	1267	2799	2335	2555	2527	2639	1634	2040	1462	3467	2230	2294	3048	2067	1952	2010	1795	2367	2461	2254	1883	2299	2025	2200	1481	790	2745	1168	2476	2314
YCR024C	334	1190	1356	825	414	1036	812	1758	1191	955	892	900	918	1423	789	1470	893	867	1794	1301	1003	760	725	899	1464	1356	943	938	810	778	891	524	1401	455	915	835
YCR024C-A	3225	12180	12821	8020	4175	10230	7488	17063	12062	9560	11114	9911	8644	10838	8224	14565	11053	9519	17286	9818	9034	11010	10365	10100	15300	15694	10342	11385	10317	9143	8113	6558	15971	5925	13850	10015
YCR024C-B	2610	14753	15249	7645	4078	7843	6919	19659	17006	9106	9347	8557	7020	7161	10574	12448	12881	7440	20447	7863	12372	13226	10647	9235	17993	18847	13292	14197	10641	8297	7164	6650	22364	4886	13042	7208
YCR025C	52	174	207	163	74	202	114	285	210	231	222	213	135	211	115	280	239	185	275	204	157	157	144	180	207	196	156	194	177	229	139	79	231	109	161	169
YCR026C	715	2315	3485	2631	1137	2900	1659	3560	3175	2850	2849	2878	2076	2729	1798	4250	2414	2503	3760	2486	2419	2063	1820	2478	2872	2582	2220	2476	2025	2251	1989	1033	3483	1352	2508	2311
YCR027C	247	754	929	640	314	869	570	1121	790	832	788	753	728	884	485	1245	726	680	1131	867	557	572	532	596	979	840	616	692	564	610	653	328	853	356	681	631
YCR028C	339	1035	1207	1067	425	1036	685	1344	1076	1124	1145	979	814	1001	649	1696	895	921	1420	911	759	798	691	853	1112	989	720	935	768	774	737	424	1271	624	1157	804
YCR028C-A	652	2213	2130	2402	1230	3069	1629	3217	2042	2819	3028	3031	1929	2693	1292	4177	2668	2513	3376	2531	1567	2016	1987	2436	2775	2668	1604	2414	2378	2354	1837	1029	1955	1458	2800	2630
YCR030C	461	1519	1979	1074	416	959	976	1975	1732	1251	1060	979	1261	1548	1097	1703	912	933	2035	1382	1395	948	830	910	1723	1585	1446	1075	931	956	1063	642	1994	705	1136	839
YCR031C	6976	20235	22256	19052	9506	27357	15033	30280	20431	27164	23656	27562	17786	24199	11085	34857	23068	20432	33574	23208	15210	18905	16051	22591	27440	22865	14337	23545	19312	21645	17770	8444	18496	11312	18302	21659
YCR032W	217	781	1388	486	255	669	482	1093	1228	582	639	684	558	822	705	965	624	603	1142	893	861	495	465	556	919	887	814	632	547	570	522	359	1534	292	672	655
YCR033W	389	1380	1835	1284	526	1387	877	1787	1462	1330	1182	1284	1056	1407	846	1891	1129	1180	1713	1233	1098	833	812	1094	1398	1299	1062	1088	941	963	853	554	1665	559	1046	1049
YCR034W	828	2655	3061	5887	2190	5149	2379	4748	3131	5879	6707	5675	2674	3346	2120	7665	4874	5127	4987	2814	2786	4421	3891	4561	3779	3890	2594	4697	4298	4050	2543	1726	3736	2916	7108	4611
YCR035C	780	2322	2752	2191	966	2718	1684	3124	2321	2584	2179	2321	2020	2381	1498	3711	2011	2130	3253	2146	1697	1669	1388	1955	2546	2048	1604	2004	1656	1776	1906	857	2361	986	1955	1999
YCR036W	1145	3434	4192	2338	1075	3107	2576	4744	3354	2779	2509	2622	3484	3955	2302	4245	2554	2415	5401	3972	2755	2164	1771	2253	4546	3566	2655	2676	2139	2391	2666	1362	3454	1345	2135	2311
YCR037C	535	1799	2045	1613	669	1551	1270	2357	1749	1778	1752	1646	1315	1765	1062	2323	1420	1416	2461	1638	1332	1302	1185	1409	1761	1751	1222	1408	1159	1261	1343	763	1957	915	1790	1296
YCR038C	63	258	302	242	107	274	181	333	274	247	254	286	223	293	171	409	220	202	401	267	257	193	178	223	312	303	229	227	204	170	210	123	329	135	229	223
YCR038W-A	0	0	0	0	0	0	0	0	0	0	0	0	0	0	0	0	0	0	0	0	0	0	0	0	0	0	0	0	0	0	0	0	0	0	0	0
YCR039C	0	0	0	0	0	0	0	0	0	0	0	0	0	0	0	0	0	0	0	0	0	0	0	0	0	0	0	0	0	0	0	0	0	0	0	0
YCR040W	0	0	1	0	0	0	0	0	0	0	0	0	0	0	0	0	0	0	0	0	0	0	0	0	0	0	0	0	0	0	0	0	0	0	0	0
YCR041W	4	19	32	10	6	25	14	26	32	25	14	30	10	24	23	24	20	20	24	22	19	13	30	23	27	16	18	25	18	21	11	10	35	12	17	48
YCR042C	380	1520	2069	1132	539	1198	910	1973	1758	1467	1397	1339	1015	1448	1047	1857	1289	1137	1875	1428	1437	1157	1186	1371	1566	1472	1392	1303	1152	1275	1028	630	2073	761	1374	1301
YCR043C	306	827	1023	965	454	1186	635	1374	928	1331	1121	1214	882	1099	542	1683	1090	993	1608	988	691	903	722	1016	1307	981	678	1119	913	1038	819	452	932	533	869	1022
YCR044C	335	1016	1141	1052	425	1043	723	1397	1004	1167	1141	1110	852	1143	587	1607	980	897	1564	1029	771	794	718	804	1234	1113	713	949	824	810	751	502	1195	592	1040	848
YCR045C	125	371	466	749	259	705	306	542	407	654	547	649	340	398	195	870	499	526	598	414	244	456	412	418	429	336	225	534	402	352	321	146	424	335	584	481
YCR045W-A	0	0	0	0	0	0	0	0	0	0	0	0	0	0	0	0	0	0	0	0	0	0	0	0	0	0	0	0	0	0	0	0	0	0	0	0
YCR046C	191	577	575	1012	298	814	481	767	586	1018	652	830	531	647	301	1449	603	700	1067	628	408	620	464	721	790	543	342	890	599	668	575	238	541	425	604	533
YCR047C	270	676	764	1313	457	1082	523	975	716	1504	1022	1076	585	699	342	1806	931	805	1149	688	421	874	594	908	858	534	397	1063	685	636	723	330	602	515	838	794
YCR047W-A	0	0	0	0	0	0	0	0	0	0	0	0	0	0	0	0	0	0	0	0	0	0	0	0	0	0	0	0	0	0	0	0	0	0	0	0
YCR048W	144	402	468	554	227	482	308	681	489	533	453	442	384	509	240	773	335	412	719	493	363	412	324	412	527	432	357	459	313	321	367	205	501	258	456	327
YCR049C	4	17	13	18	6	18	8	14	14	26	12	10	23	20	4	16	8	5	28	23	10	11	9	17	24	12	7	30	4	10	12	5	23	9	16	14
YCR050C	5	13	16	23	6	23	14	25	19	28	14	17	21	13	11	25	21	10	30	16	11	17	12	24	15	14	11	16	8	19	13	10	25	13	17	14
YCR051W	725	1573	1944	2126	772	1956	1498	2475	1981	2712	1747	2237	1744	1987	925	3356	1648	1514	3270	1841	1228	1557	1138	1877	2523	1722	1097	2182	1270	1536	1700	778	1741	1178	1532	1597
YCR052W	631	1793	2243	2034	795	2068	1233	2504	1956	2257	1707	1928	1687	1911	1066	3010	1546	1581	2959	1651	1403	1456	1096	1634	2139	1618	1397	1926	1395	1538	1497	666	2013	878	1374	1499
YCR053W	2966	10214	11212	10264	4530	10682	7322	14731	10228	11662	12385	10559	7819	11192	6303	16050	10104	10005	14374	10585	8953	8622	9007	10058	10972	11554	8849	10217	8915	8662	7784	5041	12766	6889	13835	10695
YCR054C	256	950	1000	1034	473	1097	622	1377	955	1187	1285	1141	653	903	608	1550	1059	1079	1158	921	770	872	873	1042	877	916	777	977	910	949	623	461	1208	527	1408	1016
YCR057C	858	2778	3517	4199	1803	3946	1942	3719	3092	4513	4306	4108	2130	2672	1622	6148	3289	3698	3522	2194	1931	2813	2443	3275	2659	2420	1872	3316	2745	2849	2127	1312	3597	1822	4261	3253
YCR059C	438	1123	1254	1320	495	1316	903	1499	1254	1482	1066	1265	995	1186	618	1888	1028	974	2017	1074	733	934	764	1204	1430	1016	726	1259	806	987	1106	463	1193	694	938	964
YCR060W	204	525	575	674	288	840	447	758	496	803	644	711	604	605	274	1108	569	539	1076	700	364	662	484	629	759	581	330	661	458	569	553	252	451	399	506	542
YCR061W	114	307	374	528	157	369	216	389	368	536	412	384	282	296	196	734	309	313	532	249	259	416	241	309	372	327	283	499	320	302	235	91	386	256	333	328
YCR063W	36	108	106	72	27	61	61	140	97	75	78	67	72	95	54	118	55	83	145	88	70	70	54	70	104	92	68	98	67	63	84	46	117	52	72	77
YCR064C	2	12	13	21	7	19	7	9	11	16	17	16	7	14	3	25	7	16	14	12	8	11	9	10	14	10	1	13	14	5	11	8	8	8	13	7
YCR065W	129	385	566	2052	809	1787	271	499	433	1595	1748	1393	311	373	250	2220	1204	1210	513	351	298	938	695	737	445	323	275	1177	742	655	304	180	614	714	1360	981
YCR066W	119	418	445	452	228	520	273	571	379	517	476	462	392	482	267	764	453	443	656	489	355	382	317	473	574	457	330	442	416	385	361	188	483	259	449	438
YCR067C	515	1847	2261	1967	786	1764	1288	2541	1994	2074	2167	1864	1483	1988	1194	2955	1689	1834	2546	1817	1661	1566	1517	1762	1785	1967	1598	1761	1713	1679	1355	842	2335	1031	2207	1536
YCR068W	274	765	917	466	197	439	523	1007	768	604	429	401	622	743	443	791	350	395	1134	670	633	439	333	431	756	713	514	468	331	374	633	308	851	300	453	355
YCR069W	593	1838	2160	1256	485	1262	1439	2794	1982	1246	1187	1230	1691	2271	1221	1896	1007	1036	3028	2245	1528	962	911	1120	2345	2242	1522	1122	999	1039	1592	870	2289	703	1153	1086
YCR071C	109	327	350	386	199	493	226	496	303	510	453	513	371	440	210	787	401	455	588	408	254	352	308	384	442	359	212	448	363	443	298	136	263	184	361	412
YCR072C	455	1487	1669	2582	1093	2249	1124	2031	1459	2745	2423	2152	1128	1367	687	3603	1834	2047	1771	1121	873	1519	1295	1716	1342	1027	775	1805	1385	1453	1247	635	1712	1149	2349	1747
YCR073C	465	1445	2365	974	392	1035	995	2173	2081	1127	1068	986	1150	1706	1142	1561	873	975	2112	1519	1564	775	708	840	1681	1656	1404	908	775	773	1096	712	2517	530	1046	856
YCR073W-A	202	646	1005	619	234	589	452	965	920	715	505	627	680	795	490	1006	555	445	1158	676	617	442	359	536	973	629	580	677	415	549	564	201	907	270	418	475
YCR075C	59	219	252	411	128	332	175	315	213	328	294	306	212	278	135	444	236	297	392	273	179	239	195	232	335	233	153	266	201	224	226	93	236	150	249	208
YCR075W-A	83	223	193	175	80	240	184	345	215	204	162	177	244	264	105	279	155	195	426	244	149	169	132	179	292	260	127	165	136	176	215	131	184	105	165	184
YCR076C	259	646	693	747	250	638	542	921	588	742	605	617	602	686	337	1093	506	489	1158	758	479	549	421	532	871	717	414	687	490	544	621	310	608	378	479	488
YCR077C	700	2310	2572	2360	992	2167	1526	3140	2397	2559	2304	2270	1857	2293	1388	3208	1937	1938	3224	1970	1833	1804	1457	1883	2391	2377	1719	1956	1716	1785	1513	939	2654	1107	2251	1869
YCR079W	289	673	668	683	214	532	573	984	694	679	515	540	642	776	384	874	476	435	1232	761	570	515	417	470	871	799	455	582	446	453	678	304	757	353	464	470
YCR081C-A	0	0	0	0	0	0	0	0	0	0	0	0	0	0	0	0	0	0	0	0	0	0	0	0	0	0	0	0	0	0	0	0	0	0	0	0
YCR081W	105	408	740	376	171	385	229	633	566	399	413	418	298	403	389	509	406	399	551	384	462	331	284	365	441	480	475	365	348	354	273	196	782	166	409	374
YCR082W	250	848	1089	719	415	1293	631	1341	969	1148	1024	1319	856	1181	560	1726	1123	1094	1416	1018	789	818	781	1029	1110	1026	697	1108	996	1140	721	408	922	458	826	1135
YCR083W	134	453	596	213	123	490	309	575	484	372	350	414	357	519	285	534	415	359	672	464	399	258	250	381	568	487	399	324	300	366	341	171	477	143	227	370
YCR084C	789	2401	2678	3819	1323	2886	1671	3431	2697	3445	2922	2885	2077	2731	1540	4588	2381	2567	3545	2185	2051	2225	2027	2503	2827	2467	1965	2671	2181	2247	1816	968	2959	1496	2602	2132
YCR085W	0	5	9	17	9	16	3	13	5	5	1	7	9	9	5	14	14	9	12	8	6	12	3	11	6	7	5	9	9	5	8	4	8	7	9	9
YCR086W	107	311	289	481	169	438	251	429	279	422	376	362	275	378	142	684	327	346	534	365	194	276	237	311	350	315	159	349	261	280	275	159	251	197	287	282
YCR087C-A	0	0	0	0	0	0	0	0	0	0	0	0	0	0	0	0	0	0	0	0	0	0	0	0	0	0	0	0	0	0	0	0	0	0	0	0
YCR087W	19	118	143	148	62	211	109	175	123	267	201	234	133	140	52	327	181	173	230	134	90	146	110	182	186	109	76	201	124	148	136	48	107	84	172	174
YCR088W	1626	5583	6990	3386	1656	3756	3317	6785	6182	4135	3391	3728	4288	5761	3585	6147	3531	3438	7214	5346	4764	2619	2611	3425	6073	5139	4697	3645	3140	3461	3794	2058	6622	1849	2878	3104
YCR089W	29247	98868	141269	11117	5611	13143	69763	135939	127185	21407	17236	16089	81362	111903	73193	29958	16270	15117	128586	88048	93910	14941	14730	16907	104288	113558	90849	15786	13401	14795	66414	47964	147486	10541	16453	13106
YCR090C	31	165	192	385	189	558	113	237	211	506	444	541	143	211	135	690	476	448	255	202	124	337	331	419	281	199	147	460	349	397	147	91	215	234	460	493
YCR091W	91	229	309	215	113	245	181	418	340	246	261	274	255	308	199	423	221	271	447	301	268	265	220	226	352	380	297	256	199	221	221	125	390	179	307	310
YCR092C	179	610	916	875	394	1015	422	926	729	971	984	945	477	688	447	1284	853	905	932	559	570	676	643	764	730	579	558	846	690	703	436	271	784	490	1001	914
YCR093W	495	1929	2835	1902	914	2149	1330	2892	2569	2181	2489	2302	1422	1950	1619	2972	2055	2193	2574	1754	1915	1744	1814	1954	2111	2255	2063	2069	2006	1876	1304	1015	3409	1111	2979	2160
YCR094W	230	779	1024	759	381	940	580	1174	891	885	936	902	685	970	588	1176	843	823	1173	841	689	619	637	767	1015	914	746	779	644	745	575	370	998	379	791	783
YCR095C	141	462	570	365	182	483	333	673	512	570	488	563	385	523	310	718	601	457	761	514	387	395	381	493	668	526	459	546	460	451	318	189	556	277	489	526
YCR095W-A	13	42	56	29	11	37	21	48	37	36	38	23	33	38	18	60	41	27	45	30	43	38	38	32	29	42	31	38	30	36	26	21	51	20	40	31
YCR096C	0	0	0	0	0	0	0	0	0	0	0	0	0	0	0	0	0	0	0	0	0	0	0	0	0	0	0	0	0	0	0	0	0	0	0	0
YCR097W	167	654	660	275	185	525	482	950	558	427	467	515	579	672	399	695	470	463	1106	648	503	459	345	417	1087	848	543	515	399	415	495	320	516	233	458	568
YCR097W-A	0	0	0	0	0	0	0	0	0	0	0	0	0	0	0	0	0	0	0	0	0	0	0	0	0	0	0	0	0	0	0	0	0	0	0	0
YCR098C	34	152	151	145	70	163	111	221	168	207	168	175	140	162	107	239	156	158	253	175	137	158	142	165	192	180	128	197	163	160	136	77	224	115	198	179
YCR099C	115	341	543	87	46	129	284	491	420	133	100	137	316	432	289	188	120	112	585	425	393	79	100	109	514	503	372	142	133	132	277	146	535	66	127	126
YCR100C	149	574	841	166	61	212	402	827	687	189	200	191	508	732	432	285	194	178	868	673	637	158	162	225	702	884	688	166	196	199	418	281	908	130	218	197
YCR101C	79	265	336	62	29	79	173	390	304	75	63	78	240	347	191	134	83	58	337	281	303	71	63	81	294	382	309	87	84	79	191	135	346	53	94	81
YCR102C	26	84	85	106	43	111	76	142	126	177	122	179	118	125	72	238	153	117	153	134	91	119	111	123	151	138	97	134	120	118	108	50	135	105	159	140
YCR102W-A	1	8	9	9	1	7	2	12	8	1	8	11	13	8	5	10	8	13	10	6	9	14	6	6	5	12	7	7	5	7	5	6	15	4	14	6
YCR104W	4	8	9	4	9	10	7	14	11	15	7	6	16	18	7	11	15	12	13	7	5	6	4	10	24	18	4	18	4	9	6	5	14	9	14	11
YCR105W	102	320	331	309	140	304	218	462	328	424	358	360	259	318	169	606	303	312	544	306	230	322	300	312	343	352	198	343	275	289	262	155	402	210	360	313
YCR106W	75	337	558	323	144	362	184	470	465	353	347	365	252	309	287	495	337	358	469	358	381	288	295	330	362	401	366	330	280	348	233	167	641	183	424	360
YCR107W	70	276	400	297	144	347	177	357	382	403	329	450	221	318	215	554	327	322	379	279	247	274	254	320	347	282	255	309	311	307	177	140	444	174	336	315
YCR108C	0	0	0	0	0	0	0	0	0	0	0	0	0	0	0	0	0	0	0	0	0	0	0	0	0	0	0	1	1	0	0	0	0	1	0	0
YDL001W	145	568	707	645	330	819	450	885	634	879	806	845	488	694	407	1093	825	748	911	596	539	592	531	704	844	648	502	705	605	638	444	271	679	354	679	720
YDL002C	255	767	861	735	358	953	629	1089	768	1075	851	938	758	946	504	1555	886	811	1234	927	504	720	590	742	1145	842	576	901	704	733	621	325	811	432	789	814
YDL003W	14	79	92	8975	3490	9632	98	142	100	7343	9211	7407	86	102	71	11600	7603	7974	183	126	101	4058	3054	3940	144	110	95	5209	4075	3145	105	54	146	2344	4607	4647
YDL004W	674	1724	1810	2718	1011	2790	1666	2885	1836	2989	2552	2751	1881	2559	1121	4090	2498	2394	3191	2266	1505	1933	1777	2496	2604	2288	1466	2431	2318	2577	1878	907	1979	1358	2062	2443
YDL005C	215	778	943	825	430	1029	526	1006	799	1085	1026	1012	633	856	474	1508	939	914	1168	719	630	798	711	908	885	800	698	922	782	732	576	301	941	486	848	880
YDL006W	250	831	951	696	278	807	507	1086	917	818	777	829	669	790	566	1124	701	614	1238	838	697	619	515	696	987	751	679	765	569	638	619	311	925	386	699	669
YDL007C-A	0	0	0	0	0	0	0	0	0	0	0	0	1	0	0	0	1	0	0	1	2	0	0	0	0	0	0	0	0	0	0	0	0	0	0	0
YDL007W	1849	5379	6160	4409	1981	5377	4149	7737	5368	6508	5415	5454	5442	6486	3486	9344	5441	4943	8839	6043	4527	4691	3830	4943	7752	6160	4533	5787	4862	5210	4138	2153	5608	3027	4524	4943
YDL008W	180	486	590	564	227	650	422	768	461	691	535	560	495	619	310	963	505	477	923	571	346	478	404	553	713	487	323	534	460	502	528	204	415	282	454	428
YDL009C	80	175	216	377	166	495	153	264	167	464	455	533	193	215	108	784	421	435	427	285	122	412	331	419	402	267	157	503	405	359	221	101	250	245	503	572
YDL010W	156	470	538	837	403	1061	355	678	461	1097	1074	1133	425	516	321	1614	1010	1014	911	622	434	866	698	880	755	615	470	997	871	794	468	222	525	527	1102	1219
YDL011C	4	34	24	50	20	46	14	38	24	68	71	48	13	21	17	59	66	37	39	23	20	74	38	56	30	34	14	75	53	65	21	16	16	27	73	65
YDL012C	487	1405	1553	1605	604	1695	1007	1737	1199	1797	1521	1599	1266	1553	684	2546	1368	1284	2372	1390	885	1274	916	1397	1804	1466	846	1478	999	1146	1251	637	1253	834	1100	1121
YDL013W	287	844	1048	1011	425	1082	625	1036	797	1146	914	967	724	828	497	1593	867	825	1184	796	607	725	648	761	953	717	557	856	693	722	684	351	890	537	845	839
YDL014W	2596	7626	9401	11334	4669	11986	5596	10057	8264	12336	10178	11016	6095	7496	4164	14709	8474	8794	10765	6258	5409	7503	6224	8794	8908	6949	5730	9452	6472	7441	5601	3064	8009	5124	9157	8274
YDL015C	1501	4935	5181	5219	2467	5487	4063	7679	4735	5278	6486	5266	4182	5479	3123	7330	4963	5261	7632	5389	3881	4412	4263	4494	6316	6539	4134	4825	4695	4378	3708	2727	5686	2892	6642	4802
YDL016C	116	283	366	349	113	367	273	355	295	383	422	407	265	320	158	592	310	336	501	334	197	275	249	271	407	307	193	336	299	277	205	151	343	214	347	304
YDL017W	139	485	506	805	394	925	332	738	499	968	948	881	456	567	296	1320	811	849	832	562	410	648	564	756	611	509	369	821	639	684	409	213	533	428	868	798
YDL018C	104	335	312	1284	547	1426	225	484	319	1245	1291	1232	265	387	170	1515	1059	1008	477	401	277	935	789	987	425	343	260	1089	870	851	241	132	340	569	1297	1207
YDL019C	271	992	1517	1018	413	1185	727	1387	1216	1264	1134	1169	825	1050	701	1730	987	963	1508	982	910	902	798	965	1214	1057	883	1113	804	935	780	411	1354	590	960	996
YDL020C	942	3122	3324	2072	977	2599	1785	3470	2635	3466	2539	3138	2816	3261	1878	4671	2889	2491	4702	3076	2317	2762	2560	3099	3888	3393	2651	3363	3140	3739	2171	988	2854	1509	2811	2705
YDL021W	144	512	523	89	34	100	356	774	438	113	88	113	486	625	305	159	97	102	958	721	388	103	98	117	746	666	414	129	123	104	481	219	548	55	115	113
YDL022C-A	0	2	1	1	0	1	1	0	2	0	2	0	1	1	1	1	0	0	3	0	0	1	1	1	4	2	0	0	0	0	1	0	2	0	1	0
YDL022W	3462	9579	11309	2423	896	2597	6989	13810	10338	2496	1988	1974	9043	11916	6162	3867	2427	2255	14681	9490	8106	1796	1640	2207	12896	10412	7818	2539	1985	2396	7799	3906	10588	1255	1718	1776
YDL023C	110	411	309	92	30	63	299	551	329	82	72	42	373	421	223	112	89	52	516	300	341	51	49	47	524	460	375	90	60	60	289	135	391	36	74	50
YDL024C	13	72	99	41	25	81	53	103	102	82	49	79	58	82	57	137	64	64	160	102	80	64	54	83	113	95	91	78	64	79	88	50	146	42	66	75
YDL025C	282	928	1149	780	367	951	597	1168	859	874	778	820	805	936	577	1485	789	759	1582	903	709	814	644	802	1208	921	674	936	691	730	872	373	1032	566	798	839
YDL025W-A	0	0	0	0	0	0	0	0	0	0	0	0	0	0	0	0	0	0	0	0	0	0	0	0	0	0	0	0	0	0	0	0	0	0	0	0
YDL026W	27	67	51	42	17	45	41	86	55	65	49	37	49	82	33	67	37	42	92	57	43	34	31	32	78	76	38	49	51	39	45	32	53	29	35	28
YDL027C	342	1256	1440	718	359	847	878	1875	1311	851	936	859	950	1410	943	1289	892	841	1870	1342	1166	756	777	815	1589	1594	1241	914	924	872	868	604	1534	464	921	809
YDL028C	133	459	660	536	268	667	292	568	606	549	589	647	331	489	347	839	523	542	558	451	441	381	387	443	520	474	455	521	430	418	309	204	645	259	535	513
YDL029W	2073	6647	7477	4047	1968	5236	4296	9023	6594	5496	4547	5028	5822	7176	4075	7649	4898	4496	9940	6384	5283	3534	3281	4571	8142	6707	5354	4689	4099	4647	4958	2510	6882	2162	3767	4207
YDL030W	155	517	580	671	357	797	357	720	529	839	802	798	459	582	335	1185	717	662	741	488	371	562	432	625	607	433	341	684	562	571	414	211	598	350	658	720
YDL031W	655	2297	2712	2445	1500	3687	1348	2939	2111	3510	3371	3898	1754	2285	1416	4941	3120	3282	2983	1907	1841	2265	2090	2980	2333	2090	1787	2609	2462	2685	1781	905	2710	1349	2788	3213
YDL032W	1	3	4	13	4	4	10	8	5	6	7	7	3	1	3	8	0	5	12	5	2	6	4	5	7	6	2	3	8	8	7	7	12	7	4	7
YDL033C	103	277	287	431	151	379	212	339	284	480	380	387	263	315	158	723	309	311	454	249	208	337	239	321	339	260	190	395	308	285	259	119	289	198	305	290
YDL034W	4	41	26	24	13	29	24	39	20	35	20	27	38	32	24	67	29	23	58	26	38	19	20	27	28	36	27	28	28	26	18	15	31	8	31	21
YDL035C	299	1096	1453	924	497	1206	782	1718	1298	1214	1229	1232	977	1329	829	1688	1129	1124	1671	1306	1138	992	937	1163	1415	1418	1113	1109	1066	1082	862	494	1608	583	1117	1178
YDL036C	144	534	589	557	271	669	415	794	532	802	739	757	480	697	342	1163	714	714	893	584	408	543	546	645	673	578	396	670	552	550	468	236	649	404	805	658
YDL037C	140	506	582	705	394	553	496	1010	588	897	867	633	459	647	339	1666	510	981	728	469	511	845	599	819	358	531	441	688	848	943	474	418	913	317	1022	502
YDL039C	491	1710	1898	2648	1262	1972	1766	3508	2429	2958	2844	2220	1439	2221	1121	5570	1873	3456	2542	1830	1632	2497	2148	2604	1568	1957	1345	2730	2953	2910	1616	1434	3248	1245	3616	1958
YDL040C	784	2687	3490	2809	1337	2978	1670	3810	3099	3177	3244	3338	2198	3034	2000	4774	3012	3032	3641	2664	2590	2191	2124	2800	3034	2881	2625	2770	2395	2533	1908	1129	3662	1499	3394	2947
YDL041W	7	12	24	29	6	14	9	16	12	28	22	28	13	16	6	34	13	16	23	8	11	14	10	16	6	5	6	10	14	10	13	7	14	17	15	13
YDL042C	192	605	672	893	382	960	417	722	605	828	959	911	392	493	343	1253	777	788	596	423	385	557	560	655	454	453	361	613	552	540	334	258	630	391	905	746
YDL043C	163	530	598	506	242	563	368	705	511	660	584	571	451	509	303	762	574	498	782	425	397	461	360	533	538	472	363	473	392	462	392	217	526	248	495	472
YDL044C	103	351	401	345	189	508	245	499	316	495	396	499	308	415	234	682	453	421	518	406	278	359	315	376	414	318	283	406	374	434	277	143	321	193	360	425
YDL045C	339	1062	1175	678	315	718	820	1465	1059	786	711	744	979	1220	620	1230	722	688	1576	1068	848	585	508	644	1308	1147	833	700	633	647	836	462	1091	396	702	643
YDL045W-A	192	558	573	635	341	846	411	803	444	851	700	868	573	756	330	1345	694	764	1065	629	407	618	511	721	830	612	386	785	639	723	510	261	430	320	563	734
YDL046W	780	2324	2122	2715	991	2554	1826	3137	2061	3066	2928	2454	2242	2570	1177	4426	2286	2400	3567	2426	1614	2242	1969	2311	2833	2625	1583	2562	2352	2158	1969	1102	2246	1734	2720	2217
YDL047W	666	1974	1898	2308	867	2071	1353	2735	1808	2443	1997	2097	1703	2079	999	3626	1837	1857	2917	1768	1318	1673	1245	1835	2352	1796	1294	2069	1569	1579	1593	669	1697	1110	1795	1632
YDL048C	710	1911	1814	1100	349	776	1923	3616	2484	1422	1083	1178	2332	3315	1470	1946	1006	1209	5097	3093	2511	1140	1062	1613	3770	3497	2463	1476	1418	1405	2367	1217	2977	584	995	861
YDL049C	38	155	136	152	40	165	116	249	160	129	152	133	139	164	84	182	126	106	232	136	109	94	90	87	183	160	108	116	89	112	123	46	159	64	118	104
YDL050C	37	119	176	120	73	255	111	157	114	209	199	247	101	143	65	327	246	185	188	107	87	138	147	214	155	125	94	174	130	169	89	47	136	95	178	207
YDL051W	576	2007	2413	2689	1436	4302	1480	3029	2039	3891	3686	4340	1859	2292	1300	5325	3553	3244	3047	2078	1649	2606	2224	3103	2760	2316	1744	3176	2426	2739	1777	880	2396	1635	2906	3465
YDL052C	542	1821	1921	2069	922	2266	1304	2329	1616	2285	2047	2196	1520	1954	926	3282	1945	1900	2826	1849	1249	1696	1397	1850	2343	1829	1192	2104	1734	1940	1452	717	1663	1002	1722	1837
YDL053C	383	1358	1554	1171	640	1451	987	1883	1338	1543	1361	1497	1236	1579	901	2318	1327	1280	2262	1543	1144	1123	1028	1290	1861	1545	1086	1427	1100	1169	1097	662	1589	826	1169	1369
YDL054C	227	785	939	1508	509	1446	627	1231	807	1432	1621	1220	747	943	511	2008	1172	1261	1488	952	715	1203	1108	1248	1076	1004	691	1227	1105	974	855	499	1085	956	1741	1327
YDL055C	5725	18482	20465	39780	14610	38947	14796	29252	19562	28862	32185	30887	16931	22733	11616	42612	25787	29663	27905	20038	15846	16495	14481	18551	22318	22045	15476	20689	20576	19544	14874	8609	21158	11218	24281	20223
YDL056W	286	933	1180	849	408	907	583	1274	916	980	870	885	750	909	592	1233	746	809	1397	877	782	670	660	815	1012	913	729	775	723	764	628	394	1018	414	840	766
YDL057W	175	549	575	330	116	359	374	772	545	392	316	297	525	626	287	538	321	302	907	615	389	230	228	260	659	577	387	292	272	244	464	237	552	188	284	262
YDL058W	438	1596	2487	1343	665	1828	1073	2181	2035	1664	1587	1902	1252	1771	1244	2423	1516	1578	2168	1818	1621	1165	1138	1376	1894	1780	1639	1516	1363	1313	1072	702	2370	731	1477	1630
YDL059C	45	126	148	179	65	208	88	185	121	187	184	203	124	157	67	283	197	159	255	150	108	123	140	151	205	148	95	161	134	155	113	60	142	87	152	204
YDL060W	766	2507	3213	3656	1706	4087	1904	3355	2707	4472	3838	4256	2101	2565	1586	5927	3406	3581	3490	2142	1950	2751	2298	3240	2917	2103	1936	3296	2595	2823	2191	1121	3379	1843	3633	3176
YDL061C	2496	7598	6975	6880	3762	11134	5024	11475	6577	10247	9195	11143	7080	9429	3964	13354	9521	8688	12296	8370	5072	7015	6591	8782	9561	8943	5213	8742	7452	9008	6472	3552	5587	4199	9195	9683
YDL062W	13	49	65	117	37	128	48	79	51	122	139	98	50	56	22	164	100	100	82	44	48	79	67	87	55	55	47	88	85	89	43	35	64	58	149	98
YDL063C	336	1201	1382	2144	981	2210	866	1657	1301	2191	2637	2188	750	1114	689	3069	2068	2323	1394	950	900	1517	1379	1679	1148	1088	878	1763	1460	1317	894	602	1630	1002	2492	1769
YDL064W	221	633	684	873	384	1095	484	955	688	980	924	1118	545	802	418	1498	882	982	1031	678	493	663	604	903	890	720	451	939	681	824	475	309	630	443	870	929
YDL065C	345	1131	1168	1469	701	1907	928	1690	975	1640	1770	1732	1070	1407	691	2493	1406	1557	1906	1420	897	1288	1160	1502	1557	1356	884	1530	1382	1390	920	617	1103	744	1487	1534
YDL066W	904	3213	4757	3010	1414	4022	2265	4743	4158	3959	3299	3729	2692	3726	2387	5899	3498	3173	5458	3886	3339	3483	2901	3843	4356	3736	2904	4314	3184	3421	2747	1523	4657	2069	3429	3707
YDL067C	399	991	938	1316	492	1432	885	1570	936	1485	1353	1350	1044	1325	591	1989	1310	1212	1802	1135	793	1105	910	1260	1459	1301	706	1280	1126	1273	978	542	974	699	1216	1223
YDL068W	3	10	21	14	6	15	7	16	8	18	19	19	11	9	5	20	15	16	29	12	10	16	10	15	18	12	9	8	9	12	8	1	14	7	18	18
YDL069C	33	105	129	98	74	181	74	157	115	134	158	164	78	120	89	230	163	154	198	128	108	108	108	131	178	147	103	155	133	126	79	52	169	61	135	140
YDL070W	1106	4223	4573	2658	1469	3695	2885	6468	4514	3436	3218	3881	3586	4928	3107	4724	4014	3552	6977	4514	3931	2884	2556	3401	6074	5250	4113	3751	3403	3507	3115	1892	5458	1320	3130	3307
YDL071C	28	87	78	96	43	102	50	125	78	114	105	128	82	88	49	159	95	102	144	66	55	85	67	96	98	98	52	89	86	102	66	35	84	50	80	83
YDL072C	2016	5691	5844	3086	1324	3910	4766	8379	5507	3902	3495	3692	5860	6988	3567	5833	3370	3276	9948	6745	4630	2952	2583	3227	8435	7084	4430	3842	3276	3421	5071	2747	5977	1926	2914	3130
YDL073W	365	1275	1780	1260	648	1618	831	1739	1462	1481	1496	1501	970	1339	912	1882	1382	1361	1641	1208	1215	1168	1017	1174	1281	1334	1162	1223	1142	1198	831	521	1743	672	1512	1364
YDL074C	352	1426	1884	1594	810	1983	886	1889	1555	1789	1879	1835	1096	1440	931	2501	1691	1644	1797	1308	1187	1277	1171	1397	1554	1390	1181	1452	1372	1294	968	624	1792	815	1779	1592
YDL075W	8701	20088	22228	26974	10725	33283	18769	30007	19942	37178	26497	33290	23862	24905	11896	51738	26992	24923	41159	25131	15571	25388	17804	25673	37702	23449	15398	32042	21080	24412	23123	9007	18934	17209	24526	28678
YDL076C	246	766	957	573	312	738	542	1094	763	752	704	663	698	882	529	964	652	638	1197	802	647	544	507	688	958	899	586	563	549	563	641	357	904	385	650	637
YDL077C	178	691	976	693	305	782	485	934	875	723	805	801	581	734	551	1076	733	749	964	685	690	591	593	699	784	786	734	704	627	593	447	300	931	392	941	767
YDL078C	766	2550	2765	1950	793	2215	1795	3549	2529	2175	2061	2084	2149	2883	1496	3260	1985	1877	3823	2768	1987	1628	1433	1847	3069	2747	1832	1926	1713	1876	1959	1115	2609	1111	1834	1759
YDL079C	91	400	412	402	186	474	248	488	373	462	444	441	312	434	234	661	439	393	588	401	310	347	350	349	429	446	257	396	329	378	255	178	398	257	455	408
YDL080C	306	989	1206	914	397	981	762	1401	1141	1039	864	1016	865	1149	669	1485	857	860	1567	1006	819	761	715	902	1183	1079	809	879	716	827	886	482	1267	554	947	846
YDL081C	4569	13219	15721	14616	7132	23347	9517	20174	16340	19605	16381	26490	12816	17527	8672	28298	21073	17888	20957	20370	10801	12589	11562	17991	20725	15415	11684	16794	14380	17493	10814	5984	13764	9494	16278	21134
YDL082W	4728	13722	14416	15780	7515	20621	11346	20246	12409	20916	19527	20434	12280	15768	7655	29122	17797	16736	21547	15797	10295	14356	12670	15809	18131	16343	9993	17179	13829	14134	11320	6252	12960	9549	16996	17054
YDL083C	6666	19159	19484	23806	10036	25969	16900	29236	18204	28811	27482	26461	17677	21866	10025	39405	23185	21419	29427	22566	14834	20316	18000	20244	25201	23837	14294	23537	19593	18548	17122	9377	19298	15386	26992	23503
YDL084W	2090	7339	9643	6884	3404	9549	4757	10796	8717	7915	8635	9265	6109	8676	5376	11413	8208	8135	10026	8497	6946	5583	5370	7238	8824	8346	7200	6811	6343	7132	5205	3040	9799	3852	7796	7826
YDL085C-A	225	814	875	321	224	672	536	1143	655	532	517	611	667	938	416	665	541	520	1113	1078	567	375	349	504	1018	1002	578	490	455	497	595	391	693	222	387	606
YDL085W	29	87	104	57	17	58	62	116	118	55	60	60	70	120	72	95	56	40	120	109	77	38	41	60	96	83	72	61	44	65	88	33	120	43	59	51
YDL086C-A	0	0	0	0	0	0	0	0	0	0	0	0	0	0	0	0	0	0	0	0	0	0	0	0	0	0	0	0	0	0	0	0	0	0	0	0
YDL086W	591	1768	1660	1404	614	1669	1133	2596	1528	1532	1538	1593	1434	1853	878	2182	1392	1545	2812	1957	1125	1156	1197	1489	1972	1983	1043	1449	1346	1481	1389	828	1529	780	1318	1481
YDL087C	75	227	271	256	124	260	169	336	259	314	254	215	230	276	142	406	218	233	323	202	209	197	170	206	245	232	173	230	211	169	178	80	226	125	190	215
YDL088C	389	1209	1456	1372	629	1392	850	1691	1276	1610	1512	1481	1003	1311	795	2109	1270	1273	1718	1111	1030	1126	1048	1301	1420	1275	909	1294	1050	1197	931	527	1446	749	1475	1248
YDL089W	152	645	691	527	274	720	443	957	672	875	1005	834	541	687	547	1267	876	802	1132	745	694	768	700	838	901	945	705	925	762	721	524	337	872	549	1019	913
YDL090C	102	380	473	475	234	613	243	459	401	585	617	611	341	436	279	875	594	511	573	400	326	514	397	520	474	414	304	507	461	459	289	175	417	347	637	583
YDL091C	194	620	723	425	182	495	374	844	601	547	583	515	551	707	390	798	468	438	975	677	545	463	455	514	810	705	488	564	486	471	410	230	600	306	573	562
YDL092W	409	1184	1251	1317	594	1829	931	1675	990	1835	1577	1789	1184	1420	617	2576	1573	1464	2040	1421	861	1275	1010	1445	1764	1372	861	1641	1270	1408	1051	595	1041	860	1315	1531
YDL093W	121	427	573	1054	387	1033	378	804	631	940	1186	1061	400	574	335	1449	900	1106	724	524	462	778	749	819	602	575	506	917	786	741	386	239	723	547	1447	1070
YDL094C	23	53	75	113	34	142	49	74	76	101	138	148	48	73	53	172	97	119	82	66	59	83	84	110	82	61	52	130	116	100	42	25	83	51	137	123
YDL095W	1239	4468	5980	7679	3009	7637	2926	6274	5390	7029	7553	7361	3526	4895	3061	10361	6076	6365	5933	4548	4197	5277	4570	5920	4760	4754	4016	6350	5607	5425	3039	1806	5774	3551	7658	6200
YDL096C	23	64	63	123	36	84	36	102	91	131	88	107	51	66	44	151	69	85	109	56	59	88	61	97	70	77	57	103	75	84	48	42	64	61	105	86
YDL097C	1573	5189	5929	4573	2089	5452	3820	7401	5524	6027	5472	5742	4706	6240	3259	8544	5009	5071	7554	5529	4431	3968	3676	4810	6161	5724	4017	5359	4615	5034	3709	2071	5595	2498	4719	4781
YDL098C	104	319	294	319	170	469	210	425	248	457	381	501	275	355	188	572	403	447	471	313	229	277	265	363	408	317	250	361	333	331	218	110	254	183	283	426
YDL099W	689	2038	1945	1975	1056	2581	1619	2702	1499	3096	2571	2656	2149	2403	984	4380	2308	2288	3560	2507	1219	2195	1795	2402	2931	2277	1286	2630	2168	2146	1807	943	1649	1218	1793	2335
YDL100C	1399	5217	5866	4755	2262	5791	3379	7495	5396	5651	5609	5668	3819	5670	2901	7241	4896	4642	7139	5809	4551	3970	3935	5090	5592	5740	4293	5027	4514	4971	3598	2134	5913	2630	4951	5007
YDL101C	130	436	553	1998	876	2598	252	567	462	1669	2030	2165	333	439	275	2560	1835	1868	559	414	370	1378	1141	1611	463	477	370	1660	1520	1448	270	156	465	964	2272	2156
YDL102W	148	509	704	1623	754	1877	289	633	578	1732	1971	2092	363	473	362	2554	1706	1864	635	452	463	1321	1288	1617	494	481	479	1564	1527	1440	364	238	710	816	2179	1817
YDL103C	266	1046	1323	2228	931	2453	675	1421	1130	2523	2746	2532	829	1117	711	3749	2341	2273	1419	1066	947	1791	1583	1957	1133	1227	970	2365	2026	1900	660	413	1276	1301	2807	2551
YDL104C	39	147	158	262	101	323	100	237	145	276	331	353	120	186	76	422	279	313	250	168	118	226	229	256	173	162	118	262	231	258	113	85	165	167	411	328
YDL105W	15	102	127	422	217	480	49	103	65	405	480	453	53	93	49	536	411	421	108	68	64	297	243	357	78	51	75	367	258	294	56	36	112	186	445	438
YDL106C	158	650	740	858	355	837	380	829	631	909	923	855	512	672	475	1166	754	730	794	571	550	662	620	718	723	639	503	744	690	632	448	259	711	407	867	770
YDL107W	96	290	347	322	149	352	202	397	262	337	309	344	267	346	215	507	327	298	499	333	200	255	236	341	436	310	221	327	256	308	244	104	245	155	284	282
YDL108W	211	650	690	753	274	804	495	892	676	798	652	790	595	739	390	1201	683	611	1096	704	463	528	458	652	866	659	474	671	501	615	573	274	683	361	559	607
YDL109C	118	378	505	390	134	367	226	476	400	420	348	360	321	380	246	576	292	297	532	315	288	299	248	355	393	320	300	327	257	303	264	150	427	183	278	318
YDL110C	466	1311	1397	811	320	952	937	1648	1222	1051	675	834	1494	1422	778	1578	852	743	2617	1408	981	842	591	774	1984	1355	878	1058	786	951	1170	475	1079	473	497	676
YDL111C	454	1391	1600	1659	696	1891	1044	2098	1510	1967	1817	1805	1305	1562	835	2864	1554	1716	2119	1365	1074	1274	1219	1577	1750	1430	1034	1641	1201	1414	1010	575	1503	817	1600	1559
YDL112W	477	1789	2503	1729	892	2268	1295	2380	2235	2242	2212	2341	1348	1816	1335	3056	1803	2057	2284	1602	1580	1472	1304	1795	1870	1769	1573	1759	1531	1540	1349	820	2715	923	2176	1973
YDL113C	302	1095	1522	484	263	708	614	1411	1261	613	538	672	881	1167	807	912	713	569	1523	1002	1078	471	451	572	1268	1087	1095	609	539	635	676	404	1469	280	537	625
YDL114W	3	29	18	4	2	15	20	36	29	32	12	28	26	29	19	23	19	25	70	32	22	30	19	30	38	34	34	21	20	28	48	11	65	24	27	38
YDL114W-A	8	30	22	28	10	32	20	32	26	30	25	28	31	36	16	54	32	27	44	45	21	29	20	32	33	26	18	23	27	17	23	9	30	8	21	24
YDL115C	286	919	1132	826	349	1017	726	1251	967	989	832	941	921	1114	614	1472	878	802	1491	1169	713	688	568	762	1284	997	713	868	666	736	805	382	1044	468	716	726
YDL116W	407	1422	1893	1407	704	1692	981	1953	1588	1523	1767	1625	1036	1537	1062	2100	1435	1475	1798	1399	1341	1159	1028	1275	1424	1562	1342	1304	1193	1182	934	622	1946	812	1746	1503
YDL117W	312	954	1350	863	409	976	671	1266	1241	1071	1111	1098	801	1043	683	1542	933	949	1325	955	924	868	767	939	1101	979	822	945	865	837	774	446	1432	567	1202	1015
YDL118W	20	66	62	31	14	41	56	104	70	40	32	28	79	62	43	69	31	38	133	65	49	42	24	25	101	80	56	32	30	40	80	33	76	25	34	27
YDL119C	209	664	726	289	131	366	492	851	595	369	305	346	638	681	390	521	319	299	1027	732	500	241	234	331	839	702	491	302	280	303	540	299	688	189	273	317
YDL120W	323	1013	1269	1106	585	1551	710	1620	1000	1508	1378	1544	949	1264	726	2148	1346	1375	1730	1191	838	1074	1076	1366	1440	1197	848	1412	1248	1375	906	442	942	646	1208	1456
YDL121C	266	842	955	961	597	1615	623	1273	814	1370	1368	1545	759	1002	509	1862	1376	1175	1356	995	639	940	879	1216	1235	1011	692	1277	991	1113	737	395	879	626	1186	1362
YDL122W	726	2380	3293	2843	1213	3194	1682	3236	2754	3492	3228	3317	2004	2456	1654	4753	2828	2816	3275	2450	2011	2300	2013	2672	2752	2343	2085	2982	2365	2397	1863	1030	3212	1599	3051	2840
YDL123W	244	720	867	414	148	398	529	1013	771	515	449	401	629	797	452	727	381	315	1028	633	530	375	327	377	945	732	528	461	339	347	609	320	869	308	384	354
YDL124W	2455	7510	8006	6081	2292	5476	5884	10561	8798	7276	7029	6905	8161	9389	5098	10719	6772	6437	12032	9003	6661	4705	4634	5664	10220	9553	6963	6385	6269	6536	5367	3388	8637	3372	5925	5274
YDL125C	1375	3971	3769	3398	1407	3982	2901	5989	3840	3828	3702	3818	3665	4875	2201	5519	3392	3428	6505	4424	2870	2940	2697	3357	4664	4508	2592	3534	3121	3319	3270	1819	3679	2024	3485	3195
YDL126C	2917	10521	13986	7804	3418	8633	6836	14750	12786	10039	8740	9300	8831	12021	7563	14115	8557	8370	14826	11090	10495	6694	6411	8285	11786	11129	10264	8837	8021	8828	6981	4321	14241	4119	7910	7625
YDL127W	3309	10312	10342	2840	1284	3125	6840	13568	9205	3554	3086	3169	8708	11433	5845	5222	2864	2788	15316	9336	6953	2253	1906	2526	12912	10113	7006	2651	2200	2403	8508	4548	10861	1423	2584	2530
YDL128W	883	2535	3267	2511	965	2387	2034	3837	2787	2889	2634	2488	2481	3079	1672	4070	2214	2182	4271	2641	2005	2259	1733	2253	3299	2615	1813	2458	2049	2128	2411	1146	3003	1486	2566	2052
YDL129W	63	171	228	373	132	335	142	271	224	421	335	413	177	199	107	488	297	337	306	230	130	234	222	256	209	204	140	280	239	250	169	78	252	165	375	329
YDL130W	6584	15655	15178	19517	7288	20072	14635	23773	14359	25066	19409	21950	16638	19430	7902	33367	17697	16596	27593	19218	10247	16125	13139	17790	23900	18817	9433	20410	14914	16408	15619	7859	12408	11860	18086	17250
YDL130W-A	571	1639	1710	877	410	1140	1231	2307	1331	988	888	927	1733	1971	923	1579	894	956	3119	2038	1116	904	725	977	2254	1944	1033	1026	991	1051	1560	851	1483	562	882	960
YDL131W	875	2911	3619	3532	1551	4346	2233	4382	2893	4047	4000	3608	2425	3450	1715	5341	3504	3280	4743	3562	2778	3129	3312	4111	3810	3435	2527	3600	3119	3188	2994	1688	4118	2461	5277	4315
YDL132W	598	2393	2637	1318	642	1645	1417	2999	2411	1757	1702	1698	1645	2406	1501	2507	1581	1543	2953	2334	2002	1263	1297	1555	2320	2357	1834	1596	1368	1498	1515	946	2605	785	1565	1568
YDL133C-A	1375	3441	4540	3405	1581	6595	2369	5463	3756	4670	4267	7556	3482	5579	2447	6422	5794	4744	6199	4644	2829	3394	2871	5212	6034	4237	2924	4239	3768	4955	2536	1623	2509	2048	3960	6346
YDL133W	287	972	1347	711	350	990	641	1358	1107	1030	910	986	878	1164	706	1308	911	810	1543	1090	770	684	622	713	1322	1016	777	801	656	697	787	450	1331	529	931	915
YDL134C	977	2930	3499	2145	851	2464	2089	3928	2923	2500	2156	2459	2646	3261	1781	3695	2285	2088	4588	2933	2145	1840	1653	2200	3605	2980	2167	2224	1878	2223	2270	1187	3159	1333	2030	1902
YDL135C	1344	4852	6205	1984	1311	3734	3339	7760	5435	3333	3118	3895	4447	6390	3814	4922	3688	3399	7993	5912	4712	2520	2391	3234	7028	5929	4783	3268	2977	3391	3930	2081	5748	1387	2575	3543
YDL136W	1008	2467	2642	3115	1325	3635	2225	4002	2343	4662	3570	4083	2719	2912	1410	6418	3806	2992	4419	3175	1720	2929	2285	2923	4304	2898	1846	3862	2706	2650	2413	1043	1953	1963	2716	3263
YDL137W	1845	5821	5725	4042	1772	4922	4007	7858	4980	4580	4406	4457	4649	6218	2961	6672	4007	4049	8858	6451	4053	3333	3295	4448	6444	6223	3894	4058	3882	4272	4861	2652	5610	2207	3870	3850
YDL138W	266	806	995	629	267	641	549	1073	805	909	753	722	711	822	427	1195	634	600	1179	684	599	755	699	823	807	748	584	836	644	612	690	369	995	601	936	806
YDL139C	160	413	475	398	154	489	321	603	386	529	409	503	433	484	254	731	380	390	738	484	302	366	325	375	554	455	309	435	360	363	434	200	394	239	289	449
YDL140C	1333	4163	6466	4777	1856	4020	3011	5785	6127	5248	4725	4408	3426	4514	3104	6693	3648	3770	5439	3779	4110	3363	3191	3773	4519	4408	3983	4130	3481	3484	3009	1944	7104	2364	4541	3575
YDL141W	237	884	1264	900	373	842	597	1257	1128	978	947	974	677	1012	637	1353	851	842	1134	790	839	653	670	820	919	929	834	776	730	709	590	396	1267	471	979	821
YDL142C	169	612	718	420	162	438	415	890	644	459	491	471	539	781	371	760	452	449	950	719	472	374	383	403	731	703	454	476	405	413	456	270	680	246	467	423
YDL143W	1809	6047	7098	6411	2738	6944	4259	8414	6304	7451	7144	7068	5086	6699	3671	10295	6103	5983	8594	6067	4933	5138	4413	6292	7269	6080	4828	6335	5223	5798	4505	2402	6655	3464	6463	5877
YDL144C	385	1151	1399	1210	457	1077	885	1817	1438	1413	1128	1089	1015	1420	705	1762	1064	958	1796	1293	956	785	719	1013	1443	1215	867	1176	957	946	978	517	1356	615	911	911
YDL145C	1433	5371	6573	5849	2364	5526	3705	7588	5917	6227	6083	5828	4430	5826	3689	8573	5221	5597	7267	5146	5223	4447	4037	4987	5739	5885	4920	5015	4676	4667	3868	2498	7226	3114	6597	5276
YDL146W	176	662	812	282	147	369	408	902	766	328	393	413	576	666	491	528	335	366	972	695	664	337	312	369	811	860	647	396	345	387	450	281	850	180	418	374
YDL147W	1057	3771	4964	2842	1561	3861	2527	5524	4475	3863	4094	3985	3020	4290	2862	5356	3960	3659	5097	4250	3903	3057	2752	3552	4422	4425	3948	3644	3592	3603	2382	1661	4906	1781	3760	3660
YDL148C	632	2127	2598	2757	1497	3445	1545	3008	2053	3659	3773	3296	1635	2139	1313	4914	3060	3240	2852	1827	1696	2486	2196	2827	2338	1967	1748	2778	2362	2447	1749	967	2640	1340	3434	2922
YDL149W	100	357	470	250	98	306	187	483	408	300	303	321	259	330	278	400	256	248	492	313	327	218	209	275	394	390	344	263	251	258	221	134	461	148	349	268
YDL150W	326	877	1019	1229	570	1534	745	1222	861	1833	1426	1639	887	954	500	2430	1204	1326	1464	982	570	1054	879	1298	1243	846	609	1315	1014	1069	871	376	1027	764	1151	1278
YDL151C	13	44	49	75	35	69	46	76	47	101	89	79	53	52	30	145	79	98	78	55	41	77	44	74	65	47	44	62	45	54	49	38	64	50	75	69
YDL152W	18	30	30	54	14	41	32	38	14	95	42	41	36	25	13	102	48	40	66	16	17	41	25	40	53	35	16	48	29	24	34	14	16	29	47	31
YDL153C	706	2122	2567	2939	1459	3681	1764	2911	2313	4250	4056	3853	1934	2148	1325	5543	3140	3300	3103	2171	1687	2429	2267	3024	2575	2178	1718	2888	2407	2387	1864	990	2586	1688	3233	3113
YDL154W	87	295	440	293	149	424	162	354	329	376	364	412	250	316	228	496	348	344	402	271	223	281	284	350	312	242	221	343	288	340	118	74	263	155	417	376
YDL155W	149	563	633	1101	484	1167	340	782	560	1095	1106	1102	484	594	337	1463	901	989	759	538	408	739	652	797	642	504	446	889	725	766	445	238	677	481	960	927
YDL156W	68	180	196	686	243	646	130	242	179	797	671	649	162	184	102	1042	535	569	294	153	154	541	442	566	213	163	157	588	474	481	134	61	194	334	700	633
YDL157C	220	528	565	852	457	1290	346	794	447	1270	1314	1328	440	591	286	1883	1257	1241	802	625	414	1025	920	1049	726	607	387	1190	1018	971	440	223	511	593	1195	1356
YDL158C	26	81	99	94	40	107	50	129	90	137	147	136	47	61	63	200	165	102	105	67	77	145	102	84	96	100	88	164	113	101	42	36	118	78	135	131
YDL159C-B	0	0	0	0	0	0	0	0	0	0	0	0	0	0	0	0	0	0	0	0	0	0	0	0	0	0	0	0	0	0	0	0	0	0	0	0
YDL159W	148	514	562	484	257	486	340	714	482	580	545	499	428	545	323	803	437	445	724	459	401	386	360	409	646	520	368	511	406	379	398	215	546	272	474	455
YDL159W-A	0	1	2	1	0	0	0	0	2	0	2	0	1	3	8	3	3	1	3	2	1	0	0	1	1	2	5	2	0	2	0	0	3	0	3	0
YDL160C	197	670	1134	492	231	548	400	1045	987	566	547	507	505	674	629	783	527	500	898	562	793	433	366	424	660	735	780	480	416	454	386	292	1116	249	469	456
YDL160C-A	70	186	235	260	101	321	157	283	178	250	225	307	227	235	94	375	234	220	383	213	132	175	162	244	275	222	125	217	154	195	169	82	162	129	241	237
YDL161W	878	2709	3140	2792	1363	3279	2003	3511	2532	4202	3137	3094	2717	2948	1515	5558	2884	2719	4186	2675	2080	2784	2149	2866	3387	2638	2063	3336	2585	2655	2383	1084	2543	1510	2319	2478
YDL162C	1	5	1	10	5	23	1	5	6	23	28	22	9	2	1	19	16	17	5	1	3	20	17	19	1	1	3	10	15	9	2	0	0	7	15	11
YDL163W	1	6	13	26	8	19	2	10	9	37	30	20	4	13	4	34	29	19	8	6	1	25	15	15	17	17	6	27	13	21	6	1	14	15	27	10
YDL164C	210	755	858	2786	1173	3036	420	1001	732	2883	3160	3040	593	720	459	3949	2616	2587	929	761	631	2038	1821	2337	865	731	601	2520	2103	1938	453	287	854	1407	3394	2922
YDL165W	263	734	762	697	309	878	579	1111	748	943	812	852	668	877	415	1219	718	681	1245	852	513	658	566	759	893	783	561	731	581	639	624	311	728	459	683	719
YDL166C	219	640	698	911	409	1130	505	967	633	1122	904	1114	546	747	340	1451	887	802	1193	810	502	769	641	891	881	599	449	936	661	742	651	303	639	489	776	925
YDL167C	370	1272	1658	1939	1012	2166	777	1838	1385	2392	2183	2255	924	1220	773	3406	1876	1966	1665	934	921	1538	1356	1741	1199	960	861	1643	1430	1562	1021	528	1604	960	2042	1933
YDL168W	1424	4381	4905	4153	1888	4575	3438	6769	4989	5105	4639	4874	4686	5831	3152	7830	4758	4358	7982	5741	4186	3968	3634	4954	6909	5868	4183	5123	4491	4907	3980	2036	5402	2632	4272	4491
YDL169C	60	222	218	38	20	60	139	286	202	59	46	55	197	247	115	96	53	52	375	232	144	54	40	56	283	225	146	71	43	64	185	80	180	32	39	60
YDL170W	175	735	834	496	275	743	463	1007	665	610	648	666	493	831	453	963	593	605	984	753	690	605	616	749	790	681	591	694	611	626	650	358	1096	423	902	894
YDL171C	745	2145	3643	2367	894	2613	2051	3757	3233	3131	2353	2701	2350	3049	1951	4061	2271	2147	4479	2591	2772	2143	1973	2726	3866	2876	2740	2907	2060	2322	2478	1251	4287	1719	2755	2849
YDL172C	29	90	111	68	21	86	51	118	73	74	73	87	60	99	58	123	77	65	158	86	44	63	51	81	110	90	49	76	72	83	70	43	76	33	75	74
YDL173W	503	1302	1322	1182	467	1122	1089	1791	1180	1654	1085	1132	1473	1583	700	2016	1030	1076	2445	1159	891	930	780	1097	1720	1406	836	1210	926	1063	1265	575	1180	635	870	915
YDL174C	906	2876	3737	3328	1318	3308	2024	3812	3374	3898	3235	3343	2774	2951	1851	5755	3079	2805	4554	3120	2462	2885	2419	2992	3487	3185	2209	3483	2624	2810	2305	1297	3801	1841	2909	2692
YDL175C	183	689	732	655	293	731	396	891	640	795	625	736	547	723	379	1109	698	657	1111	598	513	594	490	687	802	600	481	750	571	629	514	246	701	353	677	680
YDL176W	106	324	474	312	152	387	225	483	415	366	339	381	266	340	272	472	361	353	506	311	340	276	254	343	416	336	322	366	267	303	290	153	487	186	336	365
YDL177C	71	206	219	185	109	264	132	309	176	289	246	304	218	245	132	370	258	193	353	213	115	223	169	256	230	192	120	270	220	243	180	89	180	111	167	237
YDL178W	641	2193	2630	2774	1347	3384	1516	2998	2097	3245	3199	3121	2044	2390	1451	4979	2885	2903	3717	2232	1813	2657	2268	2715	2910	2467	1857	2957	2320	2453	1914	916	2554	1703	2772	2802
YDL179W	52	180	211	97	45	164	122	208	190	138	121	125	145	188	89	206	111	115	257	160	114	114	87	111	225	163	119	128	86	107	140	60	153	85	124	126
YDL180W	163	497	607	586	247	632	361	770	580	767	749	704	418	608	327	971	682	570	871	603	424	601	505	658	627	622	446	654	601	614	488	254	680	406	847	661
YDL181W	181	439	479	663	244	523	388	804	593	706	559	641	427	656	368	919	613	578	908	719	499	434	385	533	633	692	415	592	575	580	409	276	637	254	434	464
YDL182W	591	1645	1690	5046	2012	4608	1498	2665	1973	6302	4858	5892	1510	1977	951	8282	4468	4659	3025	2010	1660	4255	4257	5836	2238	2035	1522	4502	4282	4653	2201	1142	2617	2917	6406	4953
YDL183C	37	116	122	177	86	235	94	170	111	215	232	241	90	113	72	342	207	187	181	137	107	188	186	220	152	114	84	198	209	193	135	68	158	127	302	233
YDL184C	2234	5200	6819	6127	2723	10045	5021	7796	5190	10162	7192	10162	6139	6522	3531	12019	7730	7242	11583	5797	3877	7166	4795	8160	12529	6348	4325	8984	5957	7680	5945	2267	4012	3417	5403	8122
YDL185C-A	46	155	154	94	37	93	109	209	133	93	108	88	143	161	102	141	74	85	260	123	146	85	74	95	176	191	136	103	85	111	118	78	175	41	121	83
YDL185W	3623	13069	16635	7824	3874	9158	8966	19227	15549	8666	9899	9602	9939	14774	9222	12583	8295	8988	17638	13488	12317	6623	7016	8270	14689	15047	12143	8204	7887	8099	9008	6728	18694	4794	10845	8864
YDL186W	32	99	125	82	21	79	92	165	115	72	79	85	95	125	63	135	61	73	233	136	72	62	57	68	152	111	73	88	45	69	149	60	132	48	69	73
YDL187C	1	4	1	0	4	3	1	2	3	0	3	2	1	2	3	2	1	3	7	3	2	0	0	2	5	2	1	4	0	2	1	2	7	4	4	2
YDL188C	332	1062	1201	689	332	821	750	1482	1123	817	810	810	806	1079	651	1125	750	710	1415	1033	874	594	528	722	1182	1135	857	732	637	713	699	476	1193	421	798	709
YDL189W	266	882	1044	1014	469	1086	585	1173	937	1265	965	1134	795	1028	560	1735	990	970	1418	819	696	822	673	931	1142	790	718	1049	815	831	693	392	994	480	818	888
YDL190C	556	2146	2601	1360	678	1563	1417	3008	2205	1615	1699	1673	1557	2115	1498	2267	1648	1558	2790	2131	2058	1258	1248	1455	2280	2395	2013	1460	1366	1494	1383	956	2653	785	1684	1549
YDL191W	2393	5481	5958	6597	2539	6582	6094	9280	5105	9531	7101	6827	6791	6794	3176	13203	6379	5630	11286	7120	4098	6218	4888	5212	10359	6946	4226	8001	5363	4912	6230	2896	5158	4412	5859	6038
YDL192W	2430	7679	8026	7973	4071	12063	5556	11634	7450	9975	10473	11923	6587	9122	4568	13693	10000	9835	11762	8445	5758	7282	6648	9195	9720	8702	5685	8555	7829	8847	5985	3336	7301	4559	8855	9888
YDL193W	176	620	813	640	331	881	434	920	704	783	763	879	535	734	462	1193	831	755	929	784	603	523	508	637	801	804	590	728	654	691	442	253	757	347	728	786
YDL194W	86	317	442	286	146	386	242	500	408	351	367	365	282	373	261	459	346	307	493	416	336	271	295	335	414	435	358	335	295	278	299	185	542	214	369	397
YDL195W	983	3214	4410	4653	1647	3503	2285	4692	4198	4460	4453	3648	2716	3372	2465	6126	3421	3530	4332	2958	3394	3077	2919	3274	3544	3641	3339	3653	3241	3100	2267	1508	4687	2329	4645	3209
YDL196W	3	11	10	25	11	17	7	14	14	32	27	18	13	9	10	40	21	19	20	7	9	27	10	19	14	26	12	21	29	14	11	4	14	15	32	13
YDL197C	129	447	509	1705	699	1628	281	587	399	1532	1591	1583	308	496	240	2087	1263	1374	681	433	376	1102	966	1241	511	463	330	1378	1072	1026	358	201	494	774	1593	1358
YDL198C	621	2104	2048	2342	901	2395	1590	3084	2039	2806	2607	2241	1771	2183	1117	3989	2514	2364	3563	2560	1645	2383	2464	2818	2388	2215	1486	2552	2280	2129	2101	1129	2528	1933	2911	2746
YDL199C	91	267	375	221	66	215	182	387	304	222	200	201	240	312	189	309	193	199	439	270	269	177	214	258	318	353	254	204	197	202	221	123	359	155	344	245
YDL200C	145	432	469	330	155	461	279	638	395	476	465	480	388	534	281	608	404	406	681	502	311	347	337	437	553	509	323	418	398	387	355	222	406	211	385	441
YDL201W	433	1338	1665	1711	794	2127	951	1863	1452	1981	1926	1992	1144	1506	804	2694	1755	1749	1893	1435	964	1197	1132	1493	1649	1314	1046	1556	1222	1340	1095	575	1459	905	1655	1630
YDL202W	179	538	599	761	354	839	401	820	500	801	717	804	478	710	354	1385	684	764	867	622	398	562	499	718	653	558	348	783	663	615	446	206	512	334	583	659
YDL203C	163	533	747	524	255	693	338	755	674	633	613	678	493	683	380	958	611	599	716	507	451	434	414	591	619	536	455	552	428	503	403	238	662	315	594	613
YDL204W	113	379	505	382	167	395	250	520	419	393	367	393	299	440	252	565	368	280	640	453	366	321	274	357	483	463	325	388	290	348	326	160	473	236	375	363
YDL205C	261	824	940	931	438	1094	615	1322	946	1109	1192	1108	675	1000	539	1603	1019	987	1236	943	733	778	815	956	978	1011	725	930	896	868	687	406	1087	493	1069	949
YDL206W	172	640	759	387	194	466	376	916	685	460	430	447	492	689	430	596	431	428	950	652	576	379	360	440	734	795	585	420	398	400	392	303	795	221	462	427
YDL207W	322	1188	1362	1194	547	1365	791	1540	1090	1459	1303	1347	1030	1329	773	1934	1147	1143	1682	1230	905	951	822	1095	1428	1197	845	1203	921	949	855	484	1245	564	1167	1066
YDL208W	966	2823	3145	3546	1825	5583	2286	3842	2693	5246	4122	5182	2652	3265	1559	7127	4161	3762	4927	2791	2014	3578	2707	4174	4274	2970	1975	4222	3140	3791	2806	1185	2650	2062	2980	4006
YDL209C	87	253	368	394	194	536	202	394	240	545	424	495	238	295	158	682	386	375	432	282	180	349	286	401	358	229	183	386	296	326	274	134	294	243	381	396
YDL210W	26	84	124	102	45	112	71	129	105	124	120	132	104	96	64	201	105	99	161	93	76	90	86	104	113	88	68	112	88	86	85	39	113	69	111	102
YDL211C	39	174	214	777	261	709	139	208	145	638	603	557	162	167	116	788	435	418	270	178	112	398	312	327	214	184	123	418	342	290	165	73	211	302	511	424
YDL212W	981	2765	2979	3354	1402	3962	2268	4128	2723	4278	3891	3863	2928	3321	1685	5781	3481	3159	4956	3232	1982	2900	2510	3279	4127	3434	2023	3549	2746	2928	2564	1283	3053	2196	3645	3461
YDL213C	752	2400	2533	2093	1183	3688	1788	3082	1945	3481	2997	3509	2170	2665	1179	4724	2818	2824	3872	2626	1388	2238	1905	2980	3396	2376	1476	2750	2040	2446	2179	1089	2050	1275	2071	2794
YDL214C	38	192	296	176	93	255	89	220	220	253	243	293	148	195	156	399	257	193	376	176	151	268	223	276	187	185	115	243	185	198	190	93	289	167	317	286
YDL215C	466	1549	1781	1579	699	1689	1034	2080	1480	1618	1793	1558	1228	1696	991	2680	1773	1691	2205	1547	1275	1480	1363	1383	1682	1572	1313	1627	1432	1429	1148	709	1892	992	1880	1693
YDL216C	81	256	358	188	109	262	152	355	325	241	189	208	212	280	188	282	222	175	408	346	241	171	154	175	323	307	257	204	188	187	201	118	367	107	193	220
YDL217C	205	540	632	690	266	626	420	816	555	763	589	620	476	575	309	1037	538	610	854	548	405	469	417	517	690	529	356	571	452	483	439	243	584	284	531	567
YDL218W	49	139	177	207	66	171	119	158	127	207	174	181	95	141	61	291	157	146	160	118	85	179	125	162	130	105	87	189	141	173	120	62	143	136	181	125
YDL219W	147	537	598	644	297	949	388	895	594	773	791	941	462	677	411	1079	916	834	799	718	492	596	510	713	776	683	523	773	667	696	433	254	676	361	786	932
YDL220C	68	220	296	457	182	382	154	364	342	483	487	412	212	291	214	631	370	386	403	235	273	336	294	374	251	271	261	381	338	332	213	116	381	236	463	378
YDL221W	25	58	65	93	46	97	43	84	71	108	94	94	51	75	25	135	80	81	67	62	41	60	60	80	88	47	48	104	70	72	49	21	91	50	78	83
YDL222C	40	133	146	97	48	84	75	177	115	107	83	93	107	130	68	155	75	75	194	100	79	74	65	94	138	119	94	100	67	77	93	53	124	43	114	75
YDL223C	198	711	943	441	193	511	432	922	834	506	431	489	588	689	469	723	404	404	1009	579	528	342	365	411	727	627	548	424	356	360	518	278	919	223	408	374
YDL224C	258	900	1189	989	405	872	553	1175	995	988	940	958	626	956	609	1354	907	817	1009	807	830	683	699	730	992	898	809	848	714	806	605	350	1263	492	1037	826
YDL225W	535	1794	1963	1805	952	2294	1228	2408	1771	2328	2265	2282	1566	2007	1147	3258	2020	2119	2477	1861	1462	1593	1547	1877	2024	1923	1544	1927	1751	1670	1316	701	1952	1047	1933	2085
YDL226C	764	2439	2788	2637	1171	2657	1570	3520	2520	2889	2736	2805	2033	2841	1436	4186	2475	2533	3519	2533	1912	1925	1717	2282	2872	2584	1886	2395	2026	2075	1665	943	2529	1331	2391	2374
YDL227C	280	975	1466	148	64	232	729	1328	1343	251	219	254	975	1149	820	417	263	236	1574	1192	1021	198	147	237	1360	1213	1046	258	171	231	773	474	1617	129	251	240
YDL228C	246	550	996	979	276	920	596	839	815	1027	802	852	626	602	402	1308	606	704	1168	653	568	709	455	671	1056	619	463	907	481	583	684	288	893	473	711	600
YDL229W	4979	16210	18966	17220	7367	15825	12015	22653	16949	19561	19613	16548	13207	16447	9876	26331	14394	14808	23343	16648	14777	13434	11763	14662	17728	17864	14369	15362	12837	13490	13595	8005	20408	9929	20343	13588
YDL230W	245	688	794	480	169	447	550	994	689	492	377	436	719	795	427	865	377	342	1390	721	488	415	290	408	980	697	467	474	374	396	732	282	664	281	352	365
YDL231C	381	1347	1944	1306	591	1475	883	1887	1679	1409	1366	1418	1061	1450	978	1944	1271	1345	1866	1356	1230	1078	998	1187	1429	1438	1221	1185	1001	1083	978	525	1837	662	1498	1244
YDL232W	198	489	490	626	282	725	436	814	447	737	766	688	544	733	308	1060	713	622	1023	534	368	589	520	577	735	648	442	687	576	585	522	274	468	329	662	634
YDL233W	200	672	883	436	197	502	510	1013	865	507	524	495	662	780	501	672	416	425	1133	737	648	389	320	433	893	815	649	500	375	402	579	315	948	251	442	453
YDL234C	1044	3750	4527	1118	536	1527	2960	6146	4579	1765	1625	1611	3965	5034	3008	2530	1841	1584	7096	5259	4398	1424	1403	1677	5800	5729	4412	1658	1486	1482	3286	2112	5965	956	1747	1662
YDL235C	590	1912	2020	1148	622	1719	1246	2654	1713	1444	1443	1515	1623	2316	1156	2083	1583	1445	2893	2061	1388	1146	1093	1377	2401	2148	1428	1428	1334	1424	1429	809	1637	661	1371	1461
YDL236W	934	3022	3347	3249	1292	3266	2193	4089	2974	3727	3235	3445	2718	3269	1813	5403	3126	2870	4658	2926	2174	2557	2164	2993	3900	2949	2351	3388	2498	2894	2414	1192	3420	1896	3162	2981
YDL237W	446	1595	1914	1018	511	1202	1015	2185	1741	1246	1177	1202	1307	1806	1095	1801	1160	1024	2321	1692	1396	843	872	1016	1874	1748	1451	1094	1022	1019	1207	693	1989	593	1142	1075
YDL238C	120	380	546	145	78	166	252	506	509	192	160	172	337	436	314	301	203	154	650	360	423	160	141	178	427	461	409	169	163	175	332	144	560	85	158	151
YDL239C	122	533	909	173	120	276	274	669	774	239	255	307	330	444	454	339	316	272	671	474	616	234	218	254	587	614	608	311	288	304	290	226	864	144	291	281
YDL240C-A	1	3	4	1	3	1	1	5	1	2	3	1	1	4	0	4	2	4	1	3	2	3	2	3	2	1	1	1	1	2	1	1	3	1	3	3
YDL240W	95	456	610	361	195	429	290	558	493	382	408	441	337	413	312	573	374	334	548	339	392	307	263	308	491	395	380	353	317	317	341	169	609	198	425	395
YDL241W	163	492	660	173	103	339	489	859	596	367	313	375	587	719	423	496	326	311	1368	779	540	332	238	372	1173	834	540	347	257	329	647	307	658	186	277	310
YDL242W	22	78	88	66	39	75	41	100	72	74	65	64	65	69	36	98	64	70	127	67	68	71	61	71	68	74	53	84	44	49	52	26	92	49	82	56
YDL243C	215	632	907	1115	358	1063	538	1002	832	1682	1486	1430	753	937	488	2276	1427	1236	1430	840	566	1030	934	1091	1138	797	550	1235	1096	1249	685	314	917	701	936	872
YDL244W	8	49	48	57	14	46	27	44	47	52	46	40	37	48	18	58	55	44	69	60	40	50	51	38	72	46	35	54	52	53	46	28	63	40	53	58
YDL245C	6	7	19	18	5	21	16	30	14	26	33	26	16	19	17	43	13	18	21	18	23	21	17	20	22	24	18	23	16	12	13	11	26	11	34	27
YDL246C	1	1	4	2	2	5	2	3	6	4	6	2	3	2	3	10	3	3	8	2	3	5	1	1	2	7	0	4	2	4	6	3	4	2	1	3
YDL247W	6	11	15	7	2	10	11	11	15	13	11	7	6	13	6	15	4	5	16	9	13	5	8	4	8	10	10	7	12	7	8	5	12	7	13	5
YDL247W-A	2	0	2	0	1	1	0	4	0	2	0	1	2	2	1	0	2	1	4	1	0	1	3	1	2	0	0	0	5	1	1	0	2	0	1	0
YDL248W	80	285	319	247	120	217	239	424	330	230	279	228	249	342	201	363	187	254	509	398	290	234	200	216	426	420	305	225	226	194	277	196	432	153	293	235
YDR001C	1747	6414	8261	2167	1193	2966	3440	8097	7248	2595	2455	2815	5187	6912	4450	4088	2627	2485	8198	6501	5712	1969	1867	2565	7019	6725	6058	2436	2223	2583	3845	2316	7894	1389	2418	2478
YDR002W	2496	8588	10450	6647	3837	11284	5984	12109	9049	9674	8208	10596	8401	10029	5587	13859	9788	8401	13902	9532	7061	6655	5818	8433	12460	9611	7507	8829	7282	9053	7398	3399	8544	4085	7095	8630
YDR003W	279	745	802	589	264	690	587	1023	764	791	637	729	779	900	479	1096	638	630	1345	888	622	535	497	602	1177	826	593	661	567	638	684	265	750	363	468	553
YDR003W-A	40	184	202	125	61	182	126	221	186	167	143	212	134	183	145	236	172	151	302	195	152	136	113	156	228	204	144	162	165	154	118	86	171	62	118	172
YDR004W	217	693	849	1045	489	1394	509	1007	765	1278	1203	1401	696	818	511	1890	1359	1186	1146	798	609	1002	901	1065	929	767	568	1180	884	958	574	282	870	657	1145	1205
YDR005C	304	1085	1128	1044	531	1417	711	1422	1054	1263	1376	1344	855	1270	709	1850	1251	1272	1658	1263	849	960	911	1027	1332	1239	845	1102	1100	1006	707	459	1184	625	1294	1220
YDR006C	411	1519	1988	2004	850	2036	990	2239	1803	2036	2125	2003	1062	1553	1000	2992	1832	1776	1824	1215	1235	1551	1270	1521	1418	1441	1162	1710	1569	1526	1014	702	2123	1086	2203	1665
YDR007W	164	486	557	598	221	654	415	714	524	704	638	640	461	583	316	1041	566	531	887	556	358	567	432	567	737	507	373	618	427	498	491	247	524	365	535	533
YDR008C	10	38	47	27	21	57	19	51	52	54	55	63	34	41	19	73	40	51	79	46	33	29	28	40	52	48	24	48	37	51	25	21	38	24	44	40
YDR009W	57	174	198	253	102	211	138	324	206	309	283	309	167	224	118	466	261	250	314	218	181	226	168	247	252	255	170	267	198	236	189	102	270	170	334	303
YDR010C	7	31	48	57	29	56	25	64	44	57	63	67	38	49	34	104	50	48	84	47	25	64	57	62	58	41	29	80	51	66	32	25	55	34	72	63
YDR011W	3020	9439	12289	10588	4737	11906	7628	15877	12162	14175	14373	13069	8306	11861	7683	18689	11428	11842	14184	10190	10375	10989	10141	11704	11043	12832	9979	11788	10607	10441	7939	5519	15357	6897	16183	11909
YDR012W	2408	6630	7972	9142	3324	8701	5400	9523	7811	9427	8610	9246	5700	7559	3961	11714	6687	7030	9920	7459	5717	6254	5586	7026	7932	7768	5409	7339	6284	6320	5361	3238	8218	4874	9319	7390
YDR013W	103	318	310	679	294	860	252	457	293	735	758	780	286	415	200	985	738	708	526	429	240	564	461	667	466	350	228	704	557	561	296	111	303	357	712	762
YDR014W	45	203	293	349	213	448	129	296	256	462	514	480	152	195	162	539	465	423	284	169	201	355	314	402	220	227	199	368	363	324	177	86	290	180	509	400
YDR014W-A	1	4	4	9	0	11	1	4	5	10	10	9	5	6	2	3	1	8	11	4	4	12	3	6	8	8	6	7	10	8	2	3	1	9	12	14
YDR015C	0	0	0	0	0	0	0	0	0	0	0	0	0	0	0	0	0	0	0	0	0	0	0	0	0	0	0	0	0	0	0	0	0	0	0	0
YDR016C	60	143	146	244	110	287	151	266	187	270	226	276	187	267	106	398	290	238	349	260	138	193	175	212	336	219	125	249	178	209	176	98	155	144	226	214
YDR017C	385	1358	1698	1746	827	1972	947	1802	1422	2038	2010	2042	1035	1334	914	2615	1672	1773	1787	1203	1153	1365	1219	1600	1404	1237	1086	1600	1425	1443	989	607	1739	836	1923	1664
YDR018C	41	125	131	115	36	105	86	233	129	107	133	131	120	145	77	180	104	120	216	177	110	103	85	96	166	195	111	116	94	88	114	64	154	71	130	117
YDR019C	94	441	583	604	365	932	178	438	352	489	539	653	335	334	239	987	608	592	757	387	322	599	475	589	523	364	310	641	344	440	472	187	553	384	563	718
YDR020C	96	306	353	420	211	504	229	437	322	570	481	436	255	363	175	713	430	422	530	308	230	395	290	394	383	316	220	395	310	334	288	151	333	218	381	378
YDR021W	114	396	486	643	368	879	326	538	419	809	817	842	321	438	264	1175	789	806	562	399	291	542	474	647	478	336	317	634	522	531	368	195	504	348	699	697
YDR022C	135	357	402	286	142	374	277	490	344	339	294	336	330	414	215	578	270	307	599	442	253	250	221	258	470	339	267	313	232	261	346	131	327	168	215	275
YDR023W	3040	10329	13321	9821	5146	13879	7208	15167	11242	12545	13043	13424	8645	11572	7325	18080	12201	12053	14296	11645	9799	8994	8621	10940	12750	11782	9982	10868	9647	10449	7399	4445	12917	5997	12130	11970
YDR024W	9	23	51	35	15	32	24	41	32	31	49	37	21	23	31	68	35	47	52	21	29	48	27	21	61	35	25	55	31	14	29	9	51	20	31	32
YDR025W	5687	15965	16727	21671	8269	22190	13102	23122	15869	24105	20597	22135	14699	18289	8397	32557	18041	17719	27278	17062	11352	16611	13335	18454	21438	17201	10558	20580	14987	16156	15143	7155	15132	11633	19417	17375
YDR026C	485	1527	1904	1267	601	1527	1075	2090	1521	1594	1320	1470	1344	1636	962	2291	1278	1330	2236	1640	1174	1110	961	1351	1852	1550	1180	1368	1110	1168	1253	621	1610	688	1141	1227
YDR027C	219	913	1175	520	293	701	504	1137	997	653	638	702	636	930	616	891	693	581	1163	817	773	482	430	562	963	885	787	644	539	614	533	321	1028	275	559	570
YDR028C	871	2974	4277	2244	1075	2679	1956	3960	3691	2675	2659	2674	2428	3245	2204	3897	2357	2364	4261	3118	2983	2035	1926	2333	3271	3347	2837	2326	2134	2265	2219	1338	4293	1319	2573	2397
YDR029W	28	112	116	63	30	71	51	140	92	77	75	64	67	101	75	113	70	62	123	65	118	77	54	62	91	116	95	58	75	75	63	40	109	36	100	76
YDR030C	63	231	272	203	111	256	152	260	178	272	222	257	160	247	138	343	217	231	272	223	147	161	187	222	272	198	156	204	176	202	174	101	256	119	219	231
YDR031W	34	143	137	57	31	99	87	187	83	97	64	93	131	161	73	144	100	68	212	130	83	93	56	82	225	134	94	92	67	72	120	53	114	22	25	80
YDR032C	1188	4331	4696	2511	1201	3074	2657	5703	4138	2949	2580	2739	3514	4556	2514	4270	2693	2554	6707	4637	3382	2449	2205	3004	4864	4458	3033	2926	2695	2961	3633	1943	4523	1484	2278	2674
YDR033W	523	1532	1674	1958	670	1458	1433	2665	1882	2489	2309	2053	1770	2208	1273	3723	2477	2214	3402	2116	1811	2745	3296	3487	2622	2819	1855	2916	3101	2851	1790	1219	2662	2187	4933	3226
YDR034C	266	1008	1224	866	435	982	629	1398	1144	1026	1095	1044	715	984	670	1519	919	945	1384	983	966	821	802	997	1022	1001	869	931	797	833	773	487	1465	519	1309	1074
YDR034C-A	2	13	31	8	6	6	6	20	27	7	8	5	4	14	10	8	11	13	24	7	10	8	6	10	13	23	16	8	6	15	4	4	30	0	14	8
YDR034C-C	0	0	0	0	0	0	0	0	0	0	0	0	0	0	0	0	0	0	0	0	0	0	0	0	0	0	0	0	0	0	0	0	0	0	0	0
YDR034C-D	41	131	198	103	43	72	90	180	168	84	87	93	98	126	118	119	75	87	189	101	138	84	96	89	162	166	173	94	94	77	67	53	187	45	112	101
YDR034W-B	156	557	592	189	135	493	378	757	556	289	307	458	618	636	340	415	347	358	1008	587	418	278	268	449	764	687	380	294	286	355	427	291	483	147	297	402
YDR035W	1527	5381	7171	3768	1851	5196	3661	7443	5811	5543	4619	5042	4671	5946	3503	7818	5254	4258	8800	5884	4910	4355	3916	5793	7595	5511	4826	5618	4064	4764	4811	2275	7178	3181	5058	5850
YDR036C	277	1085	1338	1357	565	1372	677	1539	1146	1465	1419	1406	837	1221	674	2221	1298	1327	1429	1048	856	1045	942	1223	1075	1028	880	1300	1142	1235	670	451	1201	651	1310	1111
YDR037W	7199	25642	30028	24400	11788	31730	17487	35552	26134	30965	32289	30178	20758	26886	15769	44631	29378	27226	37371	28642	22771	24562	22228	28726	30435	27873	22148	28966	24971	25505	20895	11231	31092	16224	30261	28835
YDR038C	55	151	253	158	81	192	164	259	278	191	185	206	148	219	127	250	170	183	311	208	170	135	114	203	222	178	155	185	127	149	136	92	312	106	181	165
YDR039C	0	0	0	0	0	0	0	0	0	0	0	0	0	0	0	0	0	0	0	0	0	0	0	0	1	0	0	0	0	0	0	0	0	0	0	0
YDR040C	49	205	313	165	81	196	136	266	247	230	172	205	203	202	130	322	150	164	315	201	190	161	140	158	252	192	166	168	149	170	142	78	259	125	196	162
YDR041W	211	645	634	644	362	917	474	969	625	905	729	887	615	807	407	1429	830	820	1167	804	518	698	550	775	873	690	479	857	707	739	676	242	646	360	703	760
YDR042C	8	28	29	73	32	104	24	49	34	123	129	140	22	31	24	169	127	104	57	36	38	101	91	108	69	38	30	110	94	87	23	21	42	60	153	150
YDR043C	240	797	749	354	168	463	625	1128	697	532	571	521	768	896	496	815	648	498	1400	941	671	429	361	434	1073	963	629	480	421	365	712	419	832	272	499	499
YDR044W	231	665	647	1153	459	973	727	1472	812	1425	1259	1228	778	1062	437	1822	1028	1087	1405	1025	752	976	818	1037	1219	1057	673	1247	921	992	934	425	950	683	1258	1095
YDR045C	147	585	705	633	382	1036	392	929	551	961	857	1046	542	720	387	1137	891	827	1057	626	465	722	561	894	851	637	496	850	698	721	553	220	548	323	581	898
YDR046C	1273	4105	5043	5494	1971	5037	3035	6303	5019	5610	4738	4855	3783	4884	2851	7097	4398	4047	7194	4642	3703	3651	3284	4310	5581	4672	3694	4341	4007	4108	3524	1761	5203	2779	4830	3935
YDR047W	738	2407	2600	3082	1341	3246	1716	3437	2494	3415	3113	3332	2088	2726	1519	4931	2991	2890	3730	2757	1915	2307	2068	2702	3014	2558	1913	2999	2453	2541	1860	1027	2600	1531	2783	2721
YDR048C	13	27	23	10	12	26	14	39	17	38	41	33	16	34	13	40	31	30	22	27	23	20	25	16	24	37	17	28	22	30	16	14	35	10	33	33
YDR049W	339	1031	1173	892	477	1183	715	1367	1009	1261	1043	1104	958	1132	673	1769	978	1027	1451	1083	744	766	710	904	1288	979	766	956	785	799	844	407	1114	511	941	983
YDR050C	19695	63380	67592	43295	19489	54352	45019	90879	59241	57785	48057	57202	59501	73693	35117	81058	52202	46662	104871	75041	47231	38143	35434	49598	89316	69506	45743	52183	44975	51624	55386	23560	58352	22512	38043	43111
YDR051C	322	1073	1270	1087	507	1367	791	1433	1021	1438	1356	1363	988	1144	632	1858	1274	1130	1654	1185	892	1010	928	1238	1373	1136	857	1219	1004	997	773	428	1069	678	1127	1107
YDR052C	348	1118	1258	1963	947	2202	726	1397	963	2322	2297	2202	892	1036	642	3207	1843	2029	1455	987	755	1584	1420	1784	1184	1040	843	1973	1631	1554	879	498	1118	971	2166	2097
YDR053W	5	16	13	15	15	34	5	27	11	28	35	52	18	23	7	33	25	24	24	6	6	23	16	36	10	27	10	31	23	28	11	5	17	19	53	36
YDR054C	601	1935	1965	1840	818	1951	1301	2501	1808	2441	2016	1909	1706	1990	1061	3095	1700	1727	2982	1927	1448	1664	1463	1804	2191	1902	1428	1882	1517	1592	1623	839	2085	1001	1917	1739
YDR055W	3150	8192	8289	3726	1198	3598	6795	12185	7915	2876	3083	2818	9080	11454	5529	5091	2726	3126	15017	10687	7528	2848	2569	2972	11804	11598	7402	3460	4302	3716	8275	4749	9919	2323	3617	3302
YDR056C	295	1039	1162	941	406	1258	754	1536	1073	1392	1096	1309	1030	1268	715	1840	1215	1056	1879	1162	879	932	718	1121	1468	1154	822	1196	836	1048	950	375	1158	544	915	1161
YDR057W	236	820	1014	601	283	721	555	1186	923	832	733	829	758	991	567	1139	738	690	1244	938	768	591	531	697	990	944	691	689	643	679	668	382	1049	349	692	696
YDR058C	67	258	275	194	108	241	180	333	237	238	258	281	215	289	143	353	244	251	400	304	206	209	187	229	323	284	184	233	229	248	213	125	270	119	219	285
YDR059C	289	715	676	552	175	491	608	1098	704	634	554	482	765	979	429	880	537	462	1321	935	574	472	429	514	951	943	509	518	501	499	751	402	809	333	539	474
YDR060W	819	3073	3988	4179	2166	5127	2049	4355	3432	5122	5076	5239	2262	2988	1976	6882	4361	4740	3984	2789	2650	3311	3136	4173	3277	2813	2558	3878	3426	3420	2307	1406	4180	2056	4943	4271
YDR061W	325	983	1410	949	388	1190	779	1528	1195	1087	921	1056	1005	1252	775	1614	960	944	1713	1091	985	798	646	791	1431	1124	854	1008	750	906	855	417	1251	483	897	800
YDR062W	1189	4428	5370	4087	2008	5252	2930	6620	4994	4621	5183	4976	3485	4746	3087	6573	4569	4742	5869	4583	4128	3388	3367	4186	4813	5219	4058	4009	3931	4074	3030	2091	5809	2214	4890	4262
YDR063W	275	895	968	726	378	1036	770	1478	968	1093	1011	1121	926	1220	582	1439	998	899	1492	1217	760	740	710	879	1265	1082	732	883	889	853	812	446	853	484	888	960
YDR064W	9824	24651	25688	32758	13130	36916	22590	38702	23598	43343	36122	37401	24818	28351	13578	53726	30912	28451	45228	30447	18652	29113	22958	28967	38601	27946	17433	34995	25189	27052	24174	11796	25013	20199	32561	30637
YDR065W	103	363	460	385	199	521	248	559	425	465	447	537	346	496	303	680	470	510	561	425	384	370	363	469	439	424	367	412	385	422	304	189	503	192	413	476
YDR066C	72	232	277	196	105	292	155	346	242	267	223	290	212	249	165	418	240	254	337	240	178	186	157	224	289	250	177	222	195	236	199	94	255	101	181	225
YDR067C	197	721	774	585	308	800	511	1032	678	701	801	718	634	859	469	1024	783	735	1230	819	542	626	580	708	1010	830	600	766	591	650	636	318	751	321	716	741
YDR068W	364	1181	1359	1231	627	1666	998	1656	960	1697	1472	1488	1253	1482	665	2597	1491	1336	2068	1560	848	1273	1139	1387	1977	1486	890	1750	1326	1294	1101	578	1155	785	1280	1547
YDR069C	182	672	955	356	188	429	415	994	777	486	520	489	488	687	493	654	453	436	931	601	720	402	406	468	705	744	647	406	391	420	406	286	918	239	509	415
YDR070C	14	49	56	37	13	44	54	96	60	43	33	39	87	85	49	52	37	50	145	72	61	28	37	40	137	105	74	58	27	37	65	25	56	23	29	34
YDR071C	829	2678	3070	1923	1052	3151	2080	3786	2540	2908	2407	3021	2679	3249	1752	4383	2886	2559	4286	3058	2035	2037	1763	2517	4037	2977	2305	2757	2266	2577	2151	1146	2449	1148	2051	2625
YDR072C	748	2463	2790	2122	903	2331	1820	3365	2470	2339	2427	2163	2146	2608	1501	3169	1876	2018	3822	2427	2000	1739	1494	1766	2935	2793	2071	1892	1624	1532	1861	1128	2832	1140	2267	1632
YDR073W	204	697	858	625	285	801	491	970	703	782	743	731	647	731	428	1013	670	648	1261	729	557	628	525	673	1000	787	510	737	549	558	589	319	790	393	686	632
YDR074W	988	3289	4099	1988	903	2345	2261	4643	3648	2346	2169	2227	3002	3752	2328	3583	2131	2017	5014	3375	3288	1837	1620	1920	4541	4091	3468	2165	1886	2039	2335	1394	4269	1278	1980	2026
YDR075W	92	352	397	596	306	715	253	529	406	712	637	689	288	375	221	987	607	579	543	324	268	481	378	514	456	319	240	539	428	446	315	143	395	318	651	624
YDR076W	60	249	287	397	176	376	154	347	214	401	495	446	158	254	175	575	426	460	342	253	200	404	384	450	271	263	182	453	370	395	168	137	293	259	620	477
YDR077W	18511	50216	64486	103708	34977	70842	43780	70589	56497	114868	79934	63865	54835	61248	30675	157005	64576	59302	84099	48080	42030	82425	60579	71520	77482	56437	45577	103528	71381	68518	44050	22153	62666	57688	73901	56197
YDR078C	49	210	197	187	119	304	137	288	146	301	269	286	163	199	95	339	269	259	289	185	122	237	211	271	266	165	136	262	204	233	152	85	176	106	224	252
YDR079C-A	59	201	230	150	94	275	147	293	175	241	222	283	195	223	108	310	280	186	326	221	171	176	165	245	319	229	143	227	169	236	154	86	151	92	148	284
YDR079W	110	285	263	260	126	384	234	446	242	427	334	354	290	392	151	577	358	355	456	352	179	319	274	323	445	382	176	406	315	332	270	149	244	170	303	302
YDR080W	199	866	1038	598	325	788	485	1197	952	745	856	795	565	812	603	1046	827	806	1119	745	749	654	561	721	905	988	812	728	712	745	504	361	1104	358	924	799
YDR081C	314	1134	1300	1188	597	1320	756	1534	1076	1399	1464	1228	876	1095	761	1875	1253	1202	1557	960	897	1056	966	1167	1175	1088	935	1130	1076	1028	837	503	1345	694	1479	1176
YDR082W	121	389	593	497	263	691	274	608	465	556	511	568	357	453	266	789	521	484	635	456	363	437	364	434	540	424	309	458	378	477	330	175	496	256	446	528
YDR083W	371	1249	1527	1653	925	2260	869	1646	1236	2282	2231	2369	1008	1256	692	2991	1910	1967	1690	1333	941	1411	1245	1665	1487	1303	912	1610	1388	1408	933	584	1497	903	2021	1883
YDR084C	113	371	371	510	226	601	263	535	335	641	596	590	304	425	223	877	546	485	661	337	277	425	365	434	440	396	246	546	435	492	296	142	356	294	483	467
YDR085C	2525	7792	10030	1091	559	1536	5271	10673	8781	2046	1611	1674	7295	9169	5665	2868	1842	1709	11711	8141	6972	1447	1392	1745	10483	8479	7293	1841	1400	1650	6218	3393	10309	1060	1552	1810
YDR086C	739	2347	2224	2632	1467	4261	1690	3148	1769	3893	3476	4160	2028	2555	1263	5533	3639	3475	3527	2548	1503	3135	2680	3365	3013	2507	1614	3579	3057	3250	1739	982	1746	1727	3229	3931
YDR087C	510	1591	2107	2144	960	2900	1125	2086	1722	2652	2362	2800	1421	1730	949	3654	2347	2175	2284	1591	1082	1660	1374	2047	2029	1545	1286	2067	1640	1731	1337	693	1803	1078	2038	2107
YDR088C	286	819	897	713	364	912	683	1072	740	1078	826	914	881	955	465	1451	832	778	1243	1028	614	753	597	829	1148	959	627	860	729	774	733	375	832	492	727	892
YDR089W	75	394	629	374	183	469	165	393	393	317	304	384	289	301	254	521	332	340	634	326	297	302	259	318	451	297	321	332	246	250	302	148	571	235	367	406
YDR090C	290	852	878	840	337	827	601	1191	773	956	879	809	704	896	485	1241	710	679	1264	794	604	626	503	657	1016	937	598	693	603	629	693	348	798	426	790	682
YDR091C	1449	4733	5844	5828	2700	6336	3561	7019	5025	6665	7447	6321	3998	5334	3232	8986	5701	5918	6685	4830	4578	4644	4335	5052	5383	5365	4463	5079	4738	4586	3665	2255	6196	3408	7241	5444
YDR092W	92	269	259	251	98	298	253	411	275	264	246	261	288	317	149	408	218	231	563	358	203	239	203	246	381	316	183	225	196	182	284	130	269	161	239	224
YDR093W	361	1192	1988	2071	769	2070	836	1777	1887	2271	2093	2118	983	1302	952	2821	1712	1794	1791	1248	1415	1498	1277	1774	1411	1305	1329	1945	1409	1480	871	526	2060	1035	2036	1695
YDR094W	1	2	10	14	3	11	7	10	13	12	11	14	6	9	3	21	9	10	10	11	5	8	6	7	3	5	7	19	3	7	4	3	12	13	9	11
YDR095C	2	4	8	9	7	9	6	8	11	12	15	11	10	11	7	16	8	7	9	14	5	10	10	7	9	6	5	15	11	7	5	7	7	7	12	10
YDR096W	101	473	593	655	328	723	311	686	529	788	922	812	364	554	350	1032	767	750	769	497	476	608	597	699	617	665	491	775	627	566	357	233	643	401	921	748
YDR097C	166	547	736	4406	1805	4932	360	725	614	4753	5246	5185	429	606	356	6029	4144	4403	767	510	460	3408	3027	3800	595	521	448	4360	3594	3411	395	215	709	2192	5564	4805
YDR098C	643	2420	2754	2276	1267	3352	1495	3572	2558	2942	2812	3270	2092	2841	1607	4592	3034	2536	3566	2747	1887	2112	2012	2619	2962	2638	1926	2643	2432	2581	1919	1017	2480	1256	2317	2671
YDR098C-A	0	0	0	0	0	0	0	0	0	0	0	0	0	0	0	0	0	0	0	0	0	0	0	0	0	0	0	0	0	0	0	0	0	0	0	0
YDR098C-B	122	538	840	98	63	230	397	804	814	175	201	288	371	617	470	246	248	260	705	631	595	142	209	271	732	757	684	173	211	240	398	302	990	79	255	287
YDR099W	2535	8563	9589	7430	3436	8174	6097	11797	8685	9053	9146	8256	7568	9622	5462	12306	7763	7719	11277	9073	7332	6363	6599	7171	9625	10196	7285	7224	7469	7312	6269	4252	10085	4478	8591	7441
YDR100W	317	986	1009	724	332	756	641	1446	880	750	724	695	839	1206	557	1144	757	744	1536	1062	678	681	631	714	1214	1164	676	724	731	691	790	455	912	408	751	642
YDR101C	820	2742	3499	4940	2064	5254	2031	3850	3092	5251	5516	5090	2007	2653	1642	7464	4394	4812	3439	2384	2083	3488	3094	3976	2756	2513	2146	3891	3383	3248	2117	1313	3557	2610	5727	4262
YDR102C	5	16	40	24	17	20	17	35	30	34	32	24	17	23	16	35	26	48	28	25	18	29	20	31	17	28	29	25	20	26	12	14	25	11	22	26
YDR103W	329	1332	1803	1093	522	1271	861	1845	1446	1173	1280	1339	1004	1351	946	1706	1161	1200	1753	1224	1164	928	869	1106	1372	1334	1191	1091	978	971	825	567	1764	572	1293	1110
YDR104C	87	398	568	306	160	441	231	512	450	379	375	416	264	404	303	535	340	390	493	311	335	295	307	352	379	329	290	333	305	300	297	143	597	172	371	381
YDR105C	341	1169	1378	1068	445	1059	869	1614	1219	1062	1145	1032	1012	1282	747	1476	935	906	1877	1251	1028	800	711	876	1372	1319	1012	1038	805	873	852	484	1324	596	1011	814
YDR106W	12	44	70	26	10	50	29	65	43	19	23	40	42	34	36	57	45	35	67	36	30	22	24	41	66	54	43	32	31	34	39	24	58	21	30	46
YDR107C	1194	4029	4781	724	399	911	2520	5051	4283	1342	985	1155	3536	4176	2675	1955	1079	1000	6088	3990	3568	940	930	1210	4669	4628	3513	1012	866	1172	2853	1744	4994	646	1100	1008
YDR108W	220	844	1078	641	265	646	468	985	989	723	672	609	615	801	594	935	603	591	1133	794	707	495	502	595	980	860	815	604	522	530	507	359	1121	367	736	594
YDR109C	212	747	1026	804	378	993	435	916	777	900	815	933	593	733	477	1431	849	806	970	700	635	604	539	714	840	698	621	810	617	650	573	286	992	419	797	840
YDR110W	178	731	1010	977	592	1534	400	961	809	1314	1204	1438	511	697	504	1744	1264	1187	881	586	573	907	808	1142	756	641	597	1085	928	991	461	272	930	520	1169	1208
YDR111C	379	1244	1439	1500	726	1626	937	1724	1332	1776	1799	1659	960	1283	786	2304	1399	1345	1936	1488	1035	1174	1086	1302	1502	1406	1046	1389	1106	1129	1003	585	1451	892	1954	1358
YDR112W	36	93	94	120	51	130	65	127	80	124	139	121	88	99	46	167	106	103	176	81	75	110	89	102	110	97	75	110	88	97	54	54	98	77	173	105
YDR113C	128	376	391	1751	670	1579	166	318	244	1211	1392	1267	239	291	126	1706	968	1143	508	376	233	893	720	968	426	368	243	1108	819	740	306	152	340	677	1375	1237
YDR114C	31	59	54	179	40	113	84	103	77	183	116	146	93	70	30	257	102	113	152	67	49	116	62	100	124	54	29	151	96	125	87	24	64	86	98	110
YDR115W	168	468	459	854	326	1023	353	676	383	816	767	875	424	547	226	1325	774	846	759	522	304	588	530	690	542	517	272	781	647	744	354	188	362	358	763	714
YDR116C	218	695	778	799	395	981	503	1018	611	1126	893	975	632	821	412	1677	825	886	1162	728	465	809	605	792	934	688	463	955	818	907	620	283	672	400	732	745
YDR117C	315	1038	1242	1096	502	1254	751	1490	1026	1151	1330	1214	786	1216	704	1665	1111	1196	1428	1151	947	833	842	987	1168	1269	940	955	819	868	758	526	1194	537	1205	1101
YDR118W	85	344	444	374	152	418	193	437	375	385	410	462	217	331	243	457	393	341	440	322	345	289	275	343	364	387	346	357	313	337	208	135	477	149	421	351
YDR118W-A	4	12	18	10	6	26	9	18	11	29	7	29	10	13	11	29	23	12	19	12	15	11	10	25	13	13	14	18	14	10	7	5	20	9	12	18
YDR119W	548	2413	3701	2085	1109	2421	1557	3611	3180	2388	3063	2634	1599	2376	1899	3181	2287	2263	3309	2475	2547	1937	1953	2090	2634	2716	2377	2097	1953	1968	1605	1240	3885	1196	2960	2181
YDR119W-A	6	12	10	7	0	10	13	21	16	6	9	7	20	24	5	9	5	6	33	35	10	7	10	10	43	36	22	12	2	7	9	4	6	5	7	7
YDR120C	591	1792	1936	2817	1277	3011	1249	2477	1777	3394	3163	3121	1406	1789	916	4632	2629	2784	2304	1552	1332	2111	1849	2524	1882	1562	1289	2486	1959	2167	1480	835	2059	1505	3022	2570
YDR121W	148	480	561	660	303	846	325	615	479	872	682	787	451	532	309	1124	611	605	824	525	334	568	455	689	660	456	314	724	560	513	483	205	464	378	512	583
YDR122W	391	1556	2265	1070	555	1358	946	2113	1999	1332	1279	1463	1186	1681	1143	1894	1241	1189	2019	1458	1448	995	937	1188	1617	1660	1441	1249	1067	1097	1009	669	2162	642	1241	1228
YDR123C	229	775	977	624	249	644	526	1162	788	728	603	632	716	849	433	1026	481	510	1261	793	635	488	391	519	874	748	564	509	408	414	776	364	1015	336	555	505
YDR124W	1201	3936	4694	461	208	692	3159	6338	4508	825	776	859	3775	5271	2920	1213	857	770	6833	5050	3784	648	637	820	5853	4913	3672	743	634	662	3811	2104	5331	412	852	837
YDR125C	466	1652	1960	303	145	361	1229	2501	1928	458	464	430	1283	1937	1276	673	524	411	2720	2003	1478	411	389	435	2506	2008	1470	437	352	363	1352	907	2259	237	493	448
YDR126W	149	482	515	507	189	608	332	594	392	540	544	507	462	459	242	879	438	435	786	463	329	439	402	496	530	476	323	479	392	381	430	214	415	306	518	434
YDR127W	1653	5739	8409	5495	2376	5980	4071	8659	7351	6315	5978	6012	4660	6675	4274	9085	5352	5435	8816	6380	6354	5125	4965	6045	6909	6662	5892	6008	4971	5127	4498	2863	9547	3821	7259	6577
YDR128W	324	1038	1611	1025	451	1149	678	1519	1411	1102	1114	1189	738	1205	867	1684	970	1111	1344	1037	1046	785	757	934	1076	1044	1010	915	799	872	691	477	1667	534	1089	950
YDR129C	2489	8945	9954	5498	2472	6076	5910	11832	9132	6720	6392	5802	7624	9400	5687	9522	5974	5795	12646	9375	7739	4801	4344	5389	9954	9482	7547	5493	4922	5180	6300	3734	10684	3353	6146	5213
YDR130C	98	349	394	358	147	421	200	449	325	359	295	308	307	375	205	507	297	257	529	330	254	228	198	236	349	335	292	271	213	234	226	133	355	163	245	289
YDR131C	149	584	655	529	256	522	426	840	637	513	617	546	464	611	428	751	566	570	851	600	512	396	440	502	686	650	515	531	492	457	406	275	747	260	609	484
YDR132C	141	459	497	583	266	588	331	702	487	654	732	663	426	565	334	895	641	657	753	587	424	467	479	508	664	538	389	495	481	486	410	230	609	330	703	614
YDR133C	18	61	54	1555	444	1209	64	92	62	558	752	576	53	57	50	2379	1357	1348	128	81	63	350	307	327	141	95	64	426	332	277	112	48	109	248	419	349
YDR134C	84	312	248	7364	2195	5432	210	411	209	2944	3075	2525	258	363	129	9892	5184	5390	700	357	216	1658	1195	1579	545	393	201	1988	1455	1218	586	203	411	985	1456	1234
YDR135C	902	3243	4736	2986	1267	3225	2208	4487	4591	3855	3708	3679	2748	3531	2592	5142	3395	3238	4674	3271	3648	2780	2639	3319	3898	3847	3556	3210	3040	3146	2433	1571	5668	1807	3668	3207
YDR136C	10	28	38	35	14	41	20	40	27	38	35	47	23	30	26	48	30	46	49	27	31	25	25	28	33	37	24	43	33	35	24	14	34	22	30	41
YDR137W	306	1228	1489	1250	590	1491	775	1656	1321	1474	1470	1540	934	1259	854	1942	1397	1285	1689	1266	1036	1099	989	1288	1433	1272	1011	1290	1094	1220	816	459	1565	664	1427	1310
YDR138W	215	845	1089	754	325	900	517	1137	852	900	837	909	585	920	575	1167	835	766	1128	774	727	682	650	782	909	805	715	759	732	719	533	360	1030	382	893	804
YDR139C	163	560	644	365	263	848	413	771	525	708	578	734	590	778	323	950	719	625	930	623	430	467	433	624	940	662	447	609	472	666	502	210	445	272	400	636
YDR140W	204	649	678	700	320	834	536	981	699	905	862	880	648	780	418	1263	756	786	1146	797	532	607	536	685	881	729	547	785	580	609	606	317	726	409	716	702
YDR141C	386	1458	2204	881	445	1184	926	2146	1993	1011	1163	1200	1114	1685	1171	1532	1136	1103	1969	1525	1521	769	896	1100	1582	1715	1548	937	917	917	1009	716	2411	494	1204	1152
YDR142C	172	440	516	527	192	476	353	746	542	557	515	517	461	631	343	818	498	486	849	608	386	386	341	478	690	575	438	486	389	458	418	187	589	275	470	505
YDR143C	332	1100	1338	1345	539	1227	737	1551	1178	1606	1391	1428	1024	1148	609	2128	1160	1164	1671	1024	913	1113	916	1304	1291	1108	904	1300	1049	1192	873	520	1381	753	1458	1141
YDR144C	996	2987	3394	5970	2321	5649	2563	4511	3301	6554	6650	5733	2717	3148	1935	8508	4649	4953	4844	3057	2715	4643	4135	4789	3633	3485	2495	5305	4451	4080	2600	1541	3803	3410	6938	4950
YDR145W	623	2023	2185	2169	1052	2481	1338	2600	1862	3060	2679	2547	1638	2050	1210	4041	2259	2299	3013	1991	1542	1963	1702	2347	2452	1947	1594	2424	1919	2004	1472	771	2016	1142	1971	2164
YDR146C	10	53	78	68	32	92	37	75	59	63	60	72	48	51	44	96	83	66	103	68	66	62	50	71	98	60	65	89	71	65	60	34	80	36	78	98
YDR147W	164	618	706	412	226	609	424	908	627	483	483	555	446	674	408	741	471	516	869	577	533	384	355	450	701	689	494	457	410	424	435	261	677	255	581	515
YDR148C	746	2282	2634	2057	792	2077	1714	3386	2485	2434	2108	2101	2134	2776	1545	3385	2051	1953	3474	2564	2163	1511	1453	1943	2763	2724	2121	2008	1872	1984	1874	1097	2920	1095	1954	1857
YDR149C	0	2	2	1	1	0	4	1	1	0	3	2	2	1	2	4	2	0	5	3	4	1	0	3	3	2	1	0	1	0	4	4	4	2	1	0
YDR150W	277	1069	1684	849	375	1005	682	1467	1647	923	893	1041	809	1151	870	1352	839	961	1488	1054	1132	679	671	902	1193	1285	1129	839	731	837	710	525	1883	472	1010	909
YDR151C	349	1191	1260	939	475	1308	751	1451	1089	1510	1308	1541	1013	1168	701	2129	1333	1246	1790	1099	889	1232	1083	1404	1462	1290	1019	1448	1239	1299	831	481	1107	797	1363	1350
YDR152W	724	1939	2373	2706	1190	3181	1582	2847	2148	3355	2814	3232	1941	2293	1211	4419	2759	2506	3202	2286	1460	2285	1855	2523	2807	2121	1551	2680	2042	2338	1675	859	2094	1498	2301	2400
YDR153C	517	1588	1941	1895	835	2030	1140	2092	1644	2361	1989	2062	1392	1719	987	3169	1816	1795	2375	1579	1301	1605	1318	1767	1962	1481	1205	1977	1465	1574	1360	691	1898	1105	1961	1722
YDR154C	1174	3308	3692	2434	883	2317	3144	5105	3550	2831	2319	2554	3447	4233	1883	4069	2120	2281	5955	4159	2531	2014	1705	2411	4791	3779	2545	2738	2260	2638	3192	1561	3822	1356	1861	1935
YDR155C	6383	18078	16417	12677	4440	10893	15894	27397	17137	14055	11354	11633	17902	20895	8730	19605	10312	10480	31207	20305	13333	9406	8349	11341	24354	20754	12127	12707	11150	11897	16560	8804	17591	6394	10439	9734
YDR156W	233	621	723	740	358	607	593	988	663	890	763	699	623	817	330	1227	621	618	1061	721	483	572	498	628	929	674	498	719	530	578	616	371	753	422	587	615
YDR157W	32	69	57	79	31	52	56	74	61	104	75	59	55	70	23	124	44	60	109	50	36	46	34	55	88	59	39	77	53	49	64	23	59	31	50	46
YDR158W	2629	9300	11794	8298	3552	10917	6432	13923	10560	10905	10286	10261	7295	10484	6229	14538	10930	8538	14789	11274	9645	9206	9223	11900	11893	10616	8785	10560	8740	9521	8538	4281	13289	7605	12238	12574
YDR159W	238	916	1214	721	382	851	488	1179	1031	838	890	864	613	851	679	1155	774	837	1129	747	770	660	629	719	944	908	755	731	646	663	566	401	1260	401	944	737
YDR160W	291	988	1229	942	411	967	629	1313	1062	1059	928	981	746	1007	643	1384	915	763	1392	892	818	766	657	824	1096	906	782	849	696	740	669	361	1248	480	903	782
YDR161W	564	1829	2204	2457	1312	3318	1322	2601	2035	3281	3198	3512	1736	2071	1124	4617	2949	2781	2554	1876	1435	2025	1825	2525	2407	1930	1492	2607	2007	2176	1469	786	2165	1409	2868	2686
YDR162C	321	880	919	779	361	1004	682	1335	787	1149	949	906	953	1128	527	1532	844	784	1570	928	660	800	634	908	1278	966	649	969	735	823	909	434	816	501	716	839
YDR163W	257	783	911	723	348	916	635	1119	691	965	872	899	832	961	445	1310	780	642	1397	865	578	765	618	744	1040	932	596	884	727	667	698	370	716	465	766	905
YDR164C	471	1692	2000	1242	610	1441	1072	2296	1733	1526	1458	1565	1274	1778	1066	2111	1434	1391	2222	1556	1395	1078	1050	1325	1770	1674	1397	1244	1179	1233	1067	712	2005	687	1395	1274
YDR165W	497	1919	2333	2446	1239	3125	1267	2809	1988	2936	3261	3148	1361	1919	1250	3723	2884	2781	2601	1751	1641	2180	2018	2500	2049	1962	1613	2482	2268	2169	1332	894	2287	1130	3180	2706
YDR166C	281	1088	1343	900	439	1031	630	1371	1060	877	1029	1052	705	1058	753	1332	942	921	1378	1024	935	732	754	833	1051	1097	910	903	836	805	649	449	1353	476	1144	898
YDR167W	317	911	981	1139	431	1301	778	1291	898	1495	1261	1295	999	1100	517	1983	1127	1060	1655	1094	712	996	838	1110	1327	1029	699	1190	906	927	915	433	890	632	929	975
YDR168W	735	2733	3178	1905	1018	2511	1909	4166	2901	2461	2581	2573	2342	3264	1939	3621	2634	2532	3992	3238	2517	1934	1847	2312	3547	3518	2626	2409	2215	2328	1841	1193	3123	1123	2434	2396
YDR169C	310	1039	1169	1049	423	979	746	1327	1035	1183	1007	983	868	1136	622	1616	830	936	1379	958	855	780	724	922	1124	1044	819	921	827	838	725	391	1180	530	943	838
YDR169C-A	3	9	6	3	0	8	1	9	6	6	2	6	4	8	1	8	5	5	10	7	5	9	6	4	5	6	6	4	10	7	3	3	8	4	4	4
YDR170C	734	2424	4304	1922	945	2699	1723	3648	3911	2419	2540	2883	1963	2728	2281	3358	2271	2282	3438	2621	2910	1752	1728	2201	3017	2956	2901	2258	1940	2007	1757	1242	4904	1138	2601	2498
YDR170W-A	59	152	194	155	62	149	128	227	183	201	165	135	136	197	90	249	146	147	263	169	130	150	167	170	175	194	105	168	108	139	121	79	181	115	181	140
YDR171W	1518	4096	3817	1477	556	1600	2858	4785	3494	1819	1438	1404	4926	5280	2593	2982	1508	1504	8790	5519	3842	1544	1316	1552	7824	6750	4298	2104	1782	1999	2734	1411	3205	823	1196	1160
YDR172W	1962	6347	7724	7880	3672	8514	4594	8966	6845	9612	8648	8588	5517	6726	4102	13000	7260	7533	9288	6169	5691	6227	5368	7519	7503	6274	5484	7442	6257	6616	5137	2542	8047	4177	7912	6950
YDR173C	152	488	618	419	225	563	316	696	511	595	463	586	472	556	340	827	559	435	756	577	413	443	410	588	761	536	412	629	479	574	386	218	540	277	479	571
YDR174W	1041	3296	3130	3545	1538	3508	1983	3812	2731	3261	2862	3314	2491	3225	1510	4995	2770	2660	3850	2802	1631	2224	1861	2485	2758	2146	1439	2354	1939	2103	2098	1012	2424	1644	2588	2450
YDR175C	167	562	667	865	350	918	373	818	582	887	809	850	544	683	363	1428	770	828	930	621	444	660	566	748	713	637	419	816	698	735	507	254	586	409	709	763
YDR176W	281	981	1141	1003	464	1290	625	1286	906	1185	1087	1178	812	1028	572	1769	971	1072	1346	916	754	885	777	938	1122	955	767	1019	898	923	693	369	1003	497	958	1000
YDR177W	879	2718	2754	2399	1172	3249	1932	3864	2371	3235	2887	3089	2488	3304	1574	4495	2658	2644	4274	3047	2019	2259	2056	2758	3347	2963	1911	2925	2384	2727	2301	1244	2554	1468	2485	2568
YDR178W	622	1710	1759	2047	642	1531	1538	2659	1611	1888	1638	1504	1819	2263	1073	2792	1512	1487	3123	2061	1336	1367	1224	1465	2454	2236	1300	1675	1627	1616	1719	908	1958	996	1494	1240
YDR179C	22	92	111	150	74	208	72	143	76	147	155	163	64	98	52	127	162	165	158	93	66	122	103	132	163	134	85	160	133	108	90	60	93	52	153	149
YDR179W-A	100	364	455	589	280	687	265	527	377	581	711	684	267	347	282	763	684	595	500	325	337	609	550	638	424	389	316	693	548	533	281	153	482	375	947	809
YDR180W	60	278	490	857	427	1125	187	418	414	1176	1356	1405	196	273	255	1357	1239	1077	387	227	288	1204	1071	1261	351	309	309	1320	1193	1102	181	124	501	646	1932	1585
YDR181C	158	519	731	577	278	811	400	780	584	739	679	679	529	629	367	1057	620	620	889	683	525	524	438	582	742	609	502	667	493	507	472	254	649	300	516	674
YDR182W	428	1279	1537	1311	591	1402	891	1833	1474	1405	1485	1381	1161	1522	892	1996	1307	1326	2163	1425	1210	1044	929	1170	1730	1602	1217	1232	1066	1119	973	551	1642	713	1359	1135
YDR182W-A	3	27	34	41	13	51	13	40	27	36	46	58	17	26	39	50	46	33	50	31	19	36	33	44	24	41	21	48	29	32	22	12	30	20	53	47
YDR183C-A	15	61	69	55	27	55	32	125	97	68	95	95	17	26	34	98	113	52	82	38	59	93	63	57	69	88	70	110	90	70	29	27	118	36	101	66
YDR183W	78	339	347	595	302	805	240	499	301	757	762	776	325	425	226	998	698	649	568	368	263	549	491	620	461	359	261	653	613	602	255	143	299	324	649	698
YDR184C	240	865	901	1443	713	1611	617	1252	800	1737	1609	1647	650	839	482	2253	1323	1467	1323	777	596	1413	1071	1400	1070	867	594	1356	1207	1293	748	413	1038	741	1643	1363
YDR185C	102	288	343	329	170	446	207	412	258	445	413	417	291	329	189	613	331	297	507	319	225	303	287	323	399	335	239	343	308	303	260	141	281	216	374	349
YDR186C	732	2269	2418	2952	1139	2925	1653	3342	2352	3202	3035	2873	1826	2684	1339	4462	2481	2563	3230	2235	1906	2383	2242	2748	2391	2338	1682	2735	2479	2417	1981	1106	2778	1622	3299	2685
YDR187C	39	117	138	175	53	87	94	133	100	186	109	92	101	117	56	229	106	87	219	88	81	94	59	89	167	93	67	145	94	88	122	33	100	79	109	80
YDR188W	1381	4405	5203	5366	1991	4980	3173	6027	4909	5628	4355	4758	3637	4743	2475	7486	4024	4027	6378	4408	3425	3665	2967	4048	4985	4098	3319	4543	3552	3786	3403	1755	5091	2476	4144	3681
YDR189W	625	2200	2572	2162	994	2495	1428	2992	2237	2378	2605	2504	1725	2348	1435	3392	2186	2327	2976	2181	1854	1724	1584	2036	2407	2289	1856	1961	1865	1920	1440	957	2564	1109	2396	2169
YDR190C	1256	3926	4510	4358	2067	4957	2966	5477	3915	6172	5134	5121	3555	4209	2427	8017	4743	4474	6003	3992	3198	4399	3827	4795	4745	4136	3142	5192	4229	4330	3395	1689	4280	2999	4877	4829
YDR191W	89	280	252	207	133	249	174	309	248	388	272	325	192	237	121	488	280	237	398	217	151	307	232	363	331	202	145	337	210	296	222	70	209	289	321	372
YDR192C	157	495	565	590	256	604	358	720	470	710	547	676	410	541	292	985	592	581	743	522	344	473	391	501	580	504	345	596	477	521	437	192	496	331	474	504
YDR193W	10	33	35	36	16	39	19	39	28	54	39	44	29	30	24	62	36	40	60	24	26	22	28	36	25	30	34	48	28	36	24	10	22	14	34	27
YDR194C	375	1493	1991	1427	968	2579	867	2089	1539	2152	1911	2433	1140	1645	1081	3600	2225	2254	2026	1408	1262	1681	1377	1926	1704	1306	1272	2084	1825	1988	1167	508	1693	803	1522	1957
YDR194W-A	0	0	1	0	0	0	0	0	0	0	1	1	1	1	0	0	0	2	0	0	0	0	0	0	1	0	0	0	2	0	0	0	0	0	0	1
YDR195W	245	934	964	989	487	1207	593	1161	763	1470	1207	1240	781	895	501	1860	1084	988	1265	878	630	999	848	1149	1008	824	681	1057	1056	1049	736	386	960	681	1407	1187
YDR196C	250	809	988	519	278	863	618	1257	863	828	651	882	817	1106	601	1172	761	649	1555	1043	723	540	497	792	1428	975	737	801	596	789	822	338	932	320	514	800
YDR197W	145	494	591	439	225	528	366	788	556	585	557	614	482	603	355	853	597	513	837	628	493	431	366	531	720	639	473	533	424	465	413	241	682	254	616	484
YDR198C	242	810	926	805	416	935	558	1172	863	1136	1107	1095	649	874	545	1404	1025	972	1196	816	638	864	749	958	960	917	608	948	908	881	667	399	976	547	1189	1069
YDR199W	8	40	42	36	18	57	29	49	38	52	44	61	27	37	28	66	48	45	43	47	28	30	37	35	43	44	31	39	30	41	38	15	38	17	33	39
YDR200C	149	565	692	552	228	679	394	813	612	665	606	605	537	642	367	846	533	596	891	548	571	465	397	530	703	744	622	554	477	503	425	261	747	263	528	621
YDR201W	71	235	225	275	133	331	176	329	226	273	270	319	199	288	142	484	268	295	391	239	158	231	166	254	295	271	139	265	219	221	214	89	201	135	200	238
YDR202C	191	528	683	329	176	450	417	840	576	447	425	452	490	696	412	680	429	415	946	703	472	328	332	392	802	740	511	425	389	389	411	241	594	205	365	460
YDR203W	10	15	17	9	7	8	19	12	17	13	15	14	23	20	10	28	13	17	45	18	12	17	6	12	25	17	12	17	15	12	18	6	15	6	10	10
YDR204W	256	810	1012	375	179	444	551	1168	910	443	365	444	684	981	541	737	435	402	1314	1039	714	368	318	379	1047	949	687	452	362	441	669	326	953	214	343	346
YDR205W	302	947	1191	949	388	922	638	1359	1155	1111	1132	960	738	982	652	1416	906	898	1338	939	848	798	766	844	947	1139	867	870	824	810	696	460	1233	561	1130	845
YDR206W	623	2250	2798	2233	1023	2418	1419	3007	2556	2518	2449	2596	1566	2200	1443	3417	2368	2304	2891	1947	1975	1941	1689	2248	2482	2247	1988	2174	1752	1920	1481	914	2910	1146	2658	2205
YDR207C	96	448	429	1235	511	1245	261	587	455	1223	1195	1174	352	491	272	1642	972	1011	689	464	356	897	676	945	494	489	368	895	811	829	341	211	531	526	1012	912
YDR208W	366	1190	1522	1811	757	1864	830	1724	1395	1767	1891	1786	913	1248	931	2528	1534	1597	1690	1156	1057	1327	1269	1382	1410	1258	1012	1621	1388	1213	942	579	1653	868	1866	1520
YDR209C	499	1589	1917	821	394	1145	1318	2626	1919	1179	1001	1195	1732	2039	1183	1544	1278	990	3324	1691	1440	1012	770	1066	2763	1929	1355	1310	860	1075	1384	720	1729	381	729	876
YDR210C-C	0	0	0	0	0	0	0	0	0	0	0	0	0	0	0	0	0	0	0	0	0	0	0	0	0	0	0	0	0	0	0	0	0	0	0	0
YDR210C-D	19	65	118	50	31	79	41	91	82	88	77	64	52	60	43	127	54	76	115	63	76	70	69	84	89	86	64	71	62	70	55	34	127	63	94	83
YDR210W	0	0	0	0	0	0	0	0	0	0	0	0	0	0	0	0	0	0	0	0	0	0	0	0	0	0	0	0	0	0	0	0	0	0	0	0
YDR210W-A	0	0	0	0	0	0	0	0	0	0	0	0	0	0	0	0	0	0	0	0	0	0	0	0	0	0	0	0	0	0	0	0	0	0	0	0
YDR210W-B	13	31	35	12	8	9	26	58	34	21	21	24	34	40	33	35	13	28	43	35	46	20	16	13	33	45	40	16	16	22	22	17	64	7	27	26
YDR211W	1025	3764	5553	2571	1508	3914	2445	5003	4478	3687	3388	3901	3137	3953	2838	5062	3371	3250	5341	3544	3606	2751	2436	3286	4600	3905	3606	3378	2538	3019	2657	1397	4670	1627	3028	3431
YDR212W	890	3110	4089	3402	1473	3834	2036	4337	3891	3772	3817	3991	2532	3520	2277	5624	3558	3419	4215	3362	2876	2764	2345	3239	3773	3321	2846	3401	2911	3079	2220	1276	4109	1825	3629	3115
YDR213W	83	220	393	212	107	322	178	441	372	276	287	323	216	345	208	393	266	286	376	264	352	202	188	263	328	288	276	249	198	198	219	115	393	121	252	246
YDR214W	1938	6588	5977	4044	1737	4212	4863	11031	7122	6051	5247	5389	6533	9360	4485	9112	4948	5014	11048	8893	6189	4380	4025	5234	8264	7841	5260	5862	5543	5828	5381	3382	8021	2540	4720	4453
YDR215C	9	26	22	13	4	20	15	38	25	20	9	20	24	30	26	33	19	6	57	26	27	17	19	20	25	32	24	14	20	31	24	10	40	16	17	14
YDR216W	209	818	1008	1902	1017	2200	511	1369	1057	1780	2013	1896	631	1106	724	2877	1951	1912	1139	899	1055	1581	1455	1670	836	1087	964	1718	1526	1705	717	525	1748	1035	2403	1831
YDR217C	175	645	955	964	515	1128	445	973	814	1193	1320	1267	506	632	460	1599	1111	1119	878	675	581	980	832	990	708	701	580	988	932	901	520	326	950	540	1280	1175
YDR218C	42	142	146	133	66	209	98	201	147	226	218	203	130	176	100	317	231	219	325	191	140	228	208	213	223	194	111	232	199	196	154	115	208	151	329	258
YDR219C	123	393	464	455	241	535	303	549	406	478	519	545	350	453	293	643	434	488	631	424	360	346	334	379	538	438	312	446	349	371	346	159	420	237	395	459
YDR220C	6	15	14	14	11	9	7	18	12	18	7	10	7	13	14	14	17	11	21	5	17	20	13	14	19	19	10	17	8	9	7	6	14	4	12	16
YDR221W	226	872	1248	619	309	878	574	1126	1202	831	781	834	720	931	688	1217	828	777	1182	942	991	633	566	734	1019	953	957	704	617	618	636	384	1290	425	708	732
YDR222W	755	2372	2116	2534	911	2184	1740	3177	2043	1818	1857	1721	2026	2287	1342	2139	1458	1528	3675	2197	1665	1278	1122	1319	2864	2683	1794	1412	1542	1256	1792	1041	2568	616	1598	1287
YDR223W	213	725	898	335	142	331	528	1056	713	323	334	326	620	799	430	489	296	329	1002	708	553	274	251	288	751	775	556	301	272	311	510	352	882	209	397	289
YDR224C	782	2137	2192	16228	4365	13902	2000	3401	2064	8921	9917	10119	2409	2818	1323	14512	7167	9701	4394	2976	1834	6014	4268	5618	3861	3102	1847	7248	6790	5497	2330	1243	2419	4207	10794	8860
YDR225W	840	2411	2266	12372	3458	10559	2044	3422	2121	5967	7187	7075	2324	2740	1324	9768	5179	6780	4443	3254	1705	3843	2885	3630	3511	3142	1754	4230	4728	3582	2407	1455	2374	2692	7416	5534
YDR226W	3206	9891	11213	13069	5206	15160	8663	15443	9937	14353	13844	13717	10011	12225	5940	21649	12296	12377	18165	12275	7995	10706	8978	11270	14773	11739	8120	12372	10139	10846	9621	4483	10478	7149	11245	11203
YDR227W	195	799	1101	730	382	946	475	1103	927	840	904	942	594	796	519	1157	832	913	947	710	706	606	641	774	766	795	710	718	728	742	508	370	1125	422	981	906
YDR228C	290	1105	1262	856	467	1121	733	1282	979	1185	1119	1097	815	1115	641	1640	952	1017	1431	929	719	887	794	1057	1211	1071	787	1050	880	1044	770	445	1090	557	1134	1042
YDR229W	382	1130	1248	748	332	841	703	1442	1085	963	723	827	951	1151	627	1316	742	676	1717	1051	803	668	517	720	1316	1035	783	819	600	707	864	475	1055	473	621	651
YDR230W	16	44	46	30	21	41	46	68	56	53	33	48	63	92	39	80	46	43	87	89	35	32	27	42	91	73	50	55	40	58	68	31	57	39	37	43
YDR231C	85	245	259	221	81	232	233	418	271	211	213	214	284	399	165	385	231	195	504	401	236	194	171	197	383	362	207	244	212	193	270	97	268	150	182	185
YDR232W	490	1623	2089	1778	732	1710	1239	2648	2283	1794	1763	1662	1448	2072	1163	2777	1391	1550	2622	1707	1485	1268	1234	1505	2034	1906	1430	1586	1190	1347	1208	788	2286	936	1691	1296
YDR233C	3978	12824	13309	14211	5829	14174	10065	18119	12246	15332	16959	13896	10987	13506	7547	21930	12742	13085	18838	12962	10227	11972	11391	12448	15562	15446	10531	13628	12251	11125	10435	6754	14933	9040	17498	12640
YDR234W	634	1944	2587	3155	1295	2910	1601	2991	2242	3475	3287	3079	1804	2307	1271	4663	2704	2676	3181	2195	1961	2362	2294	3083	2528	2251	1916	2668	2234	2404	1856	1008	2902	1932	3930	2922
YDR235W	219	1008	1211	624	372	847	542	1431	1045	820	837	927	609	928	756	1001	975	816	1471	848	859	653	660	706	1228	1141	950	775	661	728	603	411	1177	353	818	723
YDR236C	237	752	873	527	288	784	481	980	703	744	668	726	696	823	457	1063	679	629	1237	777	508	540	454	610	1000	809	508	680	565	617	607	273	624	284	472	556
YDR237W	126	434	469	755	324	866	274	594	462	719	716	767	370	559	266	1201	657	775	582	418	341	584	505	603	457	438	329	711	596	593	308	178	384	357	743	575
YDR238C	1206	4467	6370	4359	2060	4991	2772	5935	5658	4759	4749	5099	3531	4602	3361	6642	4390	4390	5833	4296	4322	3301	3013	4088	4805	4505	4272	4292	3573	3921	2762	1665	6366	2217	4625	4275
YDR239C	196	617	811	673	314	813	421	817	712	792	680	814	521	669	409	1090	673	686	913	597	510	525	450	630	724	572	482	650	549	620	508	203	733	340	632	664
YDR240C	166	704	775	556	263	642	401	891	727	636	669	615	536	735	426	897	632	574	896	577	509	398	383	516	835	662	584	506	391	501	502	284	775	295	608	531
YDR241W	6	57	68	41	19	79	33	58	49	52	58	65	24	46	36	72	64	50	75	45	37	42	26	49	59	42	45	58	41	58	24	22	54	24	52	39
YDR242W	475	1492	1879	660	312	796	1208	2432	1729	814	803	744	1429	2036	1133	1238	750	705	2609	2042	1561	649	614	749	2109	2060	1520	702	678	669	1318	816	2136	442	832	737
YDR243C	177	587	728	537	207	557	381	818	617	556	533	577	477	673	392	849	498	510	900	587	490	393	375	483	731	658	526	439	429	396	447	270	773	272	593	475
YDR244W	242	897	992	839	411	988	486	1065	781	1025	998	1000	674	840	503	1373	934	832	1155	814	647	744	692	836	858	744	662	892	752	804	623	344	917	536	1043	954
YDR245W	489	1696	2069	1977	1006	2689	1178	2456	1755	2473	2335	2443	1546	1931	1117	3343	2190	2050	2622	1899	1454	1600	1472	1985	2165	1829	1435	1910	1520	1722	1341	729	1962	984	1877	2021
YDR246W	396	1026	1052	721	310	761	893	1519	949	995	834	721	1111	1268	614	1408	665	694	1995	1238	808	681	509	715	1425	1138	754	842	590	622	1034	489	1055	483	624	679
YDR246W-A	28	42	54	49	17	34	36	61	42	54	44	42	38	53	27	55	41	29	67	63	35	36	22	30	48	45	34	39	38	42	39	13	49	19	46	29
YDR247W	158	485	530	355	111	260	470	796	620	274	331	269	625	757	437	476	252	311	1081	746	595	243	254	298	879	978	655	339	266	271	383	306	681	185	334	253
YDR248C	223	797	813	302	176	506	492	1039	739	419	393	397	690	911	458	660	450	386	1193	922	599	316	333	440	1061	825	594	412	404	470	615	334	677	178	299	452
YDR249C	476	1654	2105	574	275	685	1482	2861	2112	695	806	683	1486	2088	1365	989	744	718	2969	2001	1670	660	574	693	2408	2344	1712	677	583	621	1504	1129	2786	382	980	688
YDR250C	5	32	31	21	10	19	16	38	22	27	29	20	22	19	12	38	15	27	53	21	27	17	10	24	47	33	26	20	12	25	23	8	33	15	28	17
YDR251W	1223	4144	4901	1624	737	1761	2888	5853	4519	1925	1914	1886	3584	4978	2962	2932	1741	1781	6340	4139	3902	1506	1371	1710	4811	4899	3698	1759	1527	1621	3128	2055	5576	1028	1966	1739
YDR252W	42	193	185	164	69	146	98	207	144	127	137	146	153	176	88	228	113	105	258	150	109	91	85	104	187	171	127	120	99	115	134	69	151	83	168	134
YDR253C	80	296	331	280	116	298	171	373	303	262	273	275	259	320	163	365	270	253	526	313	228	185	221	236	365	319	204	241	210	214	240	130	320	132	258	222
YDR254W	95	471	634	377	170	436	315	707	591	402	438	445	319	485	382	543	493	407	636	459	451	354	322	424	611	572	470	416	436	401	303	221	686	212	457	419
YDR255C	141	504	635	337	183	411	329	768	552	354	390	398	402	600	401	593	376	375	798	538	535	312	301	387	651	608	524	368	323	378	389	232	731	193	407	353
YDR256C	121	388	476	809	310	729	293	519	359	761	730	666	306	374	213	1057	576	536	555	314	227	558	443	493	418	327	238	632	446	486	300	130	404	393	648	537
YDR257C	426	1407	1883	964	589	1434	1020	2154	1524	1531	1415	1580	1221	1625	1055	2155	1427	1340	2180	1600	1336	1085	1001	1391	1804	1597	1335	1271	1143	1274	1131	585	1828	599	1225	1386
YDR258C	600	2668	2957	1278	649	1638	1452	3385	2777	1846	1819	1787	2428	3310	2041	3080	2011	1794	4084	3346	2800	1391	1427	1785	3686	3692	3043	1867	1806	2003	1732	989	3094	974	1803	1980
YDR259C	71	275	363	261	138	318	207	468	291	316	323	313	231	349	242	418	280	271	525	372	278	224	266	328	420	429	283	336	272	282	276	193	401	149	301	271
YDR260C	153	494	562	551	223	602	466	804	536	679	588	610	496	606	300	947	506	538	939	610	396	515	407	478	710	535	348	587	421	434	471	253	549	341	542	514
YDR261C	1237	3752	5084	2017	702	2220	2999	6071	4838	2052	1998	2035	3850	5058	3093	2855	1635	1884	6638	4837	4130	1665	1374	1889	5204	5003	4120	1911	1850	1982	3493	2046	5847	1169	2338	1985
YDR261C-C	0	0	0	0	0	0	0	0	0	0	0	0	0	0	0	0	0	0	0	0	0	0	0	0	0	0	0	0	0	0	0	0	0	0	0	0
YDR261C-D	177	810	1604	371	240	625	528	1243	1244	545	612	680	491	827	908	714	772	579	1117	758	914	559	594	725	1499	1096	1005	839	646	672	593	420	1957	257	695	672
YDR261W-A	0	0	0	0	0	0	0	0	0	0	0	0	0	0	0	0	0	0	0	0	0	0	0	0	0	0	0	0	0	0	0	0	0	0	0	0
YDR261W-B	83	323	528	72	49	112	205	487	420	94	123	120	236	379	312	152	111	98	425	371	360	91	105	113	472	463	363	115	113	125	236	158	551	39	123	104
YDR262W	605	1722	1734	1431	678	1691	1223	2228	1410	1689	1483	1480	1705	1873	1003	2649	1478	1451	2747	1752	1217	1205	1110	1272	2227	1788	1284	1611	1286	1389	1295	720	1546	833	1438	1288
YDR263C	67	295	467	298	136	365	165	318	383	357	352	443	175	194	189	399	318	352	330	226	251	266	237	317	304	254	227	337	283	322	152	113	384	161	409	375
YDR264C	1002	3675	4688	2003	982	2427	2255	4706	4463	2558	2452	2638	2709	3197	2282	3690	2233	2301	4501	3278	3029	1973	1759	2142	3262	3426	2982	2257	1739	1919	2140	1498	4979	1427	2620	2400
YDR265W	131	516	644	352	165	431	285	616	548	383	341	420	410	491	325	598	439	373	731	450	365	282	251	324	585	420	362	363	321	334	321	156	541	214	359	371
YDR266C	395	1408	1828	1305	633	1562	913	1938	1675	1493	1560	1411	1050	1500	996	2148	1392	1302	2027	1387	1282	1034	1013	1250	1600	1492	1215	1233	1071	1090	970	579	1860	679	1496	1334
YDR267C	389	1171	1400	1452	609	1559	865	1669	1192	1737	1548	1543	1078	1323	730	2266	1404	1300	2010	1350	954	1135	862	1215	1580	1174	927	1376	1040	1155	1074	516	1295	708	1182	1129
YDR268W	109	342	413	396	204	487	257	508	390	448	396	393	298	437	242	710	396	430	564	443	314	324	241	367	463	350	297	341	292	333	281	155	434	186	364	336
YDR269C	2	12	14	6	3	15	4	7	8	10	6	9	6	3	1	13	11	8	11	3	3	5	4	6	4	7	5	8	4	2	1	3	9	8	11	14
YDR270W	157	541	670	570	245	674	308	513	615	671	632	663	436	326	301	978	571	586	686	348	343	559	508	571	435	454	333	601	478	469	297	226	688	404	695	655
YDR271C	2	7	12	9	2	1	9	3	8	16	6	16	2	6	5	23	6	9	6	5	5	10	9	4	8	4	3	11	12	9	4	0	8	2	9	10
YDR272W	701	1968	2196	1325	631	1778	1645	2915	1985	1707	1652	1738	2057	2429	1252	2803	1605	1574	3471	2561	1676	1341	1172	1577	2916	2442	1642	1603	1348	1483	1841	943	2228	931	1451	1673
YDR273W	59	231	380	206	109	261	132	305	253	296	223	317	176	211	150	410	207	212	356	229	166	187	182	283	280	214	173	295	240	240	146	76	254	118	281	239
YDR274C	26	97	155	54	19	57	47	95	122	49	36	46	64	96	57	61	51	41	130	71	65	20	24	30	98	84	69	30	22	29	60	26	80	18	27	26
YDR275W	84	316	445	259	115	348	238	487	363	323	334	321	294	434	224	502	292	294	511	373	303	240	200	264	431	337	274	298	247	274	328	160	415	141	244	244
YDR276C	958	2782	2524	1897	932	2734	1986	3623	2339	2697	2662	2540	2648	3204	1545	3517	2478	2336	4850	2637	1811	1966	1885	2481	3730	3256	1779	2377	2175	2360	2155	1275	2153	1214	2202	2140
YDR277C	92	279	320	197	96	266	218	380	317	328	278	330	326	359	248	432	324	194	800	451	460	284	292	352	688	697	503	360	224	275	293	146	420	227	304	370
YDR278C	0	0	0	0	0	0	0	0	0	0	0	0	0	0	0	0	0	0	0	0	0	0	0	0	0	0	0	0	0	0	0	0	0	1	0	0
YDR279W	119	407	505	1215	566	1468	250	547	442	1382	1539	1533	320	385	281	1929	1498	1386	615	423	345	1028	906	1259	504	431	354	1183	1042	987	320	173	526	686	1575	1454
YDR280W	397	1095	1280	1351	652	1713	778	1511	1113	1808	1489	1660	1048	1200	618	2532	1475	1367	1592	1163	782	1136	868	1252	1453	966	772	1404	1025	1141	963	460	1092	739	1224	1350
YDR281C	53	193	255	85	43	122	92	250	188	85	75	97	157	173	100	141	94	101	303	178	120	73	51	61	222	174	116	72	50	45	178	68	221	32	66	68
YDR282C	34	122	151	192	84	216	105	201	151	214	203	205	106	161	97	318	227	184	227	160	103	156	144	168	199	143	118	198	132	158	122	55	131	102	168	188
YDR283C	373	1415	2460	724	380	1022	868	1898	2154	1015	1074	1166	1046	1406	1237	1511	1010	963	1951	1419	1601	725	758	999	1612	1531	1562	830	806	922	964	672	2841	586	1163	1077
YDR284C	477	1818	2066	1213	524	1490	1274	2312	1625	1289	1444	1375	1450	1792	1088	1928	1251	1267	2755	1811	1437	1060	922	1153	2188	1958	1405	1301	1182	1181	1203	744	1978	713	1355	1207
YDR285W	152	592	670	325	183	470	350	709	531	419	434	451	414	517	340	596	385	400	750	571	427	302	311	374	641	596	435	361	297	315	293	221	530	170	316	342
YDR286C	53	125	130	144	69	202	120	211	118	182	170	189	149	178	100	277	138	178	256	189	96	134	93	145	210	136	100	176	115	155	130	72	136	96	118	153
YDR287W	197	571	717	417	182	469	417	839	663	523	421	510	580	748	370	803	455	452	1014	679	482	367	303	448	778	655	501	452	344	413	520	252	711	237	460	486
YDR288W	157	498	653	410	240	682	310	698	610	633	579	737	430	618	402	898	657	604	773	601	419	475	399	560	731	587	429	549	483	545	368	221	624	257	568	648
YDR289C	191	739	894	653	334	880	484	980	734	968	848	866	621	788	484	1380	807	800	1113	788	671	684	554	780	988	761	649	847	660	761	607	301	829	418	673	778
YDR290W	4	21	26	13	7	25	17	25	21	26	29	22	21	23	12	49	25	16	27	26	27	26	12	31	29	20	22	22	18	13	22	14	38	11	26	26
YDR291W	208	796	1037	535	293	719	494	1104	973	768	732	753	601	782	620	1027	710	631	1036	814	791	582	500	684	888	784	731	632	518	596	580	322	1164	374	684	663
YDR292C	626	2178	2539	2074	1059	2605	1505	3310	2379	2603	2759	2644	1847	2544	1448	3611	2481	2448	3134	2301	1957	1906	1698	2264	2663	2457	1973	2205	1899	2074	1625	979	2708	1051	2415	2302
YDR293C	2211	7200	9019	3276	1473	3810	4935	9416	7546	3884	3620	3617	5815	7510	4857	5816	3273	3435	10197	6383	6253	3100	2872	3387	7895	7834	6183	3417	3098	3255	5120	3130	9206	2160	3993	3555
YDR294C	899	2948	3554	2032	865	2302	1909	3954	3349	2605	2402	2389	2572	3077	1924	3590	2235	2090	4559	3013	2608	1845	1674	2249	3667	3181	2631	2278	1943	2126	2130	1210	3530	1218	2104	2003
YDR295C	311	1076	1108	929	496	1244	668	1375	944	1156	1206	1181	862	1075	699	1719	1085	1070	1507	1007	792	864	828	1026	1130	1100	914	1038	950	983	755	465	1104	569	1097	1182
YDR296W	220	618	698	967	371	1007	497	950	611	1080	830	936	592	780	360	1759	820	869	1144	773	478	862	550	795	866	655	413	1022	763	765	593	234	629	486	751	708
YDR297W	487	1328	1346	5584	1821	4608	1478	2900	1669	3991	4737	4149	1477	2215	967	7379	3827	4816	3094	2220	1558	2697	2105	2709	2510	2162	1456	3219	2600	2258	2030	1018	2364	1965	4211	3152
YDR298C	734	2128	2378	3131	1263	3235	1618	3906	2746	3248	3152	3560	2075	3136	1641	4681	3535	3077	3334	3041	2469	2004	2256	2890	2960	3131	2270	2897	2819	3044	1787	1124	3474	1365	2976	3123
YDR299W	487	1674	2046	3290	1695	3831	1106	2133	1545	3898	3975	3556	1225	1631	915	5624	3189	3406	1918	1388	980	2406	2230	2657	1513	1341	1090	2963	2453	2242	1352	769	1874	1633	3606	3167
YDR300C	572	2045	2404	2476	1191	2963	1433	3019	2218	3160	2868	3015	1744	2289	1284	4033	2562	2436	3103	2159	1718	2112	1861	2469	2428	2212	1658	2533	2160	2280	1567	842	2368	1285	2458	2310
YDR301W	221	761	1184	714	293	703	474	951	987	723	681	700	543	728	573	1039	652	669	907	598	633	460	479	592	715	684	642	612	524	500	463	300	1098	328	725	610
YDR302W	95	407	436	461	255	594	240	564	375	516	514	546	321	439	256	708	504	399	650	432	302	386	329	409	564	368	310	491	370	417	331	164	418	231	436	424
YDR303C	236	945	1159	962	489	934	532	1329	1017	892	1136	958	566	704	622	1170	1068	799	1086	744	877	762	727	742	885	1012	841	910	860	795	542	389	1192	413	1195	835
YDR304C	1412	4432	4245	3089	1315	3198	2955	5387	3477	3406	2681	2857	3705	4283	2126	4755	2509	2436	6724	4317	2883	2424	1949	2549	5015	4125	2657	2962	2230	2341	3493	1665	3480	1586	2363	2403
YDR305C	180	594	608	356	199	542	434	814	517	513	483	545	509	641	371	682	478	446	915	620	457	428	368	464	795	670	399	478	417	464	455	229	499	281	440	515
YDR306C	207	800	913	621	306	791	528	1117	793	710	816	793	594	863	520	1025	721	687	1074	873	663	580	570	615	881	1001	633	626	608	613	552	377	872	354	781	690
YDR307W	143	637	736	1210	521	1316	464	994	804	1323	1440	1325	537	702	515	1773	1271	1260	1026	680	643	1122	963	1092	815	802	664	1288	1058	1014	467	269	921	667	1594	1226
YDR308C	124	407	437	456	228	569	268	653	386	474	522	522	383	547	248	773	534	510	682	529	317	376	326	462	548	426	285	478	413	412	326	179	350	205	447	495
YDR309C	2634	7396	7067	7307	3055	6871	7453	12631	7511	8006	7011	6041	7852	8741	4400	11556	5501	5542	15575	9122	6928	5759	4757	5340	11727	10812	6799	5900	5295	5172	10130	5557	11169	4352	6315	5267
YDR310C	591	2152	2469	2339	1062	2478	1525	3076	2237	2526	2659	2615	1741	2478	1330	3576	2125	2466	2959	2164	1831	1817	1786	2259	2283	2347	1701	2075	1985	1966	1623	1094	2607	1148	2501	2270
YDR311W	370	1324	1816	605	316	854	1000	2000	1469	871	836	874	1196	1579	993	1267	843	826	2070	1456	1166	718	611	749	1715	1472	1159	748	690	707	1125	642	1877	392	782	742
YDR312W	235	922	984	1261	700	1851	610	1232	804	1673	1745	1737	762	1019	509	2332	1488	1573	1272	949	664	1225	1090	1393	1062	963	660	1347	1244	1262	760	441	1024	747	1499	1568
YDR313C	112	287	379	313	124	353	227	457	341	327	307	308	294	410	219	443	335	272	536	361	270	246	210	247	414	380	251	319	235	273	281	132	401	146	234	273
YDR314C	48	157	206	135	63	145	118	241	183	153	151	126	137	185	120	200	123	160	250	178	158	125	111	132	183	202	179	158	138	131	132	68	261	73	133	143
YDR315C	94	342	372	175	60	200	215	460	337	164	184	173	240	354	248	232	223	195	465	325	271	136	150	183	428	381	278	187	163	193	205	144	389	69	202	168
YDR316W	151	509	610	526	265	697	362	728	556	672	695	694	432	563	355	947	611	639	741	571	442	482	492	600	653	573	445	643	550	558	366	232	596	300	551	583
YDR316W-A	0	0	0	0	0	0	0	0	0	0	0	0	0	0	0	0	0	0	0	0	0	0	0	0	0	0	0	0	0	0	0	0	0	0	0	0
YDR316W-B	0	0	2	0	0	0	1	0	0	0	0	0	0	1	0	1	0	0	0	0	0	0	0	1	0	0	0	0	0	0	1	0	0	0	0	0
YDR317W	97	387	419	341	182	396	253	573	397	388	446	408	314	425	286	581	423	382	559	423	326	303	295	333	451	453	374	371	319	341	289	173	450	184	483	363
YDR318W	111	404	493	443	206	525	278	565	398	451	497	442	304	399	284	671	427	418	629	413	406	370	316	360	552	469	396	454	347	343	282	176	528	214	488	424
YDR319C	254	876	907	525	225	524	666	1313	906	595	652	547	723	923	613	752	554	546	1512	840	681	521	402	483	1212	1058	669	577	414	475	698	468	1016	275	639	481
YDR320C	298	1011	1391	904	428	992	722	1416	1251	974	982	928	867	1206	787	1396	881	873	1245	1083	911	661	647	767	1092	1120	944	803	750	791	627	434	1452	501	894	809
YDR320C-A	145	284	293	359	132	411	295	441	269	436	318	359	381	434	157	614	307	304	657	359	215	300	215	323	523	299	188	337	253	264	371	150	275	201	273	294
YDR320W-B	4	8	20	12	6	20	7	23	10	27	19	17	17	19	16	15	14	19	24	18	10	16	5	16	19	18	6	11	10	15	17	6	18	5	11	18
YDR321W	858	2508	3256	2963	1307	3207	1996	4004	3096	3329	3536	3337	2197	2982	1656	4710	2941	2936	3613	2699	2264	2187	2197	2704	3021	2965	2267	2816	2130	2323	1876	1339	3511	1755	3725	2913
YDR322C-A	677	1520	1605	1916	667	1826	1337	2257	1526	2189	1741	1879	1714	2094	915	2988	1575	1594	3121	2014	994	1409	1176	1694	2480	1826	992	1877	1481	1657	1690	795	1547	833	1335	1396
YDR322W	188	714	720	999	449	1059	488	1047	629	1057	1033	999	616	762	423	1731	950	1040	1027	723	490	835	698	892	846	696	500	989	802	910	599	305	740	511	1033	873
YDR323C	86	262	331	199	102	271	191	443	278	268	257	244	200	354	200	381	224	250	365	297	248	188	161	211	348	290	244	220	203	216	223	110	311	119	235	240
YDR324C	615	2217	2558	3185	1704	3255	1547	3121	2157	3912	4128	3596	1613	2209	1371	5223	3240	3433	2724	1943	1682	2742	2678	3069	2233	2115	1752	3090	2747	2587	1646	1089	2795	1696	4524	3313
YDR325W	177	771	1156	937	482	1203	435	978	830	923	878	1013	631	717	554	1360	933	951	985	767	625	662	667	869	767	666	611	838	719	783	569	331	1127	467	977	954
YDR326C	183	789	1100	718	337	822	576	1005	879	822	783	866	623	791	585	1307	736	798	1042	681	691	709	627	791	831	770	701	843	710	735	574	354	1208	498	932	850
YDR327W	184	537	630	480	238	712	413	784	617	622	557	658	517	667	314	896	556	524	976	739	473	477	382	559	677	598	443	560	443	487	527	239	565	269	437	544
YDR328C	753	2267	2686	2026	941	2558	1719	3127	2442	2977	1968	2366	2316	2658	1292	3661	2091	1815	4043	2635	1865	1857	1506	2177	3265	2287	1614	2404	1734	1995	2235	872	2237	1027	1381	1836
YDR329C	285	871	991	799	397	968	625	1176	787	963	934	906	744	962	477	1415	821	764	1377	939	680	700	562	755	1093	906	604	814	671	702	764	398	888	484	774	750
YDR330W	460	1593	1710	743	290	788	1106	2167	1624	909	825	839	1367	1671	965	1384	781	780	2267	1531	1247	694	656	781	1745	1576	1227	849	692	761	1088	654	1714	466	785	666
YDR331W	228	691	841	1312	548	1520	534	1077	810	1336	1556	1352	599	830	456	1773	1175	1229	1087	772	611	1029	832	1046	830	795	586	1110	984	979	583	307	847	683	1271	1195
YDR332W	155	578	734	576	313	833	401	894	667	685	714	788	465	715	407	1030	683	703	854	614	504	521	508	627	701	668	542	623	547	567	417	230	712	302	577	674
YDR333C	497	1711	2210	1776	796	2000	1099	2321	1810	1971	2054	2147	1325	1787	1134	2744	1749	1821	2243	1666	1443	1450	1324	1692	1896	1783	1498	1659	1466	1520	1149	633	2182	1053	2247	1783
YDR334W	255	839	1331	1102	527	1343	625	1218	1144	1418	1095	1380	744	992	680	1944	1146	1175	1212	808	836	922	836	1034	958	871	854	1162	985	1080	637	364	1382	566	1217	1144
YDR335W	696	2681	3853	1888	868	2337	1636	3578	3282	2138	2280	2327	1991	2769	2051	3169	2199	2154	3335	2663	2504	1639	1637	1962	2880	2922	2496	2001	1808	1810	1668	1144	3974	1033	2260	1988
YDR336W	90	300	410	312	170	463	269	507	353	404	342	416	323	383	201	586	377	376	540	362	252	293	283	328	461	373	246	391	259	319	250	149	367	179	362	348
YDR337W	125	485	552	613	313	834	328	715	465	715	700	808	433	614	272	1162	663	713	744	551	386	565	438	696	598	529	375	754	621	679	379	183	458	306	538	655
YDR338C	167	578	720	574	279	617	395	772	583	628	682	727	501	581	397	925	597	568	848	498	492	502	457	544	657	600	541	566	552	489	451	263	748	329	619	577
YDR339C	356	1054	1097	1210	597	1727	867	1337	946	1637	1503	1573	1004	1175	598	2367	1457	1386	1700	1053	696	1213	941	1305	1527	1088	724	1405	1184	1180	915	467	922	797	1221	1456
YDR340W	1	2	5	2	2	6	1	9	3	4	3	4	6	1	5	4	6	7	10	2	5	3	6	4	8	3	1	7	5	3	4	4	4	2	3	3
YDR341C	2148	7296	8130	8109	3843	10026	5422	11023	7800	9943	11205	10265	6003	8493	4888	14004	9501	9048	10884	8366	6865	7820	7734	9374	8881	8768	6598	8621	7602	7886	5970	3725	9626	5701	12106	10040
YDR342C	21	41	66	169	69	157	59	155	103	191	141	185	99	177	82	364	197	169	283	183	116	203	126	167	283	304	153	272	155	174	90	48	114	112	137	177
YDR343C	0	4	6	16	4	11	12	21	12	16	17	16	5	13	7	21	17	10	26	16	14	19	14	15	27	28	12	15	12	14	10	3	18	9	29	14
YDR344C	17	47	53	16	14	47	15	60	40	45	29	38	33	51	32	51	31	33	71	47	40	41	24	35	54	28	22	40	30	25	52	26	67	24	42	44
YDR345C	5297	17090	19146	26140	11276	26933	14796	29566	20422	28151	26069	25866	16716	22939	11825	40675	20383	21170	33553	24107	19411	22892	19029	22853	27401	26755	18393	28149	21438	23010	18854	11104	29425	16430	30140	22756
YDR346C	726	2474	3525	2785	1467	4110	1532	3447	2990	3738	3152	3888	2090	2734	1779	5108	3410	2984	3376	2482	2116	2317	2143	2896	3122	2358	2274	2892	2334	2659	1840	994	3322	1490	2853	3042
YDR347W	204	667	876	925	467	1080	484	1015	816	999	858	1067	638	888	442	1576	875	923	1091	765	533	700	563	831	884	707	560	892	793	891	533	274	843	422	907	867
YDR348C	553	1655	1675	2831	1162	2844	1159	2298	1609	3180	2936	2985	1549	1944	900	4348	2438	2568	2691	1797	1323	2091	1783	2382	2071	1736	1265	2447	2105	2136	1391	648	1751	1392	2718	2572
YDR349C	1075	3459	4510	2701	1165	3095	2591	5068	4038	3346	3088	3061	3274	3808	2416	4662	2676	2659	5370	3662	3192	2470	2280	2761	4133	4196	3282	2592	2462	2431	2844	1669	4507	1679	3129	2673
YDR350C	953	3109	3996	1130	518	1333	2276	4896	3481	1286	1497	1418	2535	3878	2312	2001	1355	1358	4352	3617	3022	1047	1144	1191	3585	4322	3189	1184	1215	1223	2434	1781	4596	762	1683	1385
YDR351W	522	1890	2444	1014	510	1267	1039	2468	2074	1205	1285	1306	1238	1847	1336	1733	1184	1152	2382	1682	1577	958	878	1073	1913	1829	1565	1149	1043	1040	1167	796	2507	602	1351	1196
YDR352W	185	630	722	1177	463	1171	535	961	740	1213	1299	1041	565	713	420	1663	961	992	1055	690	552	876	785	928	769	705	520	1000	814	813	574	298	778	552	1050	925
YDR353W	1736	5850	6159	15970	6315	13704	3916	7643	5937	21291	16617	17067	4934	6073	3247	27662	15500	14599	8448	6079	4374	12665	10709	14120	6652	6121	4366	14881	13602	13785	4411	2485	6202	7713	13805	12537
YDR354C-A	0	0	0	0	0	0	0	0	0	0	0	0	0	0	0	0	0	0	0	0	0	0	0	0	0	0	0	0	0	0	0	0	0	0	0	0
YDR354W	479	1502	1493	2202	825	2130	1172	2164	1370	2315	2333	2114	1259	1652	832	3301	1952	1958	2394	1663	1188	1732	1718	2009	1687	1758	1153	2031	1730	1507	1403	817	1701	1465	2889	2401
YDR355C	1	7	2	11	7	11	3	1	4	8	9	8	2	1	1	11	6	6	9	3	2	3	3	3	5	2	1	4	4	6	2	0	5	4	7	4
YDR356W	112	455	701	856	485	1258	229	465	467	906	956	1139	268	324	262	1131	900	896	529	393	439	625	553	700	486	399	407	831	677	641	285	153	579	380	865	1011
YDR357C	143	558	660	412	246	821	389	755	529	694	664	846	517	701	431	1069	782	726	894	676	438	603	534	756	837	670	489	828	665	767	481	262	593	370	584	931
YDR358W	479	1576	1803	542	252	694	1028	2065	1633	764	706	670	1432	1706	1029	1105	668	635	2254	1722	1434	568	490	653	1847	1823	1381	660	602	668	1123	636	1738	384	616	648
YDR359C	246	893	1244	861	400	932	604	1191	1118	1042	1007	1013	720	1021	643	1377	944	894	1320	886	882	787	750	885	979	973	807	891	748	878	651	431	1344	475	946	882
YDR360W	9	30	35	26	9	30	15	36	36	31	26	25	25	23	29	47	30	23	32	25	23	32	17	16	24	23	22	25	19	31	23	16	30	19	28	25
YDR361C	387	1205	1472	1749	810	2418	1046	1909	1246	2397	2324	2469	997	1401	748	3279	2032	1967	1874	1365	1025	1505	1389	1762	1573	1373	999	1852	1550	1509	1042	581	1444	834	1918	1966
YDR362C	211	643	804	843	368	908	492	963	683	1008	850	918	601	713	441	1406	821	816	1064	654	528	645	613	722	856	671	481	773	651	667	531	307	767	480	861	754
YDR363W	131	412	558	292	157	332	320	636	500	355	324	368	396	530	327	595	313	357	719	500	415	258	226	289	586	501	415	277	235	292	374	205	602	134	313	363
YDR363W-A	478	1456	1635	1007	597	1829	971	2036	1285	1614	1414	1662	1418	1810	839	2446	1655	1504	2456	1707	927	1185	1051	1541	2073	1703	996	1519	1356	1623	1196	574	1037	596	1003	1423
YDR364C	196	680	900	795	364	967	468	1015	824	880	1011	881	550	798	508	1246	831	825	972	711	631	644	568	721	740	660	582	701	629	664	498	299	917	409	844	771
YDR365C	1568	4668	5783	4753	2164	5903	3505	6092	4535	6399	5294	5863	4483	5166	2906	9470	4769	5202	7174	4522	3485	4330	3649	5055	6177	4687	3647	5255	4194	4353	3845	1903	5052	2745	5077	4883
YDR365W-A	0	0	0	0	0	0	0	0	0	0	0	0	0	0	0	0	0	0	0	0	0	0	0	0	0	0	0	0	0	0	0	0	0	0	0	0
YDR365W-B	26	74	115	53	20	42	55	167	98	56	52	62	76	111	71	81	37	58	108	81	100	36	38	69	80	106	96	34	42	45	78	54	159	32	73	48
YDR366C	6	11	24	10	10	16	15	16	12	15	9	14	19	28	9	19	7	10	37	13	12	10	12	18	25	21	10	19	7	6	11	8	23	10	11	9
YDR367W	107	440	553	370	196	564	303	734	550	488	485	548	353	506	322	649	524	454	658	517	427	323	352	473	562	502	431	438	367	422	367	198	510	208	381	455
YDR368W	729	2761	3391	1508	676	1688	1552	3405	2642	1470	1624	1575	2076	2710	1726	2391	1639	1534	3407	2602	2105	1235	1180	1464	2646	2647	2116	1549	1366	1580	1803	1074	2954	864	1594	1484
YDR369C	119	484	650	339	173	400	312	654	550	416	378	415	374	554	333	562	385	374	679	551	446	319	283	314	543	516	440	333	302	324	356	190	644	182	394	351
YDR370C	208	767	976	981	465	1248	583	1094	758	1161	1163	1179	644	855	480	1632	1105	1005	1133	744	528	834	733	919	910	801	551	940	770	818	646	383	935	547	1120	1066
YDR371C-A	0	0	0	0	0	0	0	0	0	0	0	0	0	0	0	0	0	0	0	0	0	0	0	0	0	0	0	0	0	0	0	0	0	0	0	0
YDR371W	179	701	926	718	384	994	445	1059	822	934	913	941	587	729	521	1226	911	870	1048	761	703	694	670	847	908	912	708	799	831	812	492	301	877	468	943	904
YDR372C	977	3415	4472	2277	1164	3123	2189	4746	3569	2943	3122	3037	3003	3819	2394	4204	3000	2690	5126	3723	3021	2234	2197	2704	4546	3857	3299	2790	2317	2540	2494	1450	4316	1382	2822	2702
YDR373W	432	1193	1489	726	404	1152	970	1849	1196	1034	862	1044	1148	1498	816	1493	940	884	2278	1434	958	779	631	887	1790	1400	1012	1003	727	892	1072	554	1290	445	758	948
YDR374C	2	9	14	11	7	22	16	22	10	17	16	17	12	18	17	10	27	17	45	26	19	21	30	17	36	31	19	20	14	18	21	15	18	4	16	25
YDR374W-A	111	395	374	338	176	566	245	568	283	391	428	489	323	478	200	659	499	406	516	497	226	328	337	319	423	517	252	406	347	351	280	167	300	218	459	527
YDR375C	164	509	659	673	304	775	379	748	528	738	660	715	440	554	293	1241	598	615	777	563	381	598	467	574	669	586	336	641	543	587	444	235	580	356	600	566
YDR376W	258	780	980	737	294	782	487	1096	799	736	771	780	646	835	527	1190	685	675	1093	779	636	518	487	628	924	793	643	660	573	595	569	355	965	337	680	579
YDR377W	415	1284	1310	1765	739	2025	1011	2403	1596	1809	1905	2097	1251	1887	933	2604	2042	1868	2195	1720	1260	1311	1430	1798	1771	1849	1288	1667	1616	1778	1119	690	1813	831	1725	1825
YDR378C	259	789	906	747	339	1138	535	977	667	888	748	1039	736	870	435	1364	840	806	1372	815	544	677	556	871	1063	745	526	925	668	867	634	305	595	431	728	915
YDR379C-A	87	293	277	135	61	197	228	439	239	170	152	143	282	321	172	268	183	183	517	342	193	160	114	176	474	325	207	180	143	178	259	136	235	93	118	176
YDR379W	507	1670	2165	996	619	1452	1023	2128	1729	1646	1535	1605	1298	1729	1090	2266	1416	1389	2324	1543	1371	1323	1212	1572	1805	1679	1366	1585	1268	1476	1165	666	2083	911	1569	1710
YDR380W	473	1472	2074	1333	570	1610	1246	2509	1790	1473	1578	1539	1497	1983	1216	2144	1426	1477	2533	1746	1409	1155	1026	1234	2188	1794	1419	1453	1124	1104	1197	692	1832	683	1281	1247
YDR381C-A	137	481	527	262	114	391	391	699	437	330	233	361	470	588	271	502	306	301	873	534	365	286	226	340	691	564	332	343	251	297	437	194	436	176	265	288
YDR381W	706	2244	3011	1802	875	2538	1570	3233	2580	2285	2108	2503	2111	2737	1587	3593	2395	2055	3403	2582	1959	1570	1429	1975	3077	2458	1900	2078	1595	1838	1726	870	2587	986	1608	2031
YDR382W	5804	16523	19874	18021	7859	25199	12074	25424	20359	22574	19647	26697	15147	20069	10749	31931	21735	19436	27398	22474	13433	15952	13428	21021	24781	19502	14008	20534	16067	19136	13850	6907	18415	10631	18051	20668
YDR383C	293	799	963	528	256	772	626	1065	730	700	640	718	834	933	455	939	718	659	1354	922	523	476	415	536	1284	862	583	664	516	525	650	278	750	330	425	630
YDR384C	318	795	903	2299	961	2069	802	1526	959	2376	2247	2147	702	993	498	3308	1554	1688	1208	978	667	1806	1424	1690	1043	940	606	1952	1298	1374	846	465	1014	1211	2171	1623
YDR385W	1670	5146	5993	6204	2465	5527	4520	7644	5565	6645	6543	5880	4716	5863	3209	9233	4906	5104	7947	5701	4431	4688	4288	4656	6471	6528	4254	5716	4615	4266	4500	2717	6664	3956	7290	5036
YDR386W	118	369	482	551	251	717	256	550	441	667	661	668	345	483	276	943	609	626	658	423	344	522	472	607	451	429	326	571	469	511	318	168	524	296	622	645
YDR387C	303	1011	1233	810	331	879	760	1383	1114	921	922	894	805	1115	622	1251	789	761	1545	1081	866	715	682	715	1260	1207	864	795	733	721	781	495	1285	576	1071	763
YDR388W	1608	4915	6069	3309	1387	3315	3112	6067	5243	3867	3014	3421	4086	5027	2953	5432	3148	2862	7546	4480	3861	2700	2087	3236	6393	4396	3807	3599	2669	3001	3518	1704	5441	1661	2313	2494
YDR389W	544	1661	2133	2372	1083	2566	1141	2192	1770	2970	2865	2718	1458	1717	1086	4061	2347	2280	2144	1358	1193	2260	1893	2216	1654	1587	1213	2461	2072	1941	1247	687	2004	1705	2909	2358
YDR390C	448	1434	1701	1586	647	1633	1078	1927	1426	1660	1636	1558	1224	1572	895	2203	1400	1505	2088	1468	1154	1225	1036	1295	1724	1630	1137	1390	1148	1166	1104	634	1645	791	1530	1300
YDR391C	558	1623	1808	864	434	1279	1260	2506	1742	1175	1211	1214	1709	2226	1127	1761	1266	1133	2983	2004	1290	875	815	1113	2440	2075	1377	1063	969	1129	1352	731	1596	492	855	935
YDR392W	254	781	883	822	343	935	682	1160	839	1060	938	871	793	967	528	1445	822	859	1333	982	696	784	623	757	1176	923	660	945	798	683	705	353	896	478	830	736
YDR393W	109	377	444	610	235	664	239	509	385	612	601	675	303	415	217	982	586	565	554	374	271	498	386	478	516	345	269	610	498	486	304	147	371	283	542	508
YDR394W	1521	4782	5270	3933	1542	4136	3568	6626	4729	5002	4252	4014	4305	5320	2863	6985	3847	3811	7115	5041	3944	3605	2872	3921	5749	5159	3688	4251	3707	3951	3676	1905	4584	2381	3692	3335
YDR395W	885	3171	4022	3669	1590	3890	2122	4386	4182	3963	4373	4320	2403	3299	2391	5558	3719	3765	4124	3043	3103	2828	2707	3496	3604	3274	2999	3463	2893	2893	2185	1424	4836	1897	4755	3676
YDR396W	72	196	182	211	92	299	163	297	148	270	230	293	194	215	110	379	221	231	308	210	117	176	161	214	242	211	100	229	177	182	169	94	130	105	182	199
YDR397C	75	197	167	238	94	240	185	306	144	274	202	234	214	230	80	369	177	199	296	182	114	164	161	174	281	197	122	256	151	190	191	81	154	124	166	175
YDR398W	875	2962	3212	4986	2131	5143	2025	4037	2972	5187	4995	5063	2181	3016	1491	7347	4253	4617	3833	2561	1888	3260	2887	4021	2976	2542	1795	3847	3239	3378	2338	1217	3140	2225	4804	4018
YDR399W	946	3282	3758	9794	4946	13335	2638	4418	2871	12232	11072	11167	3398	3720	1938	17989	10002	9120	6492	3662	2108	9423	7583	9473	4963	3262	2209	10778	6929	6988	4247	1495	3277	5953	8662	9761
YDR400W	328	1121	1345	2076	873	2103	756	1610	1138	2095	2430	2187	931	1192	678	2863	1914	1878	1571	1218	916	1456	1434	1526	1259	1282	841	1764	1641	1532	796	479	1309	1077	2381	1778
YDR401W	0	2	5	4	4	5	1	7	10	3	0	1	0	0	2	10	4	3	1	3	2	5	2	7	8	3	6	7	5	3	1	0	4	0	11	5
YDR402C	10	45	69	55	27	87	33	63	58	70	70	73	54	58	43	111	69	73	116	81	69	67	57	69	89	79	64	69	74	75	71	39	113	47	106	73
YDR403W	17	53	78	123	44	131	34	94	82	152	159	162	45	62	55	210	137	114	136	99	65	144	123	127	104	72	76	133	118	135	63	50	140	108	242	209
YDR404C	397	1251	1236	1303	572	1461	871	1784	1117	1364	1437	1323	1100	1396	738	2013	1165	1184	1865	1271	859	1033	966	1103	1458	1296	857	1066	992	982	955	573	1198	691	1300	1156
YDR405W	302	977	926	1215	503	1137	689	1283	795	1470	1034	1269	898	1124	444	2047	1041	1135	1639	1053	553	1011	810	1124	1236	903	538	1302	940	1087	884	410	833	579	880	979
YDR406W	177	673	917	740	287	712	459	1053	870	770	751	730	595	774	480	1125	704	681	1060	673	647	635	530	630	798	806	639	693	606	518	521	324	1042	425	855	635
YDR406W-A	1	12	11	8	3	10	6	7	10	8	14	14	5	7	6	15	13	7	9	15	9	10	6	7	7	14	10	16	7	13	6	0	12	6	17	16
YDR407C	276	1102	1612	1285	593	1494	640	1399	1400	1338	1445	1487	743	1124	913	1809	1387	1350	1401	977	1114	1030	976	1212	1114	1144	1072	1349	1125	1234	709	502	1660	699	1592	1360
YDR408C	555	1865	2438	1941	1030	2969	1121	2452	1855	2280	1984	2337	1804	2012	1127	3490	2194	1963	3849	2041	1475	2036	1630	2125	2754	1836	1352	2379	1338	1578	2091	681	1854	1234	1478	1882
YDR409W	217	702	827	692	317	686	467	881	740	804	718	711	561	721	392	1160	607	656	984	569	512	599	551	624	725	622	524	700	562	578	499	318	807	415	763	619
YDR410C	291	1047	1002	713	371	847	763	1522	961	859	947	846	868	1090	613	1319	816	766	1617	1147	727	695	693	755	1304	1220	766	848	711	741	828	572	1272	571	1090	762
YDR411C	543	1637	1516	1562	625	1280	1180	2206	1395	1671	1294	1347	1428	1820	872	2148	1158	1137	2559	1576	1126	1100	907	1184	1970	1602	974	1285	1052	1150	1242	637	1364	757	1114	1042
YDR412W	78	233	292	366	190	477	222	403	213	493	510	504	244	315	136	656	419	394	405	264	217	298	283	356	321	226	214	380	369	298	230	129	300	215	451	418
YDR413C	21	51	67	87	44	132	40	89	78	108	109	122	56	58	36	162	91	96	89	56	38	58	61	102	71	54	38	73	58	59	33	32	52	47	94	99
YDR414C	153	535	614	1105	444	1075	385	764	562	977	1170	1003	439	568	338	1321	964	927	794	573	409	845	716	821	642	620	409	862	759	742	406	229	590	484	1209	887
YDR415C	192	593	653	403	179	442	429	834	607	571	489	455	596	694	357	826	459	398	978	644	495	406	341	406	823	617	497	428	353	405	501	254	613	249	436	404
YDR416W	194	692	878	610	301	772	427	987	800	770	735	824	536	751	520	1067	719	700	943	651	597	564	486	660	766	667	558	617	561	570	471	281	913	316	719	689
YDR417C	374	1080	1246	1271	520	1452	915	1573	1043	1590	1556	1637	1003	1351	564	2466	1459	1273	1645	1128	776	1150	979	1228	1717	1321	805	1553	1159	1281	1031	457	962	772	1244	1327
YDR418W	1895	5767	6474	5968	2957	8707	4311	8856	6035	8261	7634	8943	5315	7011	3625	11763	7682	6858	9175	6914	4351	5837	5072	6780	7574	6292	4365	7047	5800	6203	4722	2521	5322	3763	6608	7253
YDR419W	199	694	829	456	255	609	409	852	669	576	537	652	541	768	445	915	576	522	890	626	599	405	387	501	728	637	559	529	461	438	498	277	727	246	533	523
YDR420W	398	1340	1879	1479	585	1272	954	1947	1633	1550	1598	1393	1073	1485	943	1993	1178	1325	1826	1242	1134	1159	1131	1367	1329	1431	1145	1242	1170	1140	1055	749	2149	905	2045	1474
YDR421W	240	795	1055	728	334	881	586	1155	905	935	865	881	757	936	599	1365	874	844	1289	853	801	695	635	865	921	951	741	841	701	798	648	398	1095	468	895	798
YDR422C	320	1060	1415	832	342	882	656	1253	1210	909	900	851	784	982	699	1416	747	744	1463	911	897	688	640	759	1096	1024	825	777	652	627	712	427	1383	456	911	810
YDR423C	324	1149	1278	467	238	553	655	1196	1164	655	576	554	889	953	591	988	540	510	1409	832	705	515	391	508	1110	976	718	567	499	467	667	368	1092	289	428	506
YDR424C	226	570	556	523	239	622	450	853	510	695	519	649	613	687	283	984	539	494	1170	659	348	463	366	597	858	625	318	591	462	544	605	284	428	281	464	534
YDR425W	128	536	647	287	149	330	294	653	535	343	334	334	388	497	369	445	313	314	758	451	453	292	285	350	557	555	501	314	270	308	341	179	620	165	360	281
YDR426C	4	17	17	14	5	14	8	17	14	11	7	13	10	17	11	17	9	10	26	16	10	5	6	7	17	20	13	14	5	10	5	5	19	4	12	9
YDR427W	650	3006	3324	2093	1089	2621	1712	4485	3330	2538	2826	2851	1980	2877	2188	3392	3050	2591	4047	2832	2821	2418	2046	2545	3645	3599	2900	2932	2660	2780	1659	1219	3406	1169	2800	2233
YDR428C	137	540	536	538	256	659	357	699	521	706	619	692	430	560	326	908	656	583	779	517	432	533	477	619	707	576	402	635	500	538	432	240	550	350	600	659
YDR429C	1543	4446	5154	5457	2366	6457	3675	6082	4658	7423	6107	6525	4241	4970	2636	9673	5504	5257	7291	4663	3233	4794	3644	5371	6289	4626	3358	5801	4280	4802	3875	1768	5049	3279	5156	5110
YDR430C	226	815	1070	895	423	997	537	1124	952	980	1013	945	615	919	550	1581	839	967	959	764	693	667	679	824	822	871	707	843	856	847	487	331	1091	451	878	829
YDR431W	2	5	10	7	3	5	2	8	5	13	6	9	2	6	2	14	5	8	5	6	6	4	9	6	6	5	6	5	4	7	5	3	8	3	4	7
YDR432W	734	2226	2376	1712	755	1667	1737	3039	2285	1977	1836	1528	1989	2530	1161	2484	1431	1476	3216	2232	1805	1273	1076	1509	2709	2326	1750	1516	1227	1227	1760	1022	2325	850	1424	1161
YDR433W	46	121	158	109	39	148	109	175	180	143	117	109	119	159	86	171	96	120	190	131	112	81	102	81	197	150	129	99	85	81	88	65	166	53	107	97
YDR434W	461	1762	2104	1675	798	2095	1202	2472	1827	1698	1992	1840	1400	1983	1224	2508	1651	1722	2484	1805	1616	1384	1283	1463	2053	2012	1608	1615	1378	1426	1193	775	2240	924	1918	1601
YDR435C	333	1177	1452	817	320	908	778	1527	1175	959	857	809	1047	1296	737	1351	827	767	1844	1263	866	754	630	758	1471	1191	920	913	678	770	913	465	1243	490	761	755
YDR436W	238	708	840	530	206	543	427	881	748	661	545	591	655	723	431	873	543	430	1135	684	607	430	370	504	835	720	555	561	422	458	556	295	844	332	512	450
YDR437W	37	106	114	94	32	82	68	167	119	95	88	81	98	117	57	157	72	74	185	103	86	73	63	77	129	117	74	77	76	82	114	44	114	73	110	72
YDR438W	173	522	588	579	237	587	372	757	659	601	636	531	485	648	353	809	491	533	838	577	475	433	462	499	686	596	440	504	462	449	473	285	764	308	621	488
YDR439W	164	536	599	438	195	516	414	810	534	534	528	502	446	643	412	771	482	489	767	605	464	363	325	399	657	597	476	433	372	393	429	247	637	228	455	440
YDR440W	171	591	709	1219	644	1711	329	645	518	1302	1386	1583	427	494	337	1860	1285	1311	706	553	364	957	887	1115	624	530	366	1152	981	1010	418	200	592	520	1156	1266
YDR441C	281	903	864	1796	797	1897	607	1289	862	1787	1981	1774	714	915	474	2548	1608	1618	1212	895	688	1361	1300	1461	919	886	558	1538	1342	1251	656	438	993	912	1997	1641
YDR442W	8	22	36	24	8	23	15	44	35	29	23	29	22	34	26	33	22	24	36	37	25	16	16	22	33	29	18	13	23	17	20	12	46	10	21	28
YDR443C	149	544	790	430	186	453	352	782	673	498	447	453	425	589	437	669	425	401	807	519	570	353	313	447	614	577	573	423	381	378	366	247	909	253	448	404
YDR444W	133	493	593	617	271	695	347	715	534	601	550	734	428	575	362	858	547	556	821	485	419	424	366	510	610	499	403	530	390	449	424	222	686	277	509	574
YDR445C	3	4	2	6	3	10	8	6	7	7	4	11	7	4	1	11	6	4	6	3	5	2	5	7	8	2	4	9	2	10	1	1	6	0	2	8
YDR446W	1	2	5	8	2	8	4	4	6	2	1	3	4	4	1	12	8	6	7	5	8	3	3	4	5	4	4	6	8	7	3	3	9	1	8	8
YDR447C	3122	9327	10313	11064	4665	14875	8219	14613	10397	14781	12243	15920	9362	11912	6031	20860	13716	11947	15896	11368	7221	10326	8467	11659	15467	10993	8005	12313	9685	10985	8086	4293	9686	7572	13369	14020
YDR448W	189	749	960	698	344	973	395	959	729	810	823	887	503	725	455	1099	648	736	980	661	568	537	500	663	731	662	541	629	535	599	502	315	905	355	705	770
YDR449C	247	989	1056	1379	884	1738	655	1344	889	1816	1853	1790	621	780	582	2224	1692	1630	1130	689	648	1256	1095	1422	958	793	666	1430	1205	1225	662	420	1022	628	1499	1566
YDR450W	5970	18183	20760	15983	8951	28640	14502	27412	17963	27325	21966	28809	18089	22728	10745	36876	24153	21491	31363	21922	15072	18440	15108	22635	29059	21120	15032	23456	17936	22069	16633	7453	17127	10620	17576	23793
YDR451C	49	150	153	1707	785	1982	114	256	172	2189	2238	2162	178	245	130	3717	2508	2228	305	191	144	1119	962	1124	226	208	139	1274	1356	1136	135	88	180	685	976	957
YDR452W	864	2970	3685	3687	1956	5278	1992	4274	3033	4914	4939	4959	2712	3565	1969	7566	4915	4782	4742	3385	2576	3677	3249	4111	3877	3409	2575	4327	3877	3886	2306	1263	3386	2231	4082	4415
YDR453C	36	127	149	200	79	291	116	198	134	263	257	285	145	148	80	365	280	263	240	175	102	187	187	237	174	144	100	246	195	212	107	69	130	122	216	231
YDR454C	1162	3659	3868	3739	1751	4835	3034	5513	3734	4749	4950	5102	3321	4293	2329	6612	4440	4295	5828	4618	2929	3409	3150	4161	5079	4571	2854	4019	3550	3907	3124	1883	3678	2594	4543	4458
YDR455C	4	40	33	37	14	32	28	49	37	42	32	36	37	32	19	56	29	27	38	34	28	29	25	34	31	45	27	35	26	39	34	19	44	26	27	27
YDR456W	461	1649	1985	1263	573	1288	1131	2224	1734	1418	1551	1387	1147	1626	1135	2024	1356	1269	2369	1691	1494	1162	1138	1294	1708	1897	1468	1329	1181	1169	1125	845	2275	802	1652	1311
YDR457W	480	1781	3256	1471	721	1850	1291	2768	3191	1838	1979	2158	1432	2081	1756	2575	1837	1922	2642	1982	2229	1334	1407	1794	2278	2316	2268	1827	1644	1725	1342	948	3877	946	2170	1990
YDR458C	374	1517	1799	1064	508	1275	996	1905	1475	1270	1293	1284	1261	1505	1026	1808	1191	1115	1999	1461	1196	894	939	1018	1708	1578	1238	1060	998	1010	953	596	1640	611	1205	1092
YDR459C	249	727	873	817	366	819	580	1083	816	869	889	805	689	815	442	1138	727	690	1191	774	582	622	633	708	875	849	583	737	614	609	565	352	823	459	884	695
YDR460W	269	821	984	550	288	755	583	1164	800	972	721	816	768	982	479	1297	722	695	1358	973	627	620	545	705	1094	885	640	792	667	684	687	296	860	390	612	692
YDR461C-A	14	32	42	47	36	84	32	38	24	54	36	46	38	37	20	123	59	40	71	26	15	49	26	60	47	33	25	56	42	54	24	12	12	27	24	37
YDR461W	3939	8966	8526	2185	1420	3914	7606	14452	7896	6759	4444	5479	9173	12815	5166	9852	5753	4494	20527	10847	5679	7427	5705	8881	14803	11462	5428	7251	5443	7804	11364	5955	7089	5155	6827	7092
YDR462W	149	537	513	600	241	636	401	772	449	728	567	655	507	587	272	1100	563	540	915	593	357	571	446	513	701	502	337	670	528	515	486	230	442	404	503	603
YDR463W	458	1605	1853	1492	630	1504	1004	2124	1568	1675	1484	1422	1330	1578	1036	2338	1349	1233	2149	1396	1199	1171	998	1315	1724	1467	1205	1254	1136	1193	1163	617	1619	799	1345	1276
YDR464C-A	0	0	0	0	0	0	0	0	0	0	0	0	0	0	0	0	0	0	0	0	0	0	0	0	0	0	0	0	0	0	0	0	0	0	0	0
YDR464W	305	995	1261	1044	461	1079	670	1318	1017	982	997	1044	828	1060	626	1555	851	1027	1410	898	778	743	682	872	1000	1045	738	835	755	781	704	492	1346	437	1009	879
YDR465C	623	1742	2329	2831	1348	3446	1494	2677	2037	4202	3936	3759	1648	1782	1085	5318	3006	3004	2792	1844	1443	2540	2136	2756	2284	1750	1464	3021	2176	2201	1693	825	2090	1770	3348	2899
YDR466W	208	687	928	773	366	830	429	927	766	891	825	840	553	693	402	1282	735	791	932	562	549	649	547	737	758	617	561	719	645	704	541	310	803	411	788	762
YDR467C	16	66	76	79	24	75	34	70	59	74	73	75	35	50	43	78	78	71	83	53	42	40	42	82	83	50	55	73	62	58	37	26	61	18	63	65
YDR468C	331	1221	1363	761	423	1156	800	1735	1126	1031	943	1020	1116	1439	677	1492	1042	917	1839	1354	984	755	700	855	1571	1367	924	928	846	889	979	487	1122	444	736	937
YDR469W	214	653	760	587	276	823	508	922	569	674	734	774	640	784	398	1030	699	694	1071	710	514	553	467	574	880	772	492	587	495	497	551	280	610	263	455	659
YDR470C	172	642	692	538	247	621	376	828	583	563	526	553	455	638	418	859	487	545	953	564	483	468	383	504	713	606	467	550	483	483	412	254	699	259	510	486
YDR471W	4485	12490	12851	13850	6511	18054	10233	18069	11121	19243	16066	17663	11846	14103	6652	25478	14498	13650	20892	14061	8851	13376	10811	14490	16695	13970	8633	15417	12140	13262	11699	5575	10979	7850	13422	14131
YDR472W	302	804	906	894	369	968	580	1115	857	993	976	925	793	941	471	1417	824	907	1291	984	597	715	627	824	1041	855	634	836	693	706	679	370	942	482	902	795
YDR473C	219	632	826	656	338	830	484	901	677	958	821	801	697	762	461	1311	749	782	1088	781	534	732	585	734	943	812	527	783	662	649	578	310	744	404	686	741
YDR475C	228	767	1051	575	228	541	539	1188	950	603	559	585	733	1004	595	878	519	491	1332	907	827	405	407	508	1039	923	784	519	417	513	643	345	1026	291	487	492
YDR476C	893	2394	2323	1932	656	1639	1811	2979	2356	2120	1642	1610	2081	2367	1006	2637	1257	1350	3502	2156	1455	1400	1159	1421	2427	2210	1269	1622	1234	1279	1625	928	1948	973	1388	1153
YDR477W	464	1609	1772	1254	575	1234	1014	1965	1557	1397	1232	1221	1311	1549	1010	1902	1227	1079	2190	1391	1264	1032	893	1104	1834	1542	1306	1207	1006	1061	1026	628	1756	619	1261	1044
YDR478W	92	210	228	297	126	346	142	285	206	364	337	357	226	248	124	520	303	365	325	238	146	228	216	290	261	228	143	283	243	202	167	94	229	138	282	311
YDR479C	518	1642	1805	1092	445	1134	1173	2175	1576	1175	1123	1143	1438	1663	1007	1699	974	965	2333	1763	1302	916	836	1014	2049	1970	1292	1059	943	890	1101	729	1671	662	1204	1010
YDR480W	839	2442	2650	1967	778	2119	1758	3389	2288	2320	2173	2107	2011	2515	1358	3032	1928	1632	4023	2794	1859	1607	1288	1681	3492	2842	1885	2110	1679	1565	2059	1036	2571	926	1753	1724
YDR481C	628	1961	2189	2694	1073	2434	1593	2946	2097	3086	2749	2544	1854	2172	1216	4458	2278	2353	3380	2188	1726	2232	2044	2359	2541	2233	1609	2609	2196	2073	1787	903	2344	1535	2605	2447
YDR482C	166	507	587	403	164	494	386	616	490	523	374	467	456	555	234	680	416	359	904	538	346	346	257	366	658	526	303	448	321	320	572	201	438	237	291	370
YDR483W	2080	7198	8888	5544	2799	7380	5118	10255	7782	6898	7851	7216	6179	8073	4926	10410	6738	6657	10901	7826	6429	5468	5180	6142	8895	8587	6728	6018	5728	5782	5694	3581	9306	3565	7196	6377
YDR484W	138	694	849	405	208	508	407	1000	741	476	512	532	485	732	539	603	563	494	942	612	711	431	472	503	783	789	677	468	443	525	412	256	859	211	517	493
YDR485C	352	1050	1148	1032	474	1071	738	1396	910	1270	1151	1142	937	1211	620	1718	950	1038	1587	1159	781	911	813	1019	1183	1063	799	967	862	880	884	505	1128	587	1151	1070
YDR486C	518	1616	1821	870	445	1226	1192	2318	1534	1202	1099	1141	1557	2004	968	1763	1128	1033	2603	1747	1197	901	820	1074	2092	1892	1251	1083	911	1020	1460	764	1733	593	839	1000
YDR487C	905	2809	3531	2406	1049	3411	2141	4103	3094	3205	2486	3223	2693	3486	1586	4322	2757	2285	5164	3298	2111	2365	1889	2940	4366	2981	2085	2940	2129	2818	2814	1062	2822	1575	2154	2605
YDR488C	61	168	205	932	292	609	133	273	223	690	636	618	158	207	131	913	471	523	296	196	169	462	348	472	230	177	125	567	441	361	147	100	263	297	651	521
YDR489W	119	395	442	798	325	762	326	604	436	825	837	793	366	440	268	1087	647	641	700	427	341	509	449	584	477	438	297	641	568	522	357	197	484	356	787	649
YDR490C	257	898	1048	643	307	778	545	1089	951	741	784	760	662	856	554	1102	688	633	1283	890	769	578	597	692	978	851	736	633	599	573	636	385	1109	407	865	697
YDR491C	57	184	126	159	82	174	101	213	114	204	229	158	102	138	71	198	175	127	233	108	101	139	132	152	201	156	115	152	148	123	109	86	146	79	235	182
YDR492W	487	1502	1438	1317	588	1402	1072	1707	1126	1654	1768	1285	1233	1131	634	1999	1330	1173	2080	1167	836	1140	1053	1170	1595	1476	870	1216	1011	850	1326	732	1353	888	1518	1207
YDR493W	100	327	369	313	158	415	220	495	247	415	398	420	301	431	174	660	349	342	544	429	231	344	350	405	441	386	206	472	361	396	310	147	260	228	357	377
YDR494W	217	859	901	969	484	1288	583	1051	696	1184	1144	1223	682	876	492	1892	1069	1085	1187	884	571	952	773	1033	945	810	574	1146	935	975	597	291	812	533	1002	1011
YDR495C	108	486	659	397	230	527	273	717	515	477	541	524	336	418	358	660	579	517	651	440	475	435	422	499	585	557	467	507	461	491	304	233	660	232	580	507
YDR496C	814	2918	3424	3869	2141	4977	1822	3974	2955	4745	4921	5128	2097	2790	1783	6870	4375	4607	3503	2513	2223	3219	3023	3886	2928	2579	2254	3627	3229	3356	2194	1246	3683	2047	4891	4287
YDR497C	1242	3740	4409	6467	2383	5985	3179	5580	4146	6454	6614	5943	3452	3976	2116	8938	4853	5094	6176	4084	3113	4595	3980	4800	4475	4316	2985	5333	4437	4270	3339	1960	4728	3479	6287	4995
YDR498C	202	686	855	801	353	966	526	1012	781	955	855	975	630	833	490	1407	770	741	1201	852	594	649	567	789	1007	794	551	829	617	690	599	226	785	409	704	776
YDR499W	122	429	660	701	346	858	237	577	457	713	752	794	366	446	336	1109	810	712	658	390	366	583	489	613	535	447	400	679	569	595	364	178	557	312	797	668
YDR500C	3902	8397	9012	10916	3792	12490	8230	12580	9147	15035	10424	13358	9697	10618	5275	19261	10840	9229	18085	9882	6512	10037	6758	10513	15411	9291	6136	12152	8466	10322	9824	3798	6946	6856	9076	10847
YDR501W	93	248	287	1360	521	1309	190	401	302	1415	1617	1488	233	290	159	2154	1377	1494	472	288	220	1119	939	1161	344	223	202	1317	1094	960	225	97	282	839	1754	1519
YDR502C	786	3193	3243	3326	1348	3063	2056	3827	3274	4842	4392	4361	2859	2833	1916	6222	4422	4115	4667	2751	2563	2593	2892	3781	3295	3166	2582	3608	3210	3374	2200	1379	3810	2238	4026	3784
YDR503C	143	458	579	810	369	1034	259	645	502	904	878	908	418	541	321	1283	794	805	708	519	388	638	551	802	608	499	374	831	722	763	324	160	524	430	866	837
YDR504C	14	78	93	105	62	135	60	114	97	140	149	113	64	54	76	220	179	114	125	88	69	170	124	119	129	104	83	209	135	113	57	32	159	78	166	120
YDR505C	307	1176	1494	854	414	854	734	1549	1319	926	878	794	905	1041	935	1354	847	772	1661	1006	1254	826	684	824	1280	1326	1242	900	827	843	776	508	1612	496	964	788
YDR506C	99	282	339	209	84	215	213	358	296	234	208	202	254	297	221	362	161	206	431	225	262	153	115	156	272	276	202	167	148	155	246	124	320	103	179	167
YDR507C	197	664	867	5815	2595	6815	452	937	874	6579	7125	6999	627	722	483	9760	5993	6257	1000	675	641	4854	4315	5419	893	804	694	6373	5138	4824	564	298	1015	3271	7267	6803
YDR508C	1858	5849	6802	9156	4190	9316	4175	8376	6084	10364	8911	9050	4688	6055	3415	13269	7807	7319	8386	5317	4650	7181	6352	8410	6665	5838	4501	8545	7015	7755	4623	2607	6988	4869	9597	7462
YDR509W	23	109	79	147	76	134	69	148	77	163	172	156	89	100	52	215	141	128	121	70	72	121	129	115	109	102	80	124	133	135	66	55	107	101	205	153
YDR510C-A	98	209	321	465	137	385	217	316	242	465	358	343	196	259	154	691	278	279	486	239	147	356	216	296	380	238	145	428	274	265	256	83	231	217	264	271
YDR510W	736	2259	2567	3534	1519	4030	1640	3136	2135	3529	3408	3464	1984	2669	1428	5144	3250	2978	3228	2675	1773	2573	2271	2606	2821	2538	1785	3100	2778	2714	1848	1029	2295	1736	3075	3121
YDR511W	90	324	304	390	227	540	234	420	278	476	439	507	301	357	163	869	475	490	523	369	186	395	337	419	397	336	184	475	409	427	285	132	259	224	407	495
YDR512C	187	616	650	597	270	793	467	827	513	919	733	745	618	695	349	1330	739	679	1155	685	457	617	555	678	871	740	420	854	654	732	528	302	531	367	525	641
YDR513W	564	1841	1682	2786	1162	2969	1386	2506	1584	3737	3260	3190	1843	2022	985	5539	3498	3249	3039	2129	1359	2656	2444	2860	2591	2252	1324	3397	3099	3282	1430	860	1597	1676	2747	2775
YDR514C	198	638	734	844	415	983	415	837	607	1057	904	984	500	639	381	1500	900	927	937	558	510	780	580	864	723	580	460	844	704	770	518	239	671	430	755	777
YDR515W	97	397	477	321	208	458	221	518	369	518	526	533	290	414	277	803	507	479	549	375	337	402	346	478	435	397	345	462	517	537	248	164	388	177	437	439
YDR516C	365	1200	1366	1258	467	1292	951	2005	1507	1188	1031	1118	1195	1726	844	1991	1061	1108	2380	1866	1453	954	843	1037	2193	1984	1390	1309	1158	1325	1279	651	1758	695	1009	1103
YDR517W	483	1676	1828	1542	565	1333	1133	2404	1829	1533	1434	1365	1415	1887	1015	2178	1338	1212	2528	1755	1409	1115	993	1244	1798	1824	1219	1378	1070	1152	1330	703	1998	746	1333	1209
YDR518W	266	854	1056	1000	388	1045	635	1297	925	908	1199	1060	676	1054	611	1476	872	1006	1201	1049	840	759	682	875	955	1111	750	883	852	723	693	493	1170	537	1416	1021
YDR519W	584	1903	2177	1494	784	2110	1248	2767	1871	1925	1695	2029	1732	2262	1143	2609	1831	1645	2765	2105	1437	1278	1255	1680	2557	2168	1499	1525	1425	1603	1445	744	1762	826	1369	1662
YDR520C	205	721	820	541	268	672	532	922	659	721	715	695	568	777	435	930	653	587	949	696	525	587	490	566	804	760	563	607	570	509	586	327	845	331	758	657
YDR521W	2	32	19	11	6	16	12	23	16	23	12	16	18	18	5	15	17	8	20	13	13	11	12	15	14	20	15	14	10	10	13	5	20	11	25	15
YDR522C	40	186	176	154	106	209	94	248	146	213	329	233	102	130	105	303	272	235	222	144	133	290	312	257	197	190	163	294	294	216	113	101	228	178	517	274
YDR523C	20	90	131	58	42	112	39	99	72	97	98	92	69	53	53	125	114	74	95	86	62	81	97	94	80	97	67	102	106	112	41	31	109	52	71	83
YDR524C	354	1296	1527	1292	585	1277	797	1825	1342	1343	1589	1461	984	1257	858	2018	1289	1293	1757	1157	1076	1192	1083	1249	1414	1438	1094	1319	1167	1152	818	670	1609	726	1768	1304
YDR524C-A	0	1	1	7	3	4	1	4	1	8	9	7	0	2	1	4	6	2	2	4	2	3	6	4	5	3	1	3	4	3	1	1	3	2	6	4
YDR524C-B	7721	20132	18105	52502	17968	47915	18207	32122	19308	49286	48692	45451	19924	25062	11072	69924	39764	38144	36607	24961	14200	33926	29635	34600	28855	27032	13726	38716	33747	31822	20038	11198	20195	26024	40556	33765
YDR524W-C	1106	4388	4332	9737	4243	8558	4128	7580	5037	9540	12445	9753	3808	3764	3560	15953	11577	8939	7402	5799	4285	9076	8094	6831	7516	7592	5008	10225	8469	6668	3649	2518	6451	5322	13127	8165
YDR525W	0	3	6	4	1	4	0	3	3	2	5	1	1	2	0	10	5	7	5	2	1	1	3	6	3	4	1	2	3	3	2	1	2	1	3	4
YDR525W-A	146	364	271	311	119	262	265	489	309	397	351	286	361	398	204	443	268	213	742	443	252	318	266	264	597	467	257	401	290	228	346	202	407	225	353	277
YDR526C	4	28	29	45	17	33	11	35	30	35	54	35	26	25	10	60	34	36	42	22	28	22	15	36	18	29	24	37	17	19	24	10	39	16	38	23
YDR527W	203	743	951	1092	505	1333	538	1072	764	1142	1137	1155	662	769	450	1825	1016	1104	1227	811	592	817	720	933	892	757	601	977	805	803	700	382	952	537	1031	962
YDR528W	65	191	247	1826	899	2150	114	273	221	2751	2752	2601	150	200	120	3561	2323	1924	304	168	130	1926	1523	1863	234	134	118	2272	1653	1594	180	97	217	1705	2815	2720
YDR529C	848	2206	2071	3739	1367	3850	2055	3607	2187	4145	3435	3743	2519	3067	1318	6062	3658	3411	4112	3065	1953	2874	2655	3441	3316	3112	1825	3630	3443	3674	2031	1168	2421	1830	3035	3387
YDR530C	348	1024	1134	895	336	913	808	1334	1045	1045	889	896	968	1072	571	1496	848	731	1791	1178	800	789	706	784	1348	1120	792	869	701	754	908	457	1046	602	818	774
YDR531W	373	1450	1604	1227	694	1672	927	1994	1317	1668	1625	1785	1015	1431	868	2347	1780	1565	2046	1381	1119	1370	1285	1575	1754	1591	1199	1554	1536	1511	969	596	1512	776	1664	1675
YDR532C	103	428	481	625	371	862	267	566	330	733	763	831	368	453	274	974	751	729	643	448	355	561	502	633	511	476	365	670	601	584	278	207	395	308	739	734
YDR533C	330	968	1122	891	445	1203	760	1724	1343	1200	1136	1398	1235	1783	937	1800	1410	1183	2061	1642	1051	903	886	1149	1748	1541	1064	1163	1061	1168	1056	568	1435	565	1062	1200
YDR534C	36	118	181	168	77	169	107	168	143	178	143	151	117	153	74	238	130	109	196	123	124	106	125	118	168	138	122	164	122	97	95	68	221	88	173	115
YDR535C	9	17	30	20	7	21	28	42	33	31	26	21	31	39	14	35	12	21	53	28	22	16	14	20	34	34	21	19	11	14	19	12	40	16	29	17
YDR536W	70	212	239	191	74	190	167	364	235	224	206	202	190	246	136	352	193	185	354	230	153	179	170	200	272	236	172	216	153	155	193	107	298	116	201	202
YDR537C	11	45	46	78	31	60	31	39	39	71	88	65	27	37	23	86	62	57	69	34	25	48	49	46	36	48	37	57	55	45	39	22	40	36	68	59
YDR538W	36	181	187	250	113	239	107	243	182	230	326	209	128	142	94	357	231	218	246	198	143	182	158	181	203	166	114	208	208	160	143	91	205	131	293	204
YDR539W	607	1937	2248	1573	791	1720	1240	2551	1941	1739	1655	1739	1437	1907	1163	2522	1480	1555	2920	1908	1525	1370	1141	1392	2094	1712	1440	1531	1236	1322	1386	673	2111	810	1565	1389
YDR540C	115	336	367	73	48	151	266	497	294	141	137	127	300	399	213	234	142	146	614	393	267	139	113	131	486	395	306	155	148	130	272	203	322	63	142	147
YDR541C	191	640	916	722	274	903	559	1079	823	828	976	870	688	899	467	1274	780	826	1275	958	608	701	635	710	903	879	602	757	684	626	637	351	940	483	946	802
YDR542W	0	0	0	1	1	0	0	1	0	4	5	2	1	1	0	7	2	1	3	0	1	1	1	1	1	2	1	5	0	1	0	0	1	0	2	2
YDR543C	0	0	0	1	0	0	0	0	0	0	1	0	0	0	0	0	0	0	0	0	0	0	0	0	0	0	0	0	0	0	0	0	0	0	0	0
YDR544C	0	1	0	0	1	0	0	0	2	0	1	0	1	3	0	0	0	0	0	0	0	0	0	0	0	0	0	0	0	0	0	0	1	0	0	1
YDR545C-A	0	0	0	0	0	0	0	0	0	0	0	0	0	0	0	0	0	0	0	0	0	0	0	0	0	0	0	0	0	0	0	0	0	0	0	0
YDR545W	0	0	0	0	0	0	0	0	1	0	0	0	0	0	0	1	0	1	0	0	0	0	0	0	0	0	0	0	0	0	0	0	0	0	0	0
YEL001C	1132	3517	3908	3094	1537	4255	2580	5158	3651	3951	3596	4325	3549	4394	2255	5953	3561	3653	6070	4157	2943	2899	2441	3508	5141	4121	2939	3582	3043	3273	3136	1691	3988	1770	3339	3719
YEL002C	1167	3847	4672	3851	1803	4502	2675	5623	4172	4269	4681	4542	3224	4375	2580	6302	4098	4091	5351	4384	3518	3135	2966	3510	4386	4679	3545	3765	3516	3548	2741	1789	4986	2156	4476	3945
YEL003W	210	771	856	730	429	1185	481	1170	780	942	968	1136	622	813	537	1379	1079	984	1258	816	603	735	675	918	1090	920	650	1029	796	834	565	346	755	453	750	999
YEL004W	142	541	614	371	176	395	357	808	511	409	499	463	413	538	380	593	420	426	882	529	467	376	359	391	655	622	498	430	351	402	383	234	569	174	387	375
YEL005C	153	418	550	277	141	365	387	681	446	331	285	360	451	545	310	537	304	312	793	524	381	260	225	277	650	505	393	350	264	265	362	187	476	171	266	290
YEL006W	310	1055	1110	812	426	1070	649	1315	979	892	892	971	810	1040	633	1432	895	862	1418	984	774	704	632	799	1068	952	661	792	650	751	748	377	1013	415	705	699
YEL007W	473	1551	1730	1915	765	1602	1222	2215	1606	2022	1669	1612	1436	1871	1032	2769	1488	1412	2308	1469	1414	1411	1279	1610	1881	1741	1428	1670	1359	1453	1177	746	1763	1020	1893	1391
YEL008C-A	0	0	0	0	0	0	0	0	0	0	0	0	0	0	0	0	0	0	0	0	0	0	0	0	0	0	0	0	0	0	0	0	0	0	0	0
YEL008W	12	41	43	52	19	68	26	49	45	43	28	46	36	34	26	64	39	43	64	33	33	46	34	49	45	29	32	50	26	51	22	16	41	26	44	55
YEL009C	5487	20370	27280	18879	8944	27027	13460	29004	25533	22433	22998	25885	15735	23198	14667	34404	23731	21820	28819	24612	19175	17856	16688	21367	24443	22305	18632	22539	18936	20330	14937	8718	29737	11311	20748	22273
YEL009C-A	0	3	10	9	3	11	1	7	3	2	8	9	2	3	3	16	8	14	6	5	2	9	9	6	6	6	5	8	8	3	10	2	8	5	9	12
YEL010W	0	3	7	4	4	9	2	9	4	6	2	4	9	1	5	16	9	3	6	3	5	3	5	2	5	9	4	3	8	4	2	1	8	3	5	4
YEL011W	135	464	630	441	184	437	347	705	625	532	451	496	468	644	365	714	443	376	863	627	535	366	319	392	766	804	597	428	352	347	369	228	656	267	493	433
YEL012W	512	1583	1569	503	270	664	1065	2000	1245	827	616	656	1403	1707	852	1180	674	554	2310	1747	1004	602	525	643	1974	1585	951	801	629	651	1256	661	1346	352	501	630
YEL013W	423	1605	2335	865	480	1269	922	2349	1960	1185	1144	1288	1284	1720	1236	1733	1173	1093	2249	1636	1574	832	830	1133	1869	1818	1731	1030	955	1073	1105	664	2463	554	1213	1195
YEL014C	17	64	80	47	34	56	34	69	51	66	51	89	40	51	33	106	54	64	71	52	59	34	31	55	61	70	54	79	44	56	37	26	66	27	74	61
YEL015W	576	1847	2122	2027	980	2193	1256	2535	1979	2241	2122	2141	1564	2096	1206	3036	1786	1899	2632	1814	1414	1530	1374	1796	2084	1853	1483	1854	1633	1618	1400	749	2152	1054	2132	1835
YEL016C	254	763	895	935	404	960	542	1141	854	971	950	906	707	859	501	1432	790	844	1177	856	593	707	637	698	880	864	593	787	636	597	663	373	909	439	837	732
YEL017C-A	561	1837	1777	2200	912	2372	1351	2751	1743	2162	2598	2529	1401	2047	1149	2658	2256	2135	2932	1717	1244	1683	1815	2058	2430	2315	1411	1904	2032	2013	1193	940	1969	973	2907	2056
YEL017W	144	433	481	668	264	612	305	619	469	514	516	512	365	499	237	772	492	457	653	449	356	386	369	360	514	483	303	455	410	351	342	188	455	301	476	441
YEL018C-A	3	6	6	5	2	10	7	5	4	13	8	15	6	5	3	12	6	4	12	2	6	4	1	4	13	8	1	6	1	6	10	2	5	9	5	5
YEL018W	69	299	262	325	122	426	198	316	243	449	323	404	247	279	146	564	319	337	427	290	167	258	221	269	331	314	164	328	272	281	204	95	269	165	217	296
YEL019C	32	122	147	228	73	166	104	238	124	215	196	197	122	149	84	325	139	178	213	124	104	155	122	161	150	146	107	166	134	116	88	77	170	107	196	180
YEL020C	379	1110	1251	1078	446	997	802	1548	1149	1192	961	1031	1074	1234	698	1684	842	881	1743	1140	859	832	675	843	1346	1160	835	938	743	813	942	505	1227	572	930	857
YEL020C-B	75	190	199	289	126	402	231	288	148	422	267	340	271	246	77	715	283	324	409	199	127	276	197	261	438	187	114	471	246	311	225	81	127	145	183	273
YEL020W-A	148	473	488	512	278	787	316	562	363	686	516	708	401	533	260	1062	593	601	671	522	245	469	412	506	586	375	282	573	508	568	397	152	321	246	421	568
YEL021W	1079	2893	3626	2277	1026	2733	2750	5019	3707	4329	3049	3598	3694	4337	2134	5964	3046	2690	6683	3996	2475	3063	2323	3082	5385	3645	2482	3741	2588	2797	2912	1165	2802	1477	1939	2191
YEL022W	326	1331	1946	1624	855	2148	803	1912	1703	1901	2268	2351	901	1284	1119	2487	1950	2017	1541	1178	1299	1381	1445	1666	1278	1467	1411	1721	1531	1576	784	551	2022	861	2367	2203
YEL023C	144	444	553	382	183	465	269	628	482	417	390	444	390	446	307	651	391	357	688	442	388	350	300	336	536	440	401	387	306	330	368	179	511	205	369	356
YEL024W	799	2287	2168	4571	1708	3929	1867	3615	2285	4767	4771	4017	2082	2682	1365	6260	4483	3900	3625	2682	2168	3448	3456	3931	2710	3172	1876	4063	4097	4031	1752	1147	2772	1998	3823	3526
YEL025C	262	991	1404	820	355	955	626	1427	1210	1016	995	992	829	1173	756	1446	966	939	1444	993	1063	782	857	904	1145	1101	975	919	863	927	754	462	1650	524	1100	969
YEL026W	2037	5419	6222	7234	3086	8820	4685	8277	5825	8576	9053	8446	5054	6488	3311	11270	6740	7174	8366	5914	4189	5944	5412	6814	7064	6594	4170	6868	5654	5851	4872	2898	5711	4260	7831	7414
YEL027W	3551	12972	16462	9644	5118	13635	8133	18045	13925	12583	11758	11853	10729	13747	7590	16577	10691	9496	18713	13702	10609	9064	8125	10264	16675	13979	10587	10856	9155	9739	9576	5223	15701	5817	10031	9685
YEL028W	52	144	197	140	45	142	113	219	158	117	143	148	148	176	88	204	109	116	278	152	99	113	89	105	194	173	95	128	101	103	129	62	149	59	104	104
YEL029C	290	1041	1237	774	326	919	794	1439	1201	879	938	858	893	1202	715	1253	825	781	1477	1086	897	696	622	797	1288	1115	974	711	657	638	823	511	1399	479	902	797
YEL030C-A	2	7	12	1	2	2	0	4	4	2	4	4	3	5	3	6	8	2	8	5	4	3	6	5	6	5	3	9	5	4	3	3	5	4	1	3
YEL030W	117	366	422	297	129	326	246	498	381	293	255	302	293	424	228	486	300	265	523	380	315	190	188	297	446	395	307	240	223	249	278	137	454	152	215	269
YEL031W	1517	5157	7409	7218	2910	7409	3624	7355	6700	7750	8285	7736	4031	5544	3778	10640	6379	7020	6748	5027	4941	5461	5008	6077	5421	5675	4837	6424	5750	5872	3268	2290	7473	3879	8914	6588
YEL032C-A	0	0	0	0	0	0	0	0	0	0	0	0	0	0	0	0	0	0	0	0	0	0	0	0	0	0	0	0	0	0	0	0	0	0	0	0
YEL032W	527	1667	2357	1609	820	1885	1041	2267	2068	2712	2060	2346	1289	1596	1185	3551	2049	1764	2226	1438	1366	2012	1881	2327	1664	1420	1277	2314	1745	1886	1227	625	2353	1421	2318	2210
YEL033W	1521	4049	5222	7374	2577	7554	3627	4861	4083	8933	8546	7362	4130	4145	2704	12516	6535	5616	6471	4052	2739	6416	4903	5788	6487	4803	3076	7436	5582	5096	3120	1827	4488	4396	6822	6116
YEL034C-A	3068	7833	8693	15232	5226	14335	7282	10153	7249	17444	14621	13056	8128	7871	4201	24552	12336	11086	12518	7464	5268	12535	9231	11148	11525	9313	5701	15428	10668	10479	6728	3571	7465	8744	12151	10531
YEL034W	0	0	0	0	0	0	0	0	0	0	0	0	0	0	0	0	0	0	0	0	0	0	0	0	0	0	0	0	0	0	0	0	0	0	0	0
YEL035C	3	10	17	8	4	9	8	13	14	9	9	11	8	10	5	16	6	5	13	8	4	11	9	11	13	13	12	10	7	11	13	12	13	7	6	6
YEL036C	1029	3196	3361	3232	1248	3035	2430	4138	2888	3268	2880	2623	3007	3332	1626	4852	2263	2351	4766	3048	2229	2308	1823	2321	3638	3100	2177	2702	2035	2028	2639	1438	3100	1514	2466	2096
YEL037C	1055	3170	3204	3469	1390	3039	2515	4279	3047	4140	3246	3282	2855	3481	1708	5426	2812	2895	4709	3072	2130	2594	2149	2837	3792	3086	2159	3492	2604	2729	2501	1265	3184	1637	2843	2556
YEL038W	181	631	593	563	229	579	534	914	661	740	612	577	588	762	362	1021	526	544	1041	742	497	476	454	592	843	741	524	653	499	513	579	321	730	368	604	569
YEL039C	15	46	33	39	21	68	25	51	30	75	68	65	42	44	19	136	94	61	119	61	33	84	78	96	101	84	45	132	85	103	30	21	41	44	50	112
YEL040W	2409	6918	7148	17067	6795	16993	5312	9663	6015	21149	18339	16361	6040	7345	3448	25817	13680	12706	11453	6309	4767	16857	13389	17415	8977	7037	4521	18705	12684	13533	6632	3155	6740	11828	18238	14906
YEL041W	106	342	425	284	113	357	233	482	342	364	359	363	296	406	210	525	291	269	592	343	294	349	318	346	411	392	269	335	307	309	278	175	429	286	503	435
YEL042W	678	1988	2689	4705	1733	4185	1619	3227	2888	4197	4926	4265	1790	2476	1567	5771	3587	3881	2756	2221	2076	2898	2716	3205	2437	2329	2027	3559	2999	2849	1625	1009	3344	2275	5068	3684
YEL043W	321	1156	1562	1296	590	1408	742	1571	1452	1453	1395	1419	885	1233	732	1908	1080	1237	1572	1047	1078	996	1028	1197	1159	1157	1004	1140	1023	1085	822	489	1540	688	1218	1058
YEL044W	383	1220	1244	1231	497	1363	932	1725	1210	1505	1222	1468	1090	1436	722	2156	1231	1076	2119	1346	864	1010	865	1267	1768	1277	791	1364	926	1046	1162	564	1226	731	1069	1274
YEL045C	144	445	472	773	271	453	309	577	373	826	543	465	406	432	182	929	423	404	699	317	287	525	373	496	485	339	295	592	485	520	403	240	394	263	502	314
YEL046C	3448	10249	10977	17444	5759	12112	8219	14547	10675	16609	13470	11596	9137	10517	5596	22173	10599	10961	14904	9412	8020	11212	9420	10826	10891	9909	7352	12875	10971	10465	8624	4779	11681	8409	14694	9768
YEL047C	619	2173	2460	2518	1190	3102	1522	3529	2174	2755	2922	3141	1459	2516	1255	3861	2473	2626	3181	2448	1942	2111	1927	2562	2746	2543	1926	2783	2614	2511	1888	1036	2828	1414	3373	3102
YEL048C	104	252	333	456	208	532	221	484	304	499	571	478	247	343	187	689	466	448	455	303	231	355	343	388	376	285	227	419	374	319	256	142	330	227	492	482
YEL049W	19	84	71	60	24	70	45	59	67	74	75	67	64	63	45	96	54	53	119	90	57	52	49	58	79	86	39	62	65	52	51	40	105	51	65	51
YEL050C	249	737	791	1062	475	1163	500	1019	685	1168	1034	1104	606	776	402	1699	881	971	1052	699	549	812	637	860	838	675	485	992	903	940	589	309	800	428	907	857
YEL050W-A	14	52	60	81	34	74	30	58	47	87	73	81	39	45	36	146	71	76	85	42	23	57	41	76	65	41	20	76	52	64	39	22	48	25	48	59
YEL051W	769	3006	4009	1691	1190	3523	1975	4334	3413	2909	2619	3539	2622	3606	2017	4148	3285	2779	4606	3475	2734	2035	1945	2850	4169	3310	2791	2706	2329	2933	2446	1144	3804	1295	2221	3086
YEL052W	480	1382	1597	1606	625	1527	1092	1986	1438	1592	1563	1435	1271	1501	871	2312	1279	1328	2136	1510	1200	1124	1102	1259	1653	1618	1054	1346	1197	1176	1135	666	1698	916	1512	1241
YEL053C	298	1225	1563	1150	561	1234	779	1768	1368	1288	1461	1278	883	1208	852	1832	1244	1267	1569	1127	1130	1027	1000	1104	1235	1438	1091	1115	1014	1026	783	561	1637	608	1483	1068
YEL053W-A	270	857	1055	1118	442	1227	747	1184	745	1536	1348	1273	908	870	471	2360	1163	1046	1382	900	601	1046	796	1142	1669	908	615	1551	940	1102	864	320	912	710	1188	992
YEL054C	1707	5083	6274	6373	3010	9042	4182	7738	5843	8146	8150	8856	5029	6203	3241	11381	7861	7243	7976	6370	4391	5781	5232	6706	7287	6604	4723	7116	6006	6489	4016	2609	5902	4687	8345	7712
YEL055C	435	1738	2350	2344	1195	2789	1232	2490	2307	2824	3201	3019	1359	1874	1381	3857	2690	2753	2467	1801	1720	1997	1767	2298	1943	1821	1797	2296	2068	1984	1230	838	2643	1309	3177	2655
YEL056W	299	930	1116	762	317	753	697	1199	1083	866	797	775	785	1022	671	1254	720	729	1414	954	786	536	498	701	1023	1058	713	682	623	609	799	369	1092	393	640	665
YEL057C	61	202	268	143	73	207	88	251	214	175	141	197	151	186	141	255	208	141	303	174	165	174	142	169	270	204	151	178	137	151	132	63	246	105	199	169
YEL058W	3460	11256	15037	5009	2322	6417	7409	15368	13659	6481	5232	6235	10017	12323	7515	8864	5447	4946	16734	11261	9749	4047	3717	5306	14218	11005	9396	5653	4431	5308	8210	4062	14137	2709	4467	4687
YEL059C-A	120	317	367	135	55	157	279	375	301	174	121	135	306	356	142	274	136	129	567	355	165	135	85	131	425	284	160	155	111	121	315	133	250	112	107	130
YEL059W	152	317	383	124	52	143	230	432	299	148	108	118	337	386	155	239	91	94	603	307	173	100	68	119	464	281	179	139	113	116	344	115	258	70	86	99
YEL060C	2803	9079	9871	3564	1325	2987	6609	12160	9414	4129	3500	3103	8491	9762	5458	6037	3292	3067	14457	9119	7785	3178	2699	3230	10742	10084	7493	3616	2968	2963	7191	4541	11683	2349	3865	3020
YEL061C	102	376	490	964	420	1002	241	536	443	732	895	828	299	406	310	1047	777	796	570	345	422	608	507	669	427	374	382	711	593	586	304	228	591	292	839	727
YEL062W	163	636	786	536	253	540	398	851	730	579	638	580	413	608	496	774	564	567	823	578	580	487	478	526	583	677	542	527	508	465	400	292	840	312	675	524
YEL063C	921	3137	3520	4153	1745	3711	2380	4653	3167	4391	4409	3511	2596	3362	1844	5892	3367	3569	4588	2999	2576	3262	3218	3320	3461	3537	2449	3459	3266	3087	2494	1632	3986	2363	4989	3558
YEL064C	69	199	243	662	249	601	159	309	221	610	768	591	215	232	191	846	539	550	355	225	195	502	426	432	284	254	203	514	419	415	178	107	302	407	813	541
YEL065W	359	1500	1673	1883	883	2302	724	1282	1686	2918	2768	2698	851	702	632	3694	2048	2248	1264	866	882	2335	1824	2245	760	1029	786	2537	1485	1495	635	543	1779	1717	3837	3023
YEL066W	140	449	523	672	285	763	279	581	481	783	689	758	395	459	236	1234	659	619	775	514	299	696	492	750	543	438	269	852	586	616	452	206	503	443	662	761
YEL067C	25	88	96	138	44	143	59	111	75	178	134	177	78	77	40	268	150	140	153	83	52	154	106	166	94	65	52	164	112	108	86	44	94	111	136	178
YEL068C	102	300	303	324	164	454	209	401	236	394	402	403	256	385	160	583	370	377	543	305	158	364	281	365	357	326	183	385	288	340	220	111	259	208	317	393
YEL069C	9	33	37	23	5	28	23	37	29	45	31	26	20	19	26	46	35	24	40	28	25	28	25	38	31	36	33	37	20	32	28	7	44	20	38	25
YEL070W	3	7	9	15	9	14	9	12	8	22	13	24	6	14	6	42	15	16	25	16	11	21	17	16	11	17	8	16	20	22	13	7	20	15	27	37
YEL071W	2002	7060	9249	9811	4857	11623	4784	10421	7405	11126	10297	11364	6468	8594	5038	17974	10016	10065	12179	7792	6174	8462	7649	9651	10084	7551	6276	10421	9389	10467	6405	3277	9226	4975	10031	8612
YEL072W	70	200	231	245	128	296	164	272	188	275	276	291	204	234	122	422	281	232	354	261	171	265	194	267	280	234	139	280	233	239	175	86	231	149	286	293
YEL073C	5	18	27	39	14	22	1	2	0	1	1	0	49	50	35	81	49	61	84	76	44	58	54	63	73	59	40	69	55	52	50	34	74	37	83	71
YEL074W	17	28	32	14	9	20	1	0	0	0	0	0	28	32	14	36	18	15	60	37	27	28	15	17	42	26	26	21	16	13	27	18	22	11	9	6
YEL075C	0	0	0	0	0	0	0	0	0	0	0	0	0	0	0	0	0	0	0	0	0	0	0	0	0	0	0	0	0	0	0	0	0	0	0	0
YEL075W-A	0	0	0	0	0	0	0	0	0	0	0	0	0	0	0	0	0	0	0	0	0	0	0	0	0	0	0	0	0	0	0	0	0	0	0	0
YEL076C	0	0	0	0	0	0	0	0	0	0	0	1	0	0	0	0	0	0	0	0	0	0	0	0	0	0	0	0	0	0	0	0	0	0	0	0
YEL076C-A	0	0	0	0	0	0	0	0	0	0	0	0	0	0	0	0	0	0	0	0	0	0	0	0	0	0	0	0	0	0	0	0	0	0	0	0
YEL077C	28	91	116	163	72	178	5	15	16	25	15	19	80	96	64	325	180	161	148	83	94	201	149	206	106	96	86	246	182	135	73	36	128	120	222	208
YEL077W-A	0	0	0	0	0	0	0	0	0	0	0	0	0	0	0	0	0	0	0	0	0	0	0	0	0	0	0	0	0	0	0	0	0	0	0	0
YER001W	131	443	541	10805	4026	10660	318	589	558	4882	6179	5422	355	446	316	7768	5408	5862	744	451	418	1851	1531	1768	504	522	421	2321	2278	1779	310	219	651	968	2150	1883
YER002W	976	2659	2925	3285	1634	4272	2288	3579	2217	5058	4086	4110	2704	3008	1404	6422	3411	3330	4424	2911	1779	3016	2398	3316	3767	2735	1822	3586	2765	2805	2461	1150	2395	1757	3004	3174
YER003C	638	2180	2500	7396	2731	6593	1482	3206	2188	5645	6140	6274	1764	2521	1322	8594	5237	5604	3184	2343	1900	3893	3440	4356	2763	2551	2024	5023	4352	4322	1524	916	2664	3061	6889	5902
YER004W	242	663	815	1983	817	1793	606	1128	812	2755	2164	2178	731	873	430	3924	2113	1973	1293	832	585	1953	1599	2109	1090	858	584	2609	1822	2010	682	339	836	1413	2260	2011
YER005W	441	1452	2004	1406	635	1701	928	1944	1805	1601	1600	1602	1190	1648	1039	2264	1465	1447	2053	1436	1246	1102	1000	1346	1575	1493	1291	1327	1143	1236	981	640	1876	784	1475	1319
YER006C-A	8	34	53	35	19	68	28	43	50	48	54	60	35	26	21	72	51	51	49	30	42	37	30	37	59	38	45	45	43	33	27	18	71	24	46	29
YER006W	1427	4426	5668	4714	2504	6582	3208	6095	5160	6198	5995	6596	3803	4734	2821	8761	5284	5542	6020	4337	3575	3623	3454	4742	5123	4449	3608	4759	3753	4146	3465	1987	5493	2587	5353	5152
YER007C-A	623	2024	2076	1647	875	2395	1523	2739	1909	2093	1962	2096	1827	2311	1118	2737	1917	1923	3131	2204	1374	1451	1329	1841	2618	2124	1439	1655	1464	1568	1573	857	1754	942	1733	1825
YER007W	129	493	628	341	200	543	314	693	595	484	448	510	361	553	400	604	557	479	736	540	442	374	366	449	616	518	513	442	408	411	330	192	625	155	356	479
YER008C	327	1138	1602	1056	483	1250	773	1479	1404	1251	1239	1235	936	1239	873	1803	1147	1188	1598	1077	1095	962	870	1110	1260	1259	1073	1131	1076	1033	847	480	1670	637	1198	1166
YER009W	1779	5553	5880	5720	2552	6651	4709	8853	5582	7240	7582	6978	5157	6630	3542	9381	6842	6336	9312	6648	4427	5531	5039	6164	8214	7099	4532	6629	5718	5984	5026	3079	6067	4014	7469	6177
YER010C	267	881	954	1099	445	1135	656	1243	891	1235	1086	1156	807	1050	627	1764	1041	980	1596	929	697	956	671	1060	1272	1071	704	1123	841	940	852	390	944	567	1018	958
YER011W	7	72	76	143	72	173	24	66	50	137	114	139	38	57	34	324	202	209	72	45	34	93	84	108	71	54	40	123	139	101	47	19	60	75	101	104
YER012W	1093	3128	3116	2736	1249	3407	2746	4877	2865	3992	3719	3551	3283	3907	1884	5632	3249	3347	5199	3795	2573	2837	2646	3192	4331	4212	2503	3390	3209	3328	2700	1582	2948	1755	3064	3047
YER013W	187	712	1005	763	354	942	483	906	822	906	879	983	542	798	481	1344	730	789	972	673	664	655	580	759	739	722	643	736	610	709	561	275	947	393	843	824
YER014C-A	0	0	0	0	0	0	0	0	0	0	0	0	0	0	0	0	0	0	0	0	0	0	0	0	0	0	0	0	0	0	0	0	0	0	0	0
YER014W	89	338	350	338	118	382	290	612	360	346	340	334	332	506	248	555	301	370	601	445	356	289	246	302	484	431	323	323	295	274	320	224	466	189	386	359
YER015W	89	288	419	375	205	455	185	357	296	369	375	382	214	324	215	637	366	367	414	326	246	336	269	346	351	309	267	361	266	295	255	142	395	218	390	381
YER016W	389	1234	1660	1795	797	2287	816	1732	1447	2187	2059	2276	1120	1408	898	3073	1860	1783	2090	1426	1050	1523	1197	1825	1711	1308	1091	1830	1381	1603	1037	509	1545	975	1642	1807
YER017C	452	1660	1905	1785	862	1994	976	2177	1677	1852	1852	2088	1242	1671	966	2740	1768	1857	2195	1508	1222	1291	1339	1648	1687	1671	1257	1657	1510	1609	1022	662	1768	873	1844	1576
YER018C	232	689	713	484	171	450	470	844	692	494	380	441	580	672	322	649	341	331	1226	690	428	367	243	395	885	607	416	404	267	341	617	261	613	232	300	323
YER019C-A	607	1560	1561	2032	653	2303	1162	1870	1325	2271	1580	1905	1636	1684	798	3055	1633	1460	3134	1546	862	1579	1035	1711	2212	1425	761	1803	1220	1408	1600	621	1260	1037	1317	1418
YER019W	1904	5401	6097	2259	769	1930	3789	6863	5651	2332	1758	1985	4552	5775	2769	3307	1830	1719	8282	4658	3746	1627	1275	1875	6215	4727	3545	2028	1423	1630	4013	2039	5481	1080	1765	1487
YER020W	445	1360	1552	1011	400	1107	891	1732	1226	1237	932	1046	1280	1365	779	1666	1008	892	2579	1298	1037	847	643	931	1910	1308	906	1019	758	798	1187	488	1290	486	685	840
YER021W	1112	4235	5419	3283	1532	4292	2622	5793	4875	4284	4108	4671	3384	5007	3115	6091	4484	4066	5634	4273	3910	3300	2967	4152	5303	4650	4149	3944	3724	4125	2678	1677	5474	1848	3992	4144
YER022W	222	742	953	773	371	951	471	1010	751	882	956	886	535	803	524	1162	826	882	1032	824	688	609	601	762	843	852	675	728	669	722	487	326	928	433	893	834
YER023C-A	0	0	0	0	0	0	0	0	0	0	0	0	0	0	0	0	0	0	0	0	0	0	0	0	0	0	0	0	0	0	0	0	0	0	0	0
YER023W	833	2564	3086	2415	929	2551	1898	3688	2844	2667	2087	2525	2491	3118	1540	3735	2215	2098	4399	2827	1975	1773	1586	2334	3486	2637	1939	2428	1885	2236	2278	1076	2857	1215	1974	2137
YER024W	150	599	661	649	285	690	410	788	642	741	671	669	488	642	364	1040	641	610	955	605	460	539	576	686	666	551	407	624	581	603	469	262	707	428	758	643
YER025W	1657	5249	7131	6365	2732	6871	3601	7091	6339	7445	6618	6962	4359	5446	3739	10016	6082	5725	7733	4911	4843	4837	4215	5789	6128	5156	4666	5896	4688	5012	3954	2104	6813	3362	6178	5572
YER026C	348	1193	1372	1752	754	2026	895	1774	1262	2038	1917	2046	1166	1417	767	3176	1828	1773	1942	1216	1028	1496	1318	1719	1673	1438	995	1855	1455	1678	956	530	1300	993	1737	1650
YER027C	293	887	1144	1018	402	1043	661	1397	1186	1141	1058	1068	874	1170	741	1542	897	987	1550	971	946	777	643	855	1213	1097	904	949	797	884	784	377	1203	449	902	864
YER028C	80	236	298	448	164	407	171	314	273	419	381	407	241	256	162	617	359	347	352	264	215	264	235	332	297	255	177	384	268	252	210	103	295	219	366	340
YER029C	193	593	521	780	380	1015	471	804	457	1164	876	939	619	640	282	1630	835	718	1025	684	351	773	565	771	869	623	353	946	705	638	575	227	514	485	702	779
YER030W	483	1432	1580	1336	613	1620	1029	1994	1177	1747	1483	1550	1381	1667	786	2489	1327	1374	2395	1989	977	1201	1034	1326	2028	1621	956	1501	1252	1248	1321	707	1397	768	1202	1348
YER031C	555	1797	2133	1641	786	2193	1281	2687	1932	2313	1895	2214	1593	2184	1158	3186	1969	1830	3151	2149	1542	1569	1349	1892	2490	1976	1430	2148	1689	1900	1721	847	2019	950	1597	2005
YER032W	100	335	322	773	309	733	187	402	262	517	601	549	250	302	163	768	436	474	403	247	221	361	345	355	268	281	204	373	369	328	242	147	316	271	518	449
YER033C	125	500	659	299	129	323	358	649	620	411	374	398	417	591	366	552	352	320	730	528	540	311	306	365	597	621	516	371	346	346	416	276	835	244	416	374
YER034W	320	852	818	685	331	746	684	1140	717	836	690	674	792	964	427	1298	603	644	1498	899	505	591	456	647	1104	924	481	758	560	643	841	461	849	451	556	525
YER035W	421	1369	1248	455	191	466	817	1536	1123	591	459	545	1042	1359	621	869	531	468	1865	1293	822	449	403	527	1367	1217	761	593	447	513	967	486	1019	316	418	438
YER036C	2405	7658	9660	9740	4375	11031	5571	10698	8727	11053	11685	10923	5961	7706	4814	15227	9048	9661	10338	7424	6154	7425	6872	8514	8065	7877	5990	8549	7451	7583	5618	3426	9198	5208	10430	8694
YER037W	605	1718	1826	428	199	546	1362	2847	1967	573	539	608	1944	2623	1401	873	641	573	3708	2805	1922	536	504	667	3482	2777	1947	707	743	794	1760	873	2193	305	584	525
YER038C	119	386	442	337	155	291	253	572	427	395	408	340	292	356	278	535	307	338	652	374	411	293	258	269	536	460	341	344	286	303	303	201	519	175	466	299
YER038W-A	2	6	12	2	0	4	6	16	7	8	5	9	6	7	5	8	2	3	17	4	5	7	1	2	3	7	5	10	3	4	9	5	5	1	3	7
YER039C	40	110	153	80	29	78	97	201	141	81	71	79	122	137	65	149	92	86	216	124	103	56	75	73	152	139	84	81	65	62	117	44	138	49	54	75
YER039C-A	23	78	54	43	20	38	48	82	55	46	34	39	74	79	35	65	39	19	111	67	56	37	41	41	118	59	42	35	37	33	63	28	69	40	30	35
YER040W	169	540	718	501	204	488	347	684	514	504	461	470	437	493	333	647	395	378	698	456	401	417	360	365	531	409	376	388	376	337	401	206	652	265	466	446
YER041W	233	842	1179	544	291	864	553	1162	1057	780	775	855	739	875	636	1178	791	718	1308	896	796	597	538	742	1056	834	843	681	584	659	598	368	1179	354	614	655
YER042W	192	602	513	484	158	516	529	807	542	707	788	662	586	628	350	898	728	584	1040	748	482	494	564	633	849	821	499	580	497	454	538	363	644	373	557	608
YER043C	4475	13503	14585	21041	8508	19763	10562	18828	14245	24301	21739	19265	12156	13633	7876	31404	16933	17443	19690	12539	10629	15805	13035	15743	14907	14193	10684	18242	15833	15648	10781	6024	15073	11741	19927	15934
YER044C	684	2273	2497	1826	901	2287	2045	3208	1973	2323	2426	2123	2256	2357	1241	3717	2146	2087	3972	2683	1595	2189	1784	1976	3171	2856	1689	2530	2049	2090	2036	1225	2379	1677	2469	2345
YER044C-A	76	269	343	129	64	182	173	370	279	150	186	162	158	253	179	194	148	201	350	231	210	145	135	142	268	305	243	137	143	108	179	143	343	85	215	171
YER045C	626	1911	2052	854	353	901	1353	2392	1808	960	848	829	1635	2213	1087	1261	683	746	3055	1981	1452	788	637	786	2225	2099	1442	857	771	827	1628	824	2090	435	717	719
YER046W	100	253	248	287	124	359	200	351	236	284	340	338	262	322	136	479	297	268	453	321	204	276	186	287	381	306	187	351	248	247	271	122	314	204	367	348
YER046W-A	2	3	3	8	2	2	6	7	5	5	9	14	3	6	5	16	1	7	6	10	6	5	6	7	9	4	6	14	8	7	4	2	13	7	12	13
YER047C	180	638	778	627	330	598	404	757	696	739	604	711	505	626	387	1002	636	624	848	565	515	497	471	643	677	577	570	587	491	518	502	244	787	345	631	622
YER048C	728	2535	3343	2030	1130	2920	1702	3553	2785	2794	2758	3000	2240	2992	1720	4071	2741	2563	3728	2967	2387	2083	2023	2486	3141	3033	2409	2404	2255	2356	1922	1174	3128	1230	2267	2602
YER048W-A	607	2116	2314	840	509	1477	1327	2894	2140	1270	1238	1519	1775	2413	1248	1911	1405	1311	2925	2199	1594	975	928	1252	2435	2323	1678	1184	1090	1267	1396	847	2190	655	1150	1300
YER049W	1404	4888	5862	5178	2264	5662	3549	6339	5037	6219	6341	5807	3962	4675	2923	8447	5137	5354	6550	4682	3859	4301	4011	4937	5126	4710	3780	5139	4256	4228	3546	2226	5892	3055	6402	5050
YER050C	201	539	547	795	337	849	511	755	459	890	796	817	561	727	311	1436	709	802	998	625	370	666	529	718	819	614	389	816	713	728	545	257	497	421	735	782
YER051W	134	448	573	443	178	509	308	635	453	507	467	511	369	505	311	673	437	427	685	484	366	343	336	390	538	525	406	433	318	359	341	180	512	256	471	434
YER052C	1660	5330	5862	5010	1955	4646	4427	8507	5119	5845	5770	4681	4478	6438	3331	8227	4784	4628	8904	6120	4861	4720	4803	5660	6814	6379	4483	5439	5065	5036	5198	3114	7154	3882	7522	5953
YER053C	432	1465	1481	471	196	513	1220	1989	1638	666	526	636	1886	2010	1061	922	634	573	3300	2107	1563	635	610	880	2868	2687	1705	869	904	1008	1236	800	1912	371	651	662
YER053C-A	88	386	296	422	201	386	296	491	335	630	790	746	408	334	226	927	867	587	883	435	387	956	1079	978	671	912	419	1243	986	905	302	281	502	525	1084	951
YER054C	27	111	109	79	42	113	75	139	107	108	99	111	81	126	71	176	98	116	208	162	124	102	77	96	189	140	116	128	84	107	100	53	160	77	106	130
YER055C	1932	6964	9143	7583	3584	10485	4829	9529	6952	9507	8373	9114	5991	8059	4168	14228	9154	8236	12016	7786	5718	8001	6758	9321	10040	7322	5762	9856	6573	7655	6688	2631	8598	5370	8487	9621
YER056C	1349	4613	5619	9583	4500	10481	3652	7375	4613	8733	8816	7779	3885	5199	2700	14347	6748	8239	8190	4568	3343	7102	5684	7159	5478	4202	3070	7843	5613	5686	5578	2508	5656	4602	8201	6497
YER056C-A	3045	8583	9072	8981	4603	13457	7048	12927	7842	13215	11461	13736	8443	10333	4945	18166	11706	10470	14663	10216	6708	9517	7889	10416	12308	10188	6365	11376	9076	9855	7942	3915	7691	5464	9377	11708
YER057C	1230	3793	3857	3112	1571	3971	2844	5097	3469	3935	3795	4049	3375	4163	2037	5137	3641	3418	5955	4139	2418	2636	2647	3299	4596	4008	2384	3143	2884	3179	3168	1686	3303	2190	3421	3409
YER058W	61	163	148	150	50	168	120	231	144	168	102	145	188	199	90	263	114	128	303	185	107	114	86	139	260	159	97	169	105	129	149	73	115	71	88	103
YER059W	265	725	790	505	205	560	533	988	741	629	549	576	686	835	473	939	566	534	1204	794	613	496	402	560	915	867	607	570	502	510	566	314	818	363	551	580
YER060W	314	1022	1275	996	385	849	733	1454	1246	1027	1027	961	812	1057	662	1304	791	772	1298	982	876	610	635	757	1004	1083	761	735	713	703	750	495	1341	488	1218	772
YER060W-A	61	240	366	204	98	208	127	306	297	223	156	184	213	215	161	308	140	151	408	197	199	177	140	166	236	209	207	196	127	136	188	111	331	121	181	166
YER061C	162	509	760	466	237	526	359	768	546	451	463	444	528	641	353	783	416	490	1180	582	472	403	366	418	833	617	492	524	303	338	665	222	790	306	430	498
YER062C	1386	4281	5011	1838	1037	3302	2709	5784	3978	1705	1957	2163	3526	4762	2596	2950	2062	2035	5862	4528	3164	1469	1454	2075	4795	4470	3184	1836	2028	2553	2950	1685	4086	928	1448	1683
YER063W	379	1238	1348	695	327	920	788	1632	1190	851	761	817	1067	1340	715	1234	715	742	1781	1293	883	590	501	668	1447	1237	843	758	614	683	970	503	1295	456	732	764
YER064C	585	1872	2197	2752	1231	2676	1271	2481	1854	2668	2576	2273	1515	1923	1109	3888	2129	2174	2515	1565	1297	1850	1689	1910	2023	1727	1373	2117	1663	1783	1540	862	1962	1457	2373	2086
YER065C	267	714	945	993	429	1101	541	993	790	978	789	893	624	796	428	1529	781	722	1156	735	563	828	718	783	864	754	509	904	679	710	683	342	829	615	908	759
YER066C-A	15	34	64	26	11	36	49	100	63	31	28	30	77	75	51	40	48	28	193	129	94	38	36	27	231	181	100	38	37	40	44	32	64	7	39	38
YER066W	49	125	161	138	62	153	118	202	167	180	158	157	127	152	86	250	165	129	214	170	113	158	126	120	196	181	92	157	125	125	126	62	182	83	129	141
YER067C-A	5	10	10	1	4	6	15	28	26	6	11	6	24	27	22	9	7	4	63	66	36	3	5	15	90	78	33	12	12	6	16	4	27	4	4	7
YER067W	11	35	48	15	9	15	36	70	34	18	17	12	62	78	31	36	20	18	183	135	75	17	12	17	219	190	101	21	17	25	35	31	45	8	14	11
YER068C-A	4	28	25	69	22	33	23	28	24	77	60	29	18	28	14	82	75	50	57	25	35	72	71	92	36	28	27	67	57	51	49	16	62	78	103	82
YER068W	393	1409	1553	1733	783	1698	1002	1933	1385	1880	1850	1865	1165	1495	852	2738	1565	1600	1998	1322	1090	1351	1138	1542	1708	1404	1173	1668	1393	1513	1026	632	1607	924	1765	1549
YER069W	689	2375	3101	3368	1579	3748	1598	3295	2483	3967	4357	3550	1717	2415	1487	5250	4127	3497	3788	2865	2538	3679	4335	5003	2747	2611	2221	3909	3284	3218	2664	1608	4738	3619	6917	6408
YER070W	207	640	705	30302	11078	27498	512	989	767	27622	31684	29481	455	609	414	36610	21350	24763	681	507	495	16212	13372	16495	537	573	466	20487	17403	14643	379	255	695	10850	26175	19414
YER071C	129	487	448	188	147	422	310	640	368	370	293	356	405	506	279	462	346	289	797	436	349	282	254	366	650	482	335	348	264	343	351	173	369	125	202	328
YER072W	769	2226	2396	2797	1313	2950	1813	3638	2344	3502	3156	2973	2294	2767	1428	4060	2643	2363	3736	2584	1827	2218	2025	2396	3065	2662	1683	2968	2175	2304	2031	1134	2340	1619	2775	2626
YER073W	691	2170	2635	2935	1315	3749	2118	4346	2628	3658	3510	3607	2035	3281	1539	4674	3318	3045	4327	3068	2513	2868	3048	4066	3449	3029	2321	3299	3291	3478	2844	1493	3850	2331	4409	4805
YER074W	5401	14146	14843	15626	7254	21108	12018	20950	12863	24080	18148	20911	14609	16818	7407	33058	17726	16349	25419	16578	10204	15559	12307	16119	22118	16184	9898	19439	14767	15428	14566	6303	11640	8905	14234	16404
YER074W-A	184	512	574	449	224	794	394	784	471	650	530	648	592	696	335	932	684	586	906	607	383	473	416	592	770	601	393	615	499	570	457	208	398	262	406	537
YER075C	154	609	800	768	314	851	349	772	667	794	766	755	400	557	412	1113	703	742	692	464	487	621	530	692	528	541	458	713	610	657	399	241	843	360	719	706
YER076C	83	286	326	287	106	266	220	440	352	281	235	273	285	341	172	400	228	218	470	316	231	217	174	198	366	323	236	268	180	179	220	94	301	134	209	169
YER076W-A	17	65	83	55	20	48	45	102	64	46	57	41	40	73	44	53	34	57	89	67	45	41	37	43	79	80	54	46	26	43	30	18	77	19	51	41
YER077C	370	1337	1765	880	481	1125	834	1889	1465	881	917	968	1019	1369	962	1385	864	886	1607	1364	1192	684	600	749	1388	1342	1169	777	788	745	934	580	1470	377	682	767
YER078C	132	486	685	414	215	582	315	686	529	606	539	574	414	525	324	837	538	497	703	508	441	395	380	550	635	508	464	514	456	500	369	188	638	281	594	551
YER078W-A	3	6	10	4	1	8	10	2	6	4	7	7	3	8	4	12	5	6	10	4	5	5	8	5	11	7	4	6	6	4	3	5	6	7	13	7
YER079C-A	19	55	51	45	25	26	41	73	46	38	39	29	59	79	31	66	27	22	96	50	52	26	30	23	74	45	52	39	35	39	56	22	55	16	30	17
YER079W	166	545	539	270	130	315	433	777	442	345	302	270	572	751	288	540	317	274	1044	650	420	308	285	326	853	710	422	344	297	352	504	271	518	189	263	303
YER080W	702	2625	3003	1426	746	1752	1705	3919	2898	1928	1840	1866	2243	2939	1778	2838	1721	1813	3662	2796	2441	1378	1274	1578	2972	2959	2453	1658	1508	1651	1809	1101	3071	841	1641	1636
YER081W	658	2498	3244	1779	927	2412	1374	2678	2179	2349	2079	2514	1767	2250	1350	3213	2270	1943	3439	2051	1876	2249	2010	2483	2647	2290	1912	2601	2233	2383	1666	925	2497	1353	2586	2143
YER082C	681	2123	2736	2251	1166	2874	1462	2952	2322	2895	2669	2781	1738	2248	1330	4027	2326	2410	3001	1940	1699	1891	1653	2269	2337	2072	1640	2370	1854	1944	1641	905	2365	1131	2160	2191
YER083C	595	1601	1728	1926	715	1706	1382	2311	1590	1959	1672	1680	1535	1843	978	2770	1439	1435	2516	1644	1173	1268	1055	1423	2013	1760	1107	1627	1329	1348	1427	737	1662	925	1462	1371
YER084W	2	4	5	10	3	7	6	13	10	10	5	14	9	4	2	10	8	6	10	3	5	6	6	9	10	5	0	5	7	4	4	4	5	7	10	3
YER084W-A	1	2	1	0	0	3	1	1	2	2	0	2	0	1	0	3	0	4	1	3	2	2	1	0	0	1	4	1	1	1	3	2	1	0	0	2
YER085C	1	1	0	0	1	2	0	0	1	0	2	1	1	1	2	1	3	1	2	3	2	1	0	1	3	1	1	0	0	2	3	1	2	1	2	1
YER086W	1679	6098	6957	6788	3027	6939	4400	8386	6330	7238	7598	6598	4681	6311	3617	10109	6180	6248	8772	5890	5356	5653	5590	6747	6711	6584	5130	6344	5446	5265	5006	2896	7845	4402	8543	6852
YER087C-A	16	59	65	48	22	65	35	79	66	51	71	75	48	60	32	97	46	54	91	53	34	50	48	47	77	49	58	60	37	52	48	12	56	26	50	42
YER087C-B	582	1974	2150	3023	1252	3762	1475	2985	1858	3333	3588	3655	1911	2568	1195	4480	3273	3056	3162	2523	1544	2450	2225	2654	2668	2506	1521	2970	2780	2481	1492	963	2025	1525	3533	3310
YER087W	132	412	493	285	129	307	263	565	412	288	261	312	392	495	288	441	266	273	716	437	390	233	190	282	573	447	382	274	248	283	304	153	460	145	218	262
YER088C	524	1651	1876	2052	833	1986	1105	2162	1698	1876	1745	1727	1278	1634	872	2661	1386	1585	2401	1495	1276	1318	1188	1469	1770	1552	1164	1431	1319	1310	1350	805	2010	937	1753	1473
YER088C-A	112	286	360	325	112	267	207	377	359	377	257	230	248	300	162	420	219	201	395	310	227	242	229	261	360	286	272	285	215	194	249	144	403	210	262	218
YER088W-B	0	0	0	0	0	0	0	0	0	0	0	0	0	0	0	0	0	0	0	0	0	0	0	0	0	0	0	0	0	0	0	0	0	0	0	0
YER089C	510	1414	1949	1511	587	1173	1140	2255	2056	1650	1378	1237	1304	1648	941	2193	1170	1069	2204	1605	1355	1108	1053	1223	1659	1611	1265	1286	1037	1122	1223	690	2026	865	1346	1064
YER090C-A	0	0	0	0	0	0	0	0	0	0	0	0	0	0	0	0	0	0	0	0	0	0	0	0	0	0	0	0	0	0	0	0	0	0	0	0
YER090W	1180	4386	5834	3433	1713	4581	3157	6507	5297	4733	4806	4609	3442	5001	3129	6411	4529	4047	6484	5055	4355	3523	3596	4837	5046	5261	4236	4412	3752	3941	3459	2107	6274	2569	5043	4744
YER091C	1101	4570	5114	3073	1185	2783	2622	4053	4054	3845	3220	2529	3380	3104	2389	5361	3645	2674	6816	3687	3388	2876	3245	3245	4436	3702	3130	3090	2753	2526	3863	1917	5751	3555	4078	3806
YER091C-A	1	3	1	2	1	2	2	5	1	2	0	1	4	3	0	0	1	1	4	1	0	1	1	2	3	1	2	2	0	4	1	1	0	0	1	4
YER092W	245	712	726	583	269	742	497	963	622	717	632	715	711	913	416	1090	617	645	1278	773	414	569	454	687	965	715	445	653	475	622	652	290	613	409	494	590
YER093C	203	702	1124	623	321	749	487	1035	904	808	716	806	605	833	556	1166	655	789	1053	769	685	564	550	681	859	777	684	670	583	603	552	291	1099	382	722	704
YER093C-A	34	130	129	237	110	278	123	202	140	267	256	280	125	180	75	436	218	231	278	166	93	227	154	204	174	147	76	233	202	195	153	55	114	139	219	207
YER094C	1098	3119	3562	3057	1214	3546	2360	4366	3381	4014	3011	3609	3072	3615	1906	5374	3067	2722	5094	3384	2510	2717	1983	2918	4088	3103	2180	3497	2654	3048	2625	1220	3225	1738	2300	2789
YER095W	733	2115	2311	8566	2863	7149	1304	2403	1628	7408	6729	6460	1744	2085	991	9441	4892	5160	2850	1920	1258	5586	4317	5611	2110	1993	1113	6899	5378	4965	1516	749	1635	4262	7006	5786
YER096W	25	113	143	334	148	325	85	125	87	331	386	394	85	85	51	376	237	245	156	108	81	326	359	350	119	110	80	382	417	313	83	62	149	258	676	488
YER097W	1	6	7	9	4	18	4	9	9	8	7	15	4	12	4	8	8	19	7	5	6	9	9	15	9	10	6	12	8	6	6	9	15	5	19	10
YER098W	73	311	405	367	189	475	187	443	403	384	463	490	253	371	213	623	445	379	496	314	386	351	341	401	387	407	348	436	348	372	234	153	491	238	496	472
YER099C	346	949	1162	900	372	997	758	1477	1004	1079	884	959	943	1183	606	1382	806	757	1789	1051	831	675	562	815	1390	1067	705	922	667	688	924	449	1118	565	856	791
YER100W	652	2020	2140	1839	873	2162	1476	3003	1981	2274	2351	2091	1860	2407	1219	3051	1928	1994	3222	2335	1563	1668	1553	1846	2686	2431	1494	1937	1672	1723	1693	998	2175	1084	1921	1812
YER101C	132	419	422	462	208	416	308	578	389	447	452	458	397	461	262	673	409	361	588	454	309	347	285	354	552	422	307	357	339	357	342	181	405	245	407	340
YER102W	2274	6922	7682	7544	3574	10624	5240	10045	6384	10798	9214	10265	6376	8007	3840	15199	8515	8286	11644	7319	5009	7853	6073	8703	10554	7791	5167	9329	6748	8420	6430	2967	6676	4548	8160	8321
YER103W	264	813	885	1417	719	1929	557	1167	894	1544	1294	1425	750	989	510	2329	1257	1265	1232	894	628	1208	1004	1582	949	837	604	1571	708	932	551	322	908	636	923	1082
YER104W	50	177	185	470	206	450	134	244	195	443	467	418	154	198	115	673	365	369	328	217	119	349	273	336	250	184	129	396	317	295	175	90	185	247	404	363
YER105C	426	1560	2309	1376	684	1779	1012	2204	2146	1619	1708	1867	1234	1627	1396	2327	1591	1646	2031	1477	1673	1238	1191	1533	1675	1756	1614	1491	1298	1364	1012	691	2569	691	1785	1537
YER106W	3	7	15	10	6	13	7	14	15	14	7	13	17	16	12	16	17	10	25	18	11	11	11	12	20	16	17	13	16	17	9	7	19	2	8	9
YER107C	343	1079	1418	1118	513	1513	748	1501	1300	1392	1101	1389	934	1189	692	1946	1162	1020	1700	1026	879	893	727	1195	1346	1038	833	1151	860	1127	887	417	1266	582	945	1103
YER107W-A	40	133	167	106	74	180	84	222	137	139	143	190	115	202	77	219	190	118	220	125	131	124	89	144	163	155	144	131	129	155	86	67	161	51	141	170
YER109C	153	477	660	816	338	938	285	625	530	749	827	863	352	569	331	1142	665	748	704	463	386	545	479	635	537	459	410	659	527	595	381	197	633	379	759	724
YER110C	1782	5836	6841	6782	3008	7115	4041	7737	6190	7243	7866	7004	4199	5540	3422	9720	5464	6423	7331	5005	4677	4555	4299	5341	5640	5607	4575	5305	4297	4390	4060	2691	7569	3421	8336	5611
YER111C	56	274	392	1404	864	2066	116	299	230	1568	1998	2016	135	212	181	2171	1845	1703	841	674	792	1690	1800	2074	287	340	268	2398	2173	1921	1	1	1	0	7	3
YER112W	325	1024	1180	1269	655	1759	646	1379	899	1761	1607	1689	845	1151	590	2511	1671	1413	1570	1029	677	1240	985	1454	1372	992	785	1580	1238	1318	877	394	960	708	1267	1468
YER113C	258	940	1165	1744	755	1802	662	1416	1073	1938	1924	1878	799	994	648	2582	1671	1690	1372	847	897	1491	1190	1495	1156	1004	922	1652	1342	1332	674	430	1213	952	1980	1505
YER114C	273	1014	1372	976	497	1033	625	1380	1255	1087	1022	1107	726	1050	691	1527	867	933	1284	906	916	681	667	849	994	994	842	776	711	752	698	455	1534	499	1039	913
YER115C	160	446	607	409	191	439	348	695	482	473	365	497	424	515	320	687	424	376	783	492	310	358	275	436	650	474	365	437	369	344	333	171	497	239	389	364
YER116C	257	682	831	520	244	632	508	1006	768	596	437	523	660	759	449	855	489	467	1087	696	553	429	350	487	906	656	576	445	392	444	573	297	721	256	412	465
YER117W	5303	13269	14551	15275	6583	21076	12107	20197	12870	22719	17382	21111	14015	16065	7731	31337	18458	15702	25664	16115	10303	15826	12110	17044	22345	15397	10269	19552	13703	16289	14105	6133	11671	10018	13745	17448
YER118C	336	1134	1158	2811	1123	2811	782	1597	1183	2910	3153	2638	925	1245	692	3892	2326	2440	1740	1198	927	2107	1732	2111	1302	1246	860	2494	2142	1919	938	518	1289	1346	2729	2311
YER119C	289	997	1052	694	259	581	676	1368	922	655	641	596	788	1018	543	1076	543	526	1437	1001	711	503	479	520	1126	1010	679	613	530	514	705	479	1059	375	555	475
YER119C-A	74	187	224	197	70	146	153	300	174	232	233	195	210	273	97	277	137	149	296	178	141	133	121	158	269	208	155	198	122	136	168	95	207	101	168	150
YER120W	1028	2940	3502	2833	1121	2497	2290	4424	3454	2932	2602	2575	2807	3547	1881	4192	2502	2245	4457	3109	2467	1901	1876	2278	3728	3334	2425	2512	1991	2061	2318	1371	3443	1494	2554	2127
YER121W	15	52	52	26	20	65	46	62	41	43	35	54	74	66	33	56	44	42	118	58	46	48	33	48	84	58	36	47	46	52	60	25	49	24	35	59
YER122C	997	3360	4151	4092	1766	4817	2368	4755	3575	4572	4566	4550	2772	3856	2325	6184	3962	4010	4660	3724	2901	3191	2986	3872	3977	3628	2953	3848	3264	3510	2496	1411	4004	2023	4159	3934
YER123W	357	1044	1202	1168	495	1192	752	1582	948	1380	1300	1174	869	1047	654	1922	1080	1074	1642	1018	877	1137	938	1110	1225	1152	847	1153	1029	988	834	507	1346	698	1336	1083
YER124C	46	224	459	141	82	227	209	505	331	171	165	193	247	344	262	257	184	219	509	281	306	146	112	149	417	276	292	127	130	124	334	140	601	82	175	171
YER125W	752	2392	3410	2065	813	2154	1701	3304	3000	2532	2128	2136	2233	2422	1683	3446	1929	1791	3644	2292	2040	1800	1386	1812	3126	2533	2157	2205	1483	1635	1739	941	3411	1127	1975	1766
YER126C	506	1733	2090	2925	1326	3234	1297	2334	1692	3448	3130	2943	1463	1790	1014	4704	2625	2693	2431	1591	1226	2331	1781	2310	2020	1634	1149	2609	2067	2079	1588	860	1957	1503	2633	2424
YER127W	419	1284	1479	2386	1156	2594	929	1704	1195	3112	2685	2530	1037	1205	616	4099	2032	2175	1740	1051	785	1762	1380	1895	1272	984	673	2096	1694	1681	1205	549	1311	1179	2129	2179
YER128W	115	367	429	350	145	396	302	494	315	417	338	330	339	384	198	648	340	353	655	451	258	296	240	344	481	362	227	401	282	303	380	165	354	211	304	389
YER129W	500	1704	2428	1584	715	1713	1083	2322	2028	1819	1709	1794	1345	1830	1178	2352	1474	1628	2306	1558	1603	1228	1182	1509	1804	1776	1570	1495	1304	1449	1174	782	2508	887	1777	1522
YER130C	1257	3984	3986	1527	675	1684	3251	5917	4216	2183	1851	2032	3953	4869	2774	3317	1834	2076	6713	4577	3623	1686	1708	2130	5237	4975	3501	2148	2207	2120	3279	1927	4626	891	1803	1699
YER131W	3945	9285	10076	13199	5676	17163	8892	14097	9687	19196	14060	17923	10116	11261	5571	26518	14943	13048	17968	11728	7084	13273	9255	13512	17398	11631	7539	15326	10545	11761	9957	3978	7911	8656	11674	14345
YER132C	715	2585	3623	1239	600	1620	1674	3211	3159	1463	1447	1498	2112	2591	1799	2184	1213	1381	3413	2249	2074	1091	1020	1320	2732	2651	2115	1286	1157	1167	1587	1003	3138	752	1500	1248
YER133W	896	3243	4007	3434	1689	4630	2393	4720	3595	4648	4192	4598	2964	3644	2300	6304	4410	3913	5210	3311	2918	3542	2931	3871	4863	3755	2947	4138	3549	4018	2589	1379	3948	2122	3927	4118
YER133W-A	49	141	158	72	47	129	112	179	142	131	119	122	115	180	103	199	136	113	226	187	139	108	87	111	224	148	130	134	95	115	105	49	160	56	102	117
YER134C	122	362	379	246	152	342	263	542	364	320	263	332	360	486	239	439	301	316	593	429	320	224	182	277	474	430	296	280	245	310	302	151	387	134	221	275
YER135C	1	10	10	3	3	9	4	15	10	4	4	8	9	5	2	8	2	9	9	5	6	1	5	3	8	8	8	6	8	9	10	3	6	5	6	4
YER136W	1142	4110	5088	3208	1556	3950	2570	5609	4497	3988	4054	3884	3366	4513	2898	5772	3853	3709	5829	4286	3825	3024	2809	3529	4624	4608	3827	3525	3277	3459	3056	1821	5310	1915	3807	3711
YER137C	39	100	107	166	83	262	78	149	89	263	233	246	127	116	56	366	206	215	201	133	67	201	166	248	162	119	76	242	167	158	118	58	112	139	193	244
YER137C-A	0	0	0	0	0	0	0	0	0	0	0	0	0	0	0	0	0	0	0	0	0	0	0	0	0	0	0	0	0	0	0	0	0	0	0	0
YER137W-A	6	18	13	23	19	44	15	23	18	47	53	55	20	31	6	88	39	53	43	18	12	43	37	55	40	21	12	78	32	37	25	17	15	28	61	53
YER138C	0	1	0	0	0	0	0	0	1	0	1	1	0	0	2	0	0	1	1	0	0	0	1	1	1	1	0	1	0	0	0	0	1	0	0	0
YER138W-A	15	67	94	16	14	32	37	122	57	20	44	37	33	67	45	24	49	25	159	40	55	29	34	42	152	86	50	61	46	38	46	29	70	7	47	26
YER139C	85	343	370	225	109	273	200	389	314	293	255	272	248	327	209	436	283	251	423	316	234	238	214	257	334	294	231	265	230	248	224	117	372	143	285	297
YER140W	194	556	719	597	257	732	398	701	578	782	786	708	434	547	324	1045	650	594	792	528	414	582	518	580	597	534	455	581	530	590	477	238	663	461	784	650
YER141W	336	1311	1730	1196	597	1593	816	1792	1373	1426	1389	1507	1081	1444	956	2182	1378	1309	1923	1356	1222	1250	1047	1357	1625	1559	1236	1505	1230	1333	855	520	1797	709	1272	1246
YER142C	131	478	546	223	144	386	306	729	540	345	379	390	420	653	326	531	400	402	743	640	445	285	280	356	645	596	421	342	387	382	328	225	577	154	213	359
YER143W	425	1382	1472	1157	499	1195	955	1891	1384	1495	1158	1318	1393	1662	886	2107	1215	1131	2103	1534	1197	953	851	1200	1750	1418	1073	1349	1085	1153	1062	507	1416	618	1081	1117
YER144C	599	2220	2801	1162	457	1110	1302	2902	2462	1115	1102	1120	1814	2387	1523	1647	1037	1017	2904	1955	1861	869	759	987	2256	2234	1821	942	834	895	1285	925	2525	552	1100	937
YER145C	1008	3399	3227	4812	1789	3968	2000	3562	3189	5735	4589	4089	2441	2305	1307	6274	3647	3498	4092	2644	1874	3194	2487	3156	2777	2682	1781	3837	2442	2415	2104	1154	3254	2308	3926	3396
YER145C-A	24	97	104	136	61	168	76	143	105	180	125	207	94	121	51	289	146	142	175	116	80	119	112	143	137	110	69	163	109	146	85	50	79	66	109	150
YER146W	45	113	118	192	82	299	87	188	131	199	163	254	112	154	73	309	207	203	214	139	97	136	92	196	163	134	80	196	164	211	120	56	103	99	122	173
YER147C	188	584	648	895	357	894	368	687	647	1029	884	961	519	565	328	1391	779	743	803	524	412	721	556	806	669	512	400	857	610	684	522	212	673	496	887	800
YER147C-A	157	432	488	516	243	609	321	593	429	671	647	588	413	498	275	944	574	485	715	436	353	502	395	487	570	407	380	510	428	479	376	210	458	281	594	508
YER148W	464	1513	1795	1631	895	2421	1074	2125	1532	2182	2181	2397	1303	1785	950	3032	2147	2064	2292	1649	1177	1603	1399	1916	1990	1632	1125	1887	1527	1725	1226	646	1724	971	2013	2055
YER148W-A	7	14	17	18	5	23	4	18	12	25	16	23	8	6	5	36	16	18	19	5	7	17	15	17	27	9	7	15	10	17	15	2	11	5	24	12
YER149C	85	295	309	590	248	601	186	410	306	682	576	617	249	281	201	928	536	539	445	269	234	469	385	486	379	276	217	552	438	469	270	118	331	281	530	532
YER150W	339	839	786	494	240	620	1037	1587	1105	698	609	640	1429	1613	694	1046	700	515	2884	1740	1220	706	598	746	2641	2275	1380	811	487	597	958	503	983	507	626	638
YER151C	580	2049	2377	1987	976	2282	1329	2786	2113	2262	2156	2300	1649	2166	1314	3372	1905	2078	2827	1978	1666	1585	1424	1954	2269	1936	1724	2001	1711	1810	1553	870	2466	1014	2042	1999
YER152C	161	459	603	593	221	533	317	634	574	550	443	486	398	485	268	777	463	437	692	530	405	370	318	424	538	424	331	430	347	382	335	173	552	244	389	391
YER152W-A	2	10	17	15	5	9	6	17	12	13	13	23	6	15	9	32	17	14	14	12	7	14	5	12	11	15	8	10	10	9	12	5	18	4	8	11
YER153C	17	58	81	158	39	113	39	78	70	86	85	96	49	55	31	128	58	81	98	47	44	79	58	82	56	57	44	69	68	63	49	20	72	43	76	70
YER154W	274	818	929	1656	539	1146	574	1059	881	1289	1227	1149	656	859	463	1859	953	992	1082	731	619	853	811	958	915	754	573	1057	875	900	598	403	925	651	1212	883
YER155C	840	3326	5331	2101	1089	2765	2306	5278	4978	2874	2913	3074	2369	3780	3010	3645	2678	2610	4704	3620	3880	2248	2206	2643	4113	4285	3938	2659	2460	2503	2360	1882	6828	1354	3079	2929
YER156C	618	1847	1910	3063	1333	3094	1610	2886	1862	3747	3483	3352	1738	2258	1152	4899	2960	2811	3086	2188	1470	2234	2073	2578	2509	2063	1461	2859	2242	2310	1566	842	1873	1561	2966	2583
YER157W	249	865	1183	716	381	878	589	1315	1030	773	819	789	698	953	687	1053	801	709	1327	899	879	600	519	705	1092	989	844	735	649	649	630	400	1280	314	822	783
YER158C	242	689	727	596	197	521	595	1146	753	678	602	527	689	931	450	972	531	501	1257	843	640	531	504	511	940	982	606	590	508	483	650	424	885	387	688	524
YER158W-A	114	291	380	265	138	442	276	438	345	353	313	454	323	380	185	506	289	386	578	402	217	329	211	435	462	321	229	360	243	341	262	141	276	206	281	391
YER159C	692	2028	2116	1738	813	2252	1633	2791	1690	2282	2094	2202	1996	2473	1087	3411	1910	1985	3365	2437	1365	1987	1612	2037	2733	2282	1336	2095	1671	1817	1857	998	1976	1179	1953	1968
YER159C-A	0	0	0	0	0	0	0	0	0	0	0	0	0	0	0	0	0	0	0	0	0	0	0	0	0	0	0	0	0	0	0	0	0	0	0	0
YER160C	0	2	2	0	0	0	0	0	1	0	0	0	0	2	0	1	0	1	0	0	0	0	0	0	0	1	1	0	1	0	0	1	0	0	2	0
YER161C	402	1197	1328	1096	547	1345	875	1536	1030	1587	1306	1353	1172	1416	613	2035	1103	1180	1985	1202	844	953	874	1124	1513	1251	876	1134	972	1017	1036	480	1063	611	976	1022
YER162C	170	557	699	326	169	419	341	708	570	452	348	388	515	518	371	668	397	382	832	507	431	319	291	383	665	521	432	396	284	336	412	204	611	239	351	370
YER163C	351	1090	1259	1031	418	1170	674	1418	1112	1134	912	1113	932	1253	615	1625	946	950	1746	1193	801	869	706	987	1263	1170	775	1030	883	1068	968	512	1185	570	830	979
YER164W	402	1307	1907	1303	586	1406	857	1767	1741	1444	1343	1420	1128	1458	1074	2033	1177	1236	1880	1249	1317	1009	774	1104	1569	1285	1213	1165	944	941	913	547	1971	545	1250	1120
YER165C-A	5	9	26	9	6	11	8	27	15	10	13	18	12	14	14	19	9	16	23	12	16	7	14	6	16	11	25	9	17	5	13	11	25	7	15	9
YER165W	3751	13256	16218	12411	6376	13093	8594	19395	15314	14549	14915	14239	10746	15080	8418	20020	12534	13046	17550	13759	11750	9601	9716	12052	15307	14457	11751	11983	10505	11331	8968	5921	17117	6716	14522	12326
YER166W	479	1862	3050	1511	611	1754	1349	2752	2879	1568	1511	1764	1548	2091	1582	2416	1384	1510	2642	1937	1961	1173	1094	1347	2022	2129	1996	1332	1260	1290	1346	878	3332	790	1479	1326
YER167W	580	1934	2610	1328	607	1589	1206	2601	2138	1566	1409	1598	1427	1950	1265	2210	1269	1282	2626	1735	1686	1074	1026	1340	1932	1848	1611	1277	1190	1325	1485	838	2468	782	1539	1380
YER168C	423	1571	1506	1487	746	1710	1040	2120	1352	1654	1778	1720	1203	1552	905	2357	1563	1596	2025	1461	1180	1225	1166	1487	1618	1597	1099	1358	1321	1400	978	686	1634	877	1793	1497
YER169W	612	2070	2420	1271	552	1310	1455	2677	1947	1381	1197	1149	1671	2053	1109	2158	1016	1191	2709	1859	1434	965	891	1077	1941	1726	1334	1093	952	981	1563	953	2330	785	1311	1032
YER170W	50	141	142	800	272	751	87	217	138	714	672	746	147	192	94	1004	587	624	231	169	115	486	395	553	186	164	108	642	527	503	113	60	142	315	619	650
YER171W	434	1393	1849	1418	665	1583	1017	2085	1658	1675	1662	1754	1186	1571	1011	2298	1574	1504	2109	1443	1257	1251	1111	1520	1749	1488	1317	1509	1261	1340	1109	629	1887	778	1627	1433
YER172C	289	1123	1867	908	447	1197	797	1727	1785	1144	1154	1334	925	1182	1000	1484	1055	1131	1624	1134	1269	801	815	1049	1433	1242	1269	1048	894	943	783	564	2181	585	1214	1134
YER172C-A	1	3	2	9	1	4	2	8	5	5	6	5	5	7	0	13	1	6	10	1	1	1	8	6	11	2	1	9	6	3	4	1	4	3	5	2
YER173W	122	464	570	621	300	761	309	628	478	695	694	671	358	468	304	960	668	583	691	422	358	517	496	570	517	452	361	612	571	533	369	203	594	335	643	572
YER174C	186	481	603	1059	434	1254	350	730	591	1231	1246	1227	491	685	377	1723	1251	1031	824	577	430	757	663	949	756	580	466	1041	874	913	448	203	612	489	1073	1016
YER175C	230	897	968	438	212	547	620	1253	864	585	519	508	705	954	497	745	493	447	1368	1039	777	474	481	596	1049	941	689	535	443	438	684	417	1080	360	654	591
YER175W-A	7	31	42	26	17	37	24	59	38	36	45	37	17	26	34	27	54	30	45	16	32	41	23	28	35	43	24	39	35	33	17	16	55	11	64	31
YER176W	500	1760	2266	1497	733	1671	1079	2264	1914	1952	1620	1825	1395	1862	1052	2611	1504	1563	2300	1508	1414	1351	1183	1591	1761	1590	1461	1563	1332	1478	1258	645	2127	800	1588	1499
YER177W	4257	14328	15953	9733	4628	13228	9921	20599	14635	10988	10322	12640	12853	16708	8904	16490	10362	11161	22820	15125	11673	8185	7627	11196	19002	15896	11413	10298	9775	11544	11619	5860	14471	4989	8558	10684
YER178W	2910	9664	11643	9532	3692	9286	6750	12764	10393	9727	9624	9026	7477	9981	5971	13726	7960	8148	12523	9583	8108	6612	6523	7878	10049	10551	7664	8347	7430	7390	7025	4497	12125	4931	9348	7891
YER179W	63	211	231	138	62	164	158	277	203	159	147	156	193	247	114	271	156	165	369	224	173	132	130	149	271	213	158	153	120	143	213	123	228	92	138	139
YER180C	116	483	598	443	239	703	308	614	495	584	631	776	380	545	328	997	685	613	609	491	371	446	430	535	544	453	407	584	454	473	306	202	516	306	552	685
[truncated: 5,132 more rows]
