# Supplementary material for: Gene duplication and co-evolution of G1/S transcription factor specificity in fungi are essential for optimizing cell fitness
Source: PLoS Genet. 2017 May 15;13(5):e1006778. doi: 10.1371/journal.pgen.1006778 (PMC5448814; doi:10.1371/journal.pgen.1006778)
Supplement: S2 Dataset — (GZ) [file pgen.1006778.s015.tar.gz › S2_dataset/Klac_wt_countResults_rawordered.txt]

Gene	WT_0_r1	WT_0_r2	WT_0_r3	WT_30_r1	WT_30_r2	WT_30_r3	Klac_mbp1_0_r1	Klac_mbp1_0_r2	Klac_mbp1_0_r3	Klac_mbp1_30_r1	Klac_mbp1_30_r2	Klac_mbp1_30_r3
15S_rRNA	0	1	2	1	6	9	6	6	5	5	8	13
21S_rRNA	3	7	17	8	20	19	11	15	21	14	37	33
HRA1	6	15	23	12	0	15	12	13	18	19	12	14
ICR1	23	87	117	117	39	125	57	186	152	111	136	123
LSR1	24	53	71	85	50	75	72	92	88	108	148	117
NME1	2	10	12	2	20	20	3	11	6	1	30	18
PWR1	0	0	0	0	0	0	0	0	0	0	0	0
Q0010	0	0	0	0	0	0	0	0	0	0	0	0
Q0017	0	0	0	0	0	0	0	0	0	0	0	0
Q0032	0	0	0	0	0	0	0	2	0	0	0	0
Q0045	0	1	0	0	1	0	0	3	0	0	3	1
Q0050	0	3	1	1	0	3	1	8	4	2	7	2
Q0055	1	3	1	0	0	4	1	11	2	2	7	1
Q0060	0	1	0	0	0	0	0	2	0	0	0	0
Q0065	0	0	0	0	0	0	0	3	0	0	0	0
Q0070	0	0	0	0	0	0	0	3	0	0	0	0
Q0075	0	1	1	0	0	0	0	1	0	0	1	0
Q0080	0	0	0	0	0	0	0	0	0	0	0	0
Q0085	0	1	0	1	0	0	0	2	1	0	1	0
Q0092	0	0	0	0	0	0	0	0	0	0	0	0
Q0105	0	1	0	0	0	0	0	1	0	0	0	0
Q0110	0	0	0	0	0	0	0	3	0	0	0	0
Q0115	0	0	0	0	0	0	0	0	0	0	0	0
Q0120	0	1	0	0	0	0	0	0	0	0	0	0
Q0130	1	1	0	0	0	1	1	0	1	0	3	2
Q0140	0	0	0	0	0	0	0	1	0	0	0	1
Q0142	0	0	0	0	0	0	0	1	0	0	0	0
Q0143	0	0	0	0	0	0	0	1	0	0	0	0
Q0144	0	0	0	0	0	0	0	0	0	0	0	0
Q0160	0	1	1	1	0	0	0	0	0	0	0	1
Q0182	0	1	0	0	0	0	0	0	0	0	0	0
Q0250	0	1	0	0	0	0	0	6	0	0	4	1
Q0255	0	0	0	1	0	0	0	5	0	0	0	0
Q0275	0	0	0	0	2	0	0	2	0	1	0	1
Q0297	0	0	0	0	0	0	0	0	0	0	0	0
RDN18-1	0	0	0	0	0	0	0	0	0	0	0	0
RDN18-2	0	0	0	0	0	0	0	0	0	0	0	0
RDN25-1	0	0	0	0	0	0	0	0	0	0	0	0
RDN25-2	0	0	0	0	0	0	0	0	0	0	0	0
RDN37-1	0	0	0	0	0	0	0	0	0	0	0	0
RDN37-2	0	0	0	0	0	0	0	0	0	0	0	0
RDN5-1	3	2	4	2	3	2	1	3	3	1	5	5
RDN5-2	0	0	0	0	0	0	0	0	0	0	0	0
RDN5-3	0	0	0	0	0	0	0	0	0	0	0	0
RDN5-4	0	0	0	0	0	0	0	0	0	0	0	0
RDN5-5	0	0	0	0	0	0	0	0	0	0	0	0
RDN5-6	0	0	0	0	0	0	0	0	0	0	0	1
RDN58-1	0	0	0	0	0	0	0	0	0	0	0	0
RDN58-2	0	0	0	0	0	0	0	0	0	0	0	0
RNA170	7	24	28	24	8	28	12	26	17	25	24	21
RPM1	0	0	0	0	0	0	0	0	0	0	0	0
RPR1	12	10	17	14	16	32	23	25	31	17	41	28
RUF20	48	179	239	156	81	250	138	268	232	192	223	227
RUF21	20	72	92	127	61	113	70	109	79	147	178	144
RUF22	0	0	1	0	0	0	0	1	1	0	0	0
RUF23	0	4	10	4	2	11	3	4	5	6	9	10
RUF5-1	0	0	0	0	0	0	0	0	0	0	0	0
RUF5-2	0	0	0	0	0	0	0	0	1	0	0	0
SCR1	29	19	109	35	319	169	81	66	248	45	361	162
SRG1	194	648	773	417	257	673	358	729	513	586	620	661
TLC1	382	1277	1566	2615	1026	2420	1263	2521	1749	2989	3240	3021
YAL001C	255	935	1398	692	376	928	598	1221	1059	900	786	901
YAL002W	293	968	1382	558	251	565	660	1329	1169	614	619	560
YAL003W	8881	23741	24762	29376	11726	30039	20630	35412	23886	36776	31408	30359
YAL004W	0	0	0	0	0	0	0	0	0	0	0	0
YAL005C	1572	5726	5994	6116	2240	5333	4515	9970	7360	6299	5727	5731
YAL007C	457	1629	1801	3180	1315	3758	1134	2520	1685	3249	3719	3661
YAL008W	216	820	857	343	189	462	609	1130	749	487	439	473
YAL009W	160	497	654	399	196	525	372	676	537	529	568	528
YAL010C	155	554	605	396	197	447	392	821	602	482	493	444
YAL011W	132	445	522	589	280	616	275	547	446	660	584	708
YAL012W	2085	6152	7097	6526	2251	4501	4855	9016	8140	6694	5595	5520
YAL013W	324	824	887	1073	354	758	675	1125	877	1325	809	841
YAL014C	282	838	978	798	314	747	657	1120	880	1062	761	855
YAL015C	271	994	1083	706	366	1006	643	1229	973	879	838	993
YAL016C-A	41	119	110	115	42	84	77	139	87	115	111	75
YAL016C-B	0	8	11	7	3	9	8	13	18	13	7	14
YAL016W	1209	4110	4609	3255	1394	3539	2824	5549	4131	3772	4079	3651
YAL017W	185	802	1098	415	191	520	481	1020	999	468	470	495
YAL018C	0	0	0	5	0	1	1	1	1	1	2	2
YAL019W	412	1431	2005	2116	1024	2575	940	2033	1779	2720	2424	2637
YAL019W-A	3	4	4	16	7	8	7	10	8	22	7	15
YAL020C	122	268	311	427	140	296	252	431	329	422	310	369
YAL021C	533	1799	1960	1986	706	1598	1275	2522	1779	2154	1798	1691
YAL022C	346	1061	1318	1528	630	1435	768	1627	1302	1880	1709	1640
YAL023C	1717	5007	6044	10745	3838	8826	3768	7569	5846	9606	9520	8735
YAL024C	113	367	603	899	371	978	300	634	598	933	1033	999
YAL025C	794	2232	2826	3709	1668	4263	1551	2943	2305	5008	3940	4153
YAL026C	416	1276	1953	1240	552	1456	938	1847	1601	1346	1390	1440
YAL026C-A	23	66	81	58	31	76	52	88	67	80	61	86
YAL027W	101	286	316	203	103	243	248	452	310	278	254	278
YAL028W	99	375	520	73	20	78	235	572	536	111	101	81
YAL029C	645	2486	3551	1696	888	2234	1694	3636	3165	2152	2104	2313
YAL030W	301	837	872	523	252	714	559	1094	743	715	579	708
YAL031C	239	798	811	415	197	476	479	1050	724	508	496	489
YAL031W-A	14	16	25	16	4	19	18	36	27	23	19	24
YAL032C	168	509	622	534	218	600	304	605	547	592	473	548
YAL033W	113	395	432	465	214	581	243	528	346	586	511	589
YAL034C	128	424	630	432	178	446	332	655	597	414	376	381
YAL034C-B	16	43	89	79	34	101	32	85	52	76	77	108
YAL034W-A	78	241	243	610	276	750	152	259	170	592	628	616
YAL035W	2164	7070	9642	8021	3387	8992	4825	9267	8306	9575	8409	9307
YAL036C	735	2433	2733	3197	1535	3919	1770	3533	2469	3792	3425	3867
YAL037C-A	7	33	43	31	13	30	32	58	51	41	43	49
YAL037C-B	536	1507	2328	1243	503	1578	1331	2295	2664	1479	1459	1907
YAL037W	104	364	496	281	157	491	257	580	496	350	334	500
YAL038W	13942	45743	54793	32060	14790	30325	32310	64723	50670	37518	33681	33015
YAL039C	1247	3417	3102	1642	593	1438	2868	4826	3505	2358	1533	1793
YAL040C	801	2818	3715	1708	920	1788	1864	3868	3227	2843	2453	2286
YAL041W	471	1736	2170	1362	659	1517	1101	2292	1861	1521	1556	1547
YAL042C-A	13	48	49	57	21	46	43	53	38	80	51	48
YAL042W	1116	3255	3787	4354	1679	3820	2646	4826	3679	5007	3963	4063
YAL043C	495	1456	1768	1562	599	1352	1038	2001	1652	1662	1376	1267
YAL044C	256	1181	1243	1670	754	2122	675	1185	912	1511	1326	1613
YAL044W-A	48	174	214	207	76	224	141	226	171	229	168	212
YAL045C	16	25	28	38	16	41	33	32	12	45	43	42
YAL046C	97	372	363	482	197	619	289	526	377	617	505	624
YAL047C	106	374	415	590	286	554	274	560	412	544	661	609
YAL047W-A	0	1	2	0	0	1	3	1	2	2	0	1
YAL048C	171	546	813	459	182	436	390	787	651	487	451	439
YAL049C	533	1812	2247	1248	626	1655	1256	2579	2184	1666	1469	1681
YAL051W	235	909	1099	764	305	858	572	1178	963	910	835	910
YAL053W	2784	9247	10642	6111	2255	5554	6570	13074	9649	5587	5986	5065
YAL054C	102	360	467	273	138	332	277	547	408	346	285	351
YAL055W	152	418	425	197	94	239	309	549	339	247	186	230
YAL056C-A	1	24	28	21	8	15	8	31	25	20	14	26
YAL056W	347	1118	1500	948	414	1128	693	1470	1236	1268	1144	1158
YAL058W	167	549	740	560	260	664	362	844	697	679	623	653
YAL059C-A	0	0	0	0	0	1	0	0	0	0	0	1
YAL059W	93	240	351	459	249	605	206	385	333	628	468	653
YAL060W	341	1275	1432	2512	1182	2761	825	1808	1385	2463	2369	2381
YAL061W	86	280	349	355	157	425	189	344	321	354	305	315
YAL062W	72	229	263	269	100	261	158	293	266	280	220	229
YAL063C	49	120	178	141	51	139	122	186	168	179	121	159
YAL063C-A	6	25	20	21	12	31	15	56	43	19	30	31
YAL064C-A	5	45	72	47	16	54	25	61	65	54	50	44
YAL064W	2	3	9	5	4	10	5	11	2	11	8	12
YAL064W-B	7	7	17	13	6	8	13	22	23	19	10	11
YAL065C	3	14	12	12	1	8	7	17	14	9	6	15
YAL066W	0	1	0	0	0	0	0	1	0	1	1	0
YAL067C	10	22	71	40	8	73	58	72	64	86	59	76
YAL067W-A	0	0	0	1	0	1	0	1	0	0	1	2
YAL068C	0	1	0	0	0	3	0	1	0	2	2	1
YAL068W-A	0	0	0	0	0	0	0	0	0	0	0	0
YAL069W	0	0	0	0	0	0	0	0	0	0	0	0
YAR002C-A	997	3300	3365	4809	2082	5637	2295	4724	2970	5252	5214	5235
YAR002W	634	2123	2443	1601	775	1891	1485	2964	2134	2035	1933	2002
YAR003W	259	847	1129	1287	574	1512	537	1097	883	1440	1389	1423
YAR007C	309	1044	1083	5953	2509	6084	642	1349	917	5874	6894	6277
YAR008W	73	199	244	2122	774	2304	134	283	182	2202	2159	2155
YAR009C	1	18	7	3	1	1	2	12	13	4	3	2
YAR010C	0	0	1	0	0	0	1	0	1	0	0	0
YAR014C	615	2276	2937	2110	1087	2552	1373	2804	2527	2899	2337	2597
YAR015W	1150	5324	6950	7293	4396	11984	2953	5313	3841	7641	7855	7125
YAR018C	59	179	239	185	128	341	126	228	195	246	264	264
YAR019C	150	549	744	520	249	458	397	829	741	488	551	461
YAR019W-A	5	15	10	21	3	4	17	20	5	17	13	14
YAR020C	19	52	73	44	23	48	33	77	50	52	60	62
YAR023C	46	160	202	114	46	162	104	225	169	131	144	125
YAR027W	584	1844	2133	977	374	1015	1266	2503	1793	1144	1248	1087
YAR028W	144	470	458	239	95	241	368	679	395	267	295	260
YAR029W	11	53	59	40	15	67	47	89	79	54	46	51
YAR030C	17	44	54	42	14	59	29	70	45	42	46	62
YAR031W	26	91	118	101	60	120	51	129	134	128	124	117
YAR033W	36	122	139	105	49	95	89	160	132	139	97	119
YAR035C-A	0	0	2	9	1	6	1	1	2	7	7	7
YAR035W	28	61	73	337	98	233	50	103	91	237	196	237
YAR042W	495	1511	1995	1944	729	1647	1068	2124	1857	1884	1627	1648
YAR047C	0	0	0	0	0	0	0	0	0	0	0	0
YAR050W	32	97	150	120	37	96	100	146	153	144	105	113
YAR053W	3	11	15	7	6	10	9	23	9	12	16	15
YAR060C	0	0	0	0	0	0	0	0	0	0	0	0
YAR061W	0	0	0	1	0	0	0	0	0	0	0	0
YAR062W	0	0	0	0	0	0	0	0	0	0	0	0
YAR064W	1	2	3	5	0	1	3	7	4	4	1	3
YAR066W	4	5	3	12	7	7	6	8	7	9	6	8
YAR068W	5	15	20	41	15	22	23	27	24	45	31	27
YAR069C	0	0	0	0	0	0	0	0	0	0	0	0
YAR070C	1	0	0	0	1	1	0	0	0	1	2	1
YAR071W	22	88	66	80	26	102	63	112	64	79	77	81
YAR073W	19	51	50	510	182	487	50	108	99	688	759	626
YAR075W	1	3	0	52	15	54	4	12	6	93	114	95
YBL001C	737	2141	2322	1803	962	2988	1579	3006	2204	2341	2263	2889
YBL002W	120	403	389	9197	2573	7712	345	545	341	5263	7554	6525
YBL003C	50	187	178	3949	1318	4692	119	227	184	2814	3195	4058
YBL004W	555	2101	3399	1683	898	2375	1390	2974	3147	2311	2657	2720
YBL005W	308	1067	1452	1056	519	1374	759	1519	1305	1327	1348	1478
YBL005W-A	0	0	0	0	0	0	0	0	0	0	0	0
YBL005W-B	69	286	466	186	92	241	192	472	467	287	295	300
YBL006C	310	850	896	896	330	1041	666	1196	849	1117	780	903
YBL006W-A	0	0	0	0	0	0	0	0	0	0	0	0
YBL007C	1146	3855	5135	3226	1315	3354	2467	5067	4331	3796	3206	3258
YBL008W	175	578	714	904	389	1011	366	768	622	920	893	959
YBL008W-A	0	6	3	11	1	8	1	4	2	7	6	11
YBL009W	137	510	673	1746	744	1768	392	843	703	1585	1844	1815
YBL010C	128	386	455	772	391	1045	297	573	421	988	946	1033
YBL011W	349	1114	1391	1767	727	1698	720	1406	1176	1854	1698	1562
YBL012C	13	25	33	66	14	43	26	29	24	52	41	53
YBL013W	16	35	60	92	25	82	24	58	44	83	86	74
YBL014C	181	665	972	873	413	1005	402	834	721	1039	998	998
YBL015W	140	432	495	772	293	557	314	666	463	669	568	605
YBL016W	3536	10211	10120	2170	1242	2582	8629	15673	9840	4200	2522	3152
YBL017C	2028	7688	12513	2446	1258	3372	4561	10675	10530	3587	3114	3515
YBL018C	72	302	265	513	221	672	188	337	213	537	521	525
YBL019W	150	531	734	518	228	603	347	749	578	555	529	598
YBL020W	259	893	1074	1405	711	1531	580	1381	1043	1450	1738	1538
YBL021C	119	338	329	533	176	526	262	461	309	603	413	501
YBL022C	696	2438	3068	1948	953	2183	1539	3282	2768	2628	2208	2374
YBL023C	254	954	1172	1086	629	1445	542	1192	1022	1804	1633	1732
YBL024W	657	2623	3263	2605	1373	3372	1471	3312	2813	3067	3324	3390
YBL025W	72	226	277	235	110	303	146	306	273	275	213	272
YBL026W	369	1201	1266	573	440	1224	888	1689	960	960	1059	1057
YBL027W	7140	23511	28619	22610	12009	36996	16712	34089	26152	35424	27410	38386
YBL028C	245	831	931	976	674	1774	598	1155	729	1435	1424	1634
YBL029C-A	129	405	373	305	123	318	346	648	374	339	345	347
YBL029W	179	562	579	401	211	505	389	832	527	543	493	474
YBL030C	3168	7462	8432	18957	5485	11529	7254	12475	10382	16122	14234	12653
YBL031W	44	167	212	757	276	753	165	337	283	590	624	699
YBL032W	391	1278	1291	1632	602	1462	939	1833	1226	1206	1218	1142
YBL033C	783	1929	1993	1818	669	1754	1683	2758	1947	2197	1467	1692
YBL034C	95	475	703	976	497	1228	280	611	536	1049	1246	1166
YBL035C	136	497	643	2293	939	2270	322	610	536	2215	2460	2363
YBL036C	480	1839	2335	1369	843	2333	1253	2605	2108	2058	2045	2366
YBL037W	285	956	1337	835	384	816	556	1248	971	832	797	831
YBL038W	251	712	793	857	462	1148	527	1101	696	1146	882	1053
YBL039C	1194	3848	5044	6435	2792	7128	2756	5635	4805	7646	6908	7041
YBL039C-A	0	0	0	0	0	0	0	0	0	0	0	0
YBL039W-B	57	223	208	89	33	128	167	274	165	112	87	127
YBL040C	743	2493	2641	2222	1041	2915	1744	3626	2358	2549	2584	2720
YBL041W	2055	6157	6235	5549	2246	5864	4983	8995	5736	7301	6450	5833
YBL042C	856	2913	3467	3654	1774	3898	2137	4669	2974	3842	3952	3634
YBL043W	103	261	243	179	79	151	162	332	212	350	250	268
YBL044W	2	3	3	1	2	4	1	4	1	5	0	3
YBL045C	1060	3190	3321	5209	1890	4293	2482	5210	3639	5010	4571	4681
YBL046W	192	603	707	1280	523	1213	511	937	720	1477	1262	1250
YBL047C	1266	3904	5702	3054	1443	3564	2529	5189	4904	3490	3343	3553
YBL048W	32	122	137	69	48	107	48	148	130	113	94	106
YBL049W	83	289	341	226	103	258	205	388	308	321	253	286
YBL050W	729	2355	2558	1744	811	2154	1756	3545	2258	2266	2008	2128
YBL051C	489	1792	2211	1980	956	2352	1178	2451	1953	2451	2277	2220
YBL052C	183	641	875	527	285	695	386	804	685	486	534	581
YBL053W	7	27	42	27	13	27	16	37	34	26	33	26
YBL054W	588	1870	2175	3554	1425	3046	1246	2366	1804	3349	3171	2831
YBL055C	474	1680	1983	1016	497	1207	1087	2251	1806	1193	1063	1132
YBL056W	855	2836	3583	2647	1293	3478	1915	4126	3224	3205	3326	3441
YBL057C	274	814	1010	909	433	1334	665	1300	920	1400	1006	1246
YBL058W	1223	3545	3910	3369	1330	3230	3015	5246	3525	4412	3753	3347
YBL059C-A	86	325	342	367	177	476	179	461	306	436	409	464
YBL059W	109	300	310	312	135	397	229	402	264	415	338	318
YBL060W	241	861	1113	954	492	1170	549	1105	903	1118	1051	1068
YBL061C	546	2079	2493	1514	823	1904	1255	2920	2124	1912	1809	1923
YBL062W	2	22	32	14	13	27	17	31	33	23	27	36
YBL063W	58	244	318	630	255	657	122	317	271	488	530	560
YBL064C	303	1074	1194	1984	796	1983	666	1472	1072	2298	1829	2006
YBL065W	3	1	11	3	3	10	9	8	8	15	13	7
YBL066C	137	410	627	504	204	438	282	656	589	553	464	471
YBL067C	374	1217	1793	1081	526	1312	817	1769	1542	1412	1306	1349
YBL068W	438	1325	1665	1404	689	1726	966	1880	1401	1752	1666	1775
YBL068W-A	0	0	0	0	0	0	0	0	0	0	0	0
YBL069W	120	381	410	455	156	350	254	492	409	417	380	375
YBL070C	7	19	26	20	14	27	13	32	25	27	22	26
YBL071C	132	375	436	508	227	551	301	525	352	595	557	528
YBL071C-B	6	16	18	20	10	36	9	26	16	22	20	29
YBL071W-A	215	633	559	819	374	897	486	818	504	924	841	851
YBL072C	3480	10423	11771	11173	4874	15355	7501	15152	10340	14482	12717	15677
YBL073W	0	11	21	14	6	8	8	12	13	7	5	7
YBL074C	62	225	302	136	86	216	134	310	257	221	174	217
YBL075C	193	753	1135	620	330	873	505	1047	1060	900	762	918
YBL076C	2889	10807	14007	8593	4082	9901	7322	14840	12241	10355	10405	9656
YBL077W	57	184	291	149	87	287	156	275	283	186	247	340
YBL078C	309	838	872	325	192	527	609	1147	745	571	427	468
YBL079W	402	1559	2618	1447	724	1774	935	2288	2412	1508	1916	1887
YBL080C	107	315	412	507	186	497	266	523	326	434	464	454
YBL081W	386	1053	1220	2755	1075	2010	748	1261	1070	2919	2266	2013
YBL082C	135	396	458	1278	380	900	294	600	442	1092	1054	830
YBL083C	2	18	12	47	11	25	6	24	17	34	27	21
YBL084C	219	626	692	754	324	782	450	864	567	922	893	790
YBL085W	421	1455	1724	2029	900	2195	932	1973	1469	2166	2307	2259
YBL086C	107	358	434	857	323	1007	235	404	307	894	928	885
YBL087C	2738	6922	7463	8381	3375	10639	6403	10980	7393	12047	9329	11305
YBL088C	250	880	1525	644	331	769	610	1358	1449	760	814	925
YBL089W	193	644	722	734	306	715	453	865	596	747	779	697
YBL090W	104	355	351	411	202	548	320	572	359	527	429	546
YBL091C	1362	4168	5227	3552	1476	4296	2999	5718	4693	4413	3742	4076
YBL091C-A	166	476	549	241	95	278	326	614	464	269	255	245
YBL092W	10986	30437	33976	34890	14594	46433	25093	44435	29536	47534	39832	47614
YBL093C	428	1440	1487	729	401	1060	986	2063	1280	1001	881	974
YBL094C	8	28	34	14	6	19	18	50	29	19	27	24
YBL095W	120	334	366	208	82	223	281	462	385	255	213	219
YBL096C	10	24	34	22	2	22	9	19	32	18	14	26
YBL097W	26	94	230	143	69	211	75	154	183	162	166	158
YBL098W	280	1111	1800	754	413	1408	718	1603	1560	904	967	1080
YBL099W	2070	5940	6685	9369	3335	8319	5107	9993	7598	8906	8128	9093
YBL100C	72	279	258	389	146	257	196	351	283	346	322	271
YBL100W-A	0	0	0	0	0	0	0	0	0	0	0	0
YBL100W-B	1	5	9	2	1	8	1	7	5	2	3	1
YBL100W-C	5	11	10	8	1	4	4	16	15	5	2	6
YBL101C	268	941	1668	468	228	539	581	1359	1443	527	515	520
YBL102W	233	862	837	887	434	1330	542	1203	838	1031	1151	1216
YBL103C	216	860	960	751	338	852	582	1105	812	953	890	800
YBL104C	204	683	912	719	341	811	390	873	719	788	736	794
YBL105C	439	1365	1986	969	473	1148	905	1879	1769	1102	1128	989
YBL106C	142	482	751	484	211	546	383	762	770	558	558	641
YBL107C	277	764	825	971	440	1308	613	1075	698	1242	1139	1202
YBL107W-A	0	1	0	0	0	0	2	0	0	0	1	0
YBL108C-A	0	0	0	0	0	0	0	0	0	0	0	0
YBL108W	0	0	3	1	1	0	3	0	1	3	0	1
YBL109W	3	11	7	19	8	15	5	10	6	23	14	10
YBL111C	0	0	0	0	0	0	0	0	0	0	0	0
YBL112C	0	0	0	0	0	0	0	0	0	0	0	1
YBL113C	41	89	153	260	79	230	74	162	161	311	232	288
YBL113W-A	0	0	0	0	0	0	0	0	0	0	0	0
YBR001C	206	776	1047	841	357	1033	528	1116	959	994	936	1045
YBR002C	318	1008	1115	833	413	1102	686	1302	964	1174	863	999
YBR003W	341	1161	1385	1031	409	1049	814	1683	1174	1027	1034	956
YBR004C	602	2329	2699	1061	515	1115	1690	3553	2553	1314	1442	1222
YBR005W	691	1942	1896	652	234	711	1577	2691	1780	954	755	802
YBR006W	190	716	786	298	151	416	526	1019	704	398	355	332
YBR007C	334	1189	1456	1195	536	1269	735	1498	1154	1172	1309	1187
YBR008C	650	1996	2256	3754	1197	2915	1664	3246	2335	4757	4300	3781
YBR009C	184	506	484	6888	1555	4942	459	770	439	2284	2538	2670
YBR010W	574	1824	1722	8337	2328	8042	1420	2682	1654	4187	4297	5715
YBR011C	6799	21012	24634	20150	8049	21753	15723	30631	23372	23631	22662	22637
YBR012C	76	355	586	223	156	464	174	395	265	365	355	362
YBR012W-A	0	0	0	0	0	0	0	0	0	0	0	0
YBR012W-B	51	225	350	152	60	175	150	302	231	201	156	142
YBR013C	22	137	158	82	60	115	95	253	194	104	117	141
YBR014C	301	995	938	767	409	999	698	1417	811	966	845	861
YBR015C	774	2488	3168	4688	1910	4349	1794	3599	2741	4390	4788	4186
YBR016W	969	2410	2468	1492	570	1489	1743	2848	1990	2062	1337	1458
YBR017C	846	2742	3643	2490	1166	2584	1945	3963	3290	2934	2996	2860
YBR018C	15	31	40	22	13	20	32	58	41	35	32	37
YBR019C	49	151	203	157	65	142	95	249	162	165	154	127
YBR020W	66	208	339	279	131	317	167	287	272	327	266	295
YBR021W	389	1190	1415	2383	1005	2207	901	1639	1193	2841	2822	2453
YBR022W	120	492	512	527	304	736	323	685	437	648	565	698
YBR023C	2718	9032	12459	5772	2604	6699	6929	13938	11581	7301	6978	7035
YBR024W	120	426	496	155	75	191	318	639	443	194	163	214
YBR025C	3533	11131	12552	12738	5319	14377	9106	16359	10826	15696	16103	14142
YBR026C	486	1794	2214	899	455	1289	1188	2634	2033	1099	1029	1139
YBR027C	7	19	32	38	7	35	22	27	28	36	39	40
YBR028C	182	666	808	968	478	1047	421	918	660	925	885	890
YBR029C	413	1528	1554	2519	1095	2399	1081	2177	1408	2601	2871	2385
YBR030W	259	862	1031	1153	562	1346	576	1188	878	1333	1262	1336
YBR031W	5709	16974	21079	21076	8072	20537	13426	25769	22265	21886	21916	21205
YBR032W	8	48	52	48	15	67	41	86	79	52	68	75
YBR033W	124	487	594	401	191	447	294	676	599	512	512	494
YBR034C	832	2740	2943	3482	1752	3987	1876	3767	2495	4117	3506	3551
YBR035C	767	2618	2867	2527	1094	3088	1954	3982	2804	3045	2959	2829
YBR036C	1352	4125	4949	4176	1603	3962	3037	6096	4563	4552	4318	4100
YBR037C	148	441	486	551	227	532	327	696	452	522	442	581
YBR038W	90	338	536	292	150	352	215	496	392	380	378	374
YBR039W	1128	2803	3376	4804	1865	5227	2471	4967	3422	5195	4708	5045
YBR040W	8225	29106	29944	1693	1042	3087	21422	44338	28301	3850	3255	3701
YBR041W	601	2096	2553	2214	971	2528	1343	2863	2334	2512	2535	2464
YBR042C	221	720	821	1319	538	1569	524	1129	846	1291	1507	1565
YBR043C	405	1368	1804	1305	618	1410	920	1943	1499	1597	1426	1425
YBR044C	261	941	1066	741	273	805	619	1192	903	767	741	791
YBR045C	45	210	297	135	78	209	123	250	245	206	171	221
YBR046C	308	984	1216	485	258	713	591	1265	1059	597	524	609
YBR047W	68	242	285	149	88	258	149	282	233	233	202	231
YBR048W	4206	12042	14227	12828	5518	14178	9598	18856	13770	16635	13668	15851
YBR049C	279	918	1184	1386	547	1450	575	1247	1043	1465	1238	1401
YBR050C	19	91	105	91	39	131	44	126	88	134	119	128
YBR051W	1	13	12	5	6	14	4	10	6	17	17	14
YBR052C	400	1338	1472	716	328	861	1078	2061	1511	938	762	884
YBR053C	675	2212	2401	1035	461	1262	1499	3049	2217	1172	991	1052
YBR054W	471	1146	1315	344	127	352	1348	2808	1949	531	434	511
YBR055C	276	1057	1487	919	563	1447	685	1481	1261	1299	1284	1549
YBR056C-B	0	0	0	0	0	0	0	0	0	0	0	0
YBR056W	878	3483	4891	1018	561	1566	2013	4490	3924	1545	1348	1543
YBR056W-A	588	1782	1567	410	165	443	1283	2137	1380	597	501	513
YBR057C	283	902	998	749	377	767	647	1243	841	971	784	891
YBR058C	627	1976	2366	1929	774	1920	1538	2863	2192	2088	2043	2003
YBR058C-A	260	742	924	901	374	1307	600	1020	744	1173	1107	1104
YBR059C	591	2218	3225	1356	634	1611	1384	2938	2914	1602	1548	1595
YBR060C	232	825	1111	812	402	1004	543	1182	953	1004	895	1056
YBR061C	322	1155	1315	1630	737	1823	858	1726	1193	1754	1936	1781
YBR062C	210	600	661	576	238	682	510	894	639	738	651	742
YBR063C	92	378	588	285	150	391	270	566	540	389	406	432
YBR064W	1	14	29	5	2	7	8	19	21	7	17	9
YBR065C	89	307	501	262	112	302	203	473	454	311	306	322
YBR066C	288	823	752	351	167	486	624	1478	843	534	462	513
YBR067C	1389	3112	2896	2347	1291	2146	2999	5939	3338	7665	4900	4552
YBR068C	2785	8669	10370	7811	3164	7999	7005	13928	9903	9128	8540	7842
YBR069C	906	2511	3146	5165	2227	5438	1978	4165	3213	5621	5265	5172
YBR070C	56	160	183	1446	627	1876	130	272	201	2115	2011	2266
YBR071W	182	489	482	6769	2212	5718	343	684	394	5558	6130	4668
YBR072C-A	0	1	3	1	0	0	1	3	2	0	0	0
YBR072W	52	228	280	196	144	386	130	336	273	196	230	266
YBR073W	482	1488	2100	4425	1866	5007	1087	2259	1928	5629	6746	6187
YBR074W	434	1506	2260	1383	670	1647	1179	2364	2148	1770	1823	1687
YBR076C-A	60	184	194	132	67	167	134	235	183	214	142	172
YBR076W	37	125	130	73	44	95	79	198	133	90	105	105
YBR077C	214	766	802	575	286	826	557	1164	760	715	770	741
YBR078W	6346	20978	22165	35999	12074	27935	18744	32837	22859	29913	34024	26365
YBR079C	2574	8563	10312	9211	4250	9540	5742	11312	9151	10970	9805	10079
YBR080C	810	2812	3787	2185	1020	2576	1946	3892	3241	2598	2690	2668
YBR081C	253	938	1445	832	445	1201	612	1248	1234	1119	958	1232
YBR082C	2582	8176	8481	6639	3027	8985	5769	11014	7432	9406	7761	8933
YBR083W	1325	4274	4601	1166	743	1758	3301	6272	4278	2240	1498	1899
YBR084C-A	7130	20950	23234	23575	10677	29480	17827	32636	22477	31625	27771	30244
YBR084W	1010	3113	4855	5149	2156	5525	2485	4579	4398	5862	5929	5651
YBR085C-A	494	1561	1390	1423	693	1745	1413	2949	1625	1411	1662	1629
YBR085W	34	121	117	71	63	112	73	199	121	82	67	65
YBR086C	971	3256	4278	2879	1182	2846	2340	4356	3777	3126	3084	2922
YBR087W	263	858	975	1908	827	2285	621	1212	859	2244	2209	2256
YBR088C	68	199	216	2689	1139	3196	154	290	199	2816	3409	3254
YBR089C-A	185	515	594	705	272	907	387	690	480	778	618	775
YBR089W	16	62	56	889	319	853	53	110	58	933	1017	889
YBR090C	41	117	136	129	78	201	85	158	107	167	179	181
YBR091C	120	253	281	511	171	569	238	381	249	540	488	591
YBR092C	647	1992	2198	1722	902	2066	1948	3523	2149	2854	2639	2264
YBR093C	126	386	491	265	119	271	289	484	340	385	299	302
YBR094W	241	1099	1458	742	387	940	640	1439	1302	870	874	980
YBR095C	231	732	1013	643	296	816	494	969	753	750	626	707
YBR096W	645	2283	2336	2010	1047	2734	1740	3289	2037	2555	2736	2484
YBR097W	155	575	939	368	151	405	337	796	828	409	422	415
YBR098W	66	310	354	549	277	698	185	407	305	689	672	681
YBR099C	0	0	0	0	0	0	0	0	0	0	0	0
YBR101C	1007	3009	2857	1974	936	2552	2009	3831	2656	3244	2851	3193
YBR102C	257	872	1140	748	377	754	625	1177	1022	873	831	877
YBR103C-A	1	1	4	0	1	4	3	3	4	2	4	6
YBR103W	220	700	873	740	307	783	517	990	762	846	617	707
YBR104W	261	939	1086	1299	612	1744	702	1380	958	1492	1519	1598
YBR105C	263	833	811	916	408	910	727	1435	875	822	703	749
YBR106W	2341	7145	8131	11217	4111	11457	5746	11005	8138	12805	11711	11785
YBR107C	172	498	567	606	239	647	333	610	464	656	533	574
YBR108W	310	1062	1358	675	277	629	611	1393	1295	760	690	657
YBR109C	2080	6528	6837	5021	2468	6661	4947	9011	6205	5908	6481	6297
YBR109W-A	18	77	67	25	14	35	31	83	55	28	41	29
YBR110W	471	1660	1917	1322	585	1545	1121	2176	1742	1472	1631	1400
YBR111C	496	1648	1783	1136	581	1824	1220	2331	1563	1541	1442	1629
YBR111W-A	175	621	548	383	189	595	458	876	490	536	543	549
YBR112C	457	1269	1781	2669	997	2152	975	1829	1666	2318	1932	2057
YBR113W	14	68	78	98	43	83	42	92	51	93	102	57
YBR114W	195	750	1098	516	241	578	506	1119	1082	567	512	556
YBR115C	721	2294	3659	2715	1093	2965	1821	3884	3504	3354	3243	3126
YBR116C	1	2	9	6	1	3	6	6	7	9	3	7
YBR117C	66	177	214	213	102	180	104	207	200	235	184	204
YBR118W	8601	23853	26322	27528	9275	22512	19819	31209	23199	30295	22858	22173
YBR119W	320	972	921	871	423	1024	700	1302	859	1074	998	1024
YBR120C	71	236	209	253	145	334	139	301	152	288	247	291
YBR121C	3374	11124	13126	12749	6038	14574	7818	15577	11773	15019	15593	15088
YBR121C-A	0	0	0	0	0	0	0	0	0	0	0	0
YBR122C	206	790	822	802	371	1197	482	1036	700	981	809	1034
YBR123C	151	474	666	327	166	453	322	645	520	447	362	417
YBR124W	1	15	9	9	4	3	9	17	12	6	9	11
YBR125C	363	1193	1390	766	366	926	823	1767	1223	1111	926	952
YBR126C	1258	4070	4784	2452	1046	2339	2890	5644	4766	2975	2314	2256
YBR126W-A	138	479	591	248	175	565	344	657	482	376	330	516
YBR126W-B	61	201	258	86	76	267	132	262	221	166	159	252
YBR127C	3338	10901	13069	7500	3642	8701	7695	15320	11532	9527	8686	8847
YBR128C	35	145	177	43	22	80	113	217	146	61	55	61
YBR129C	154	572	562	369	200	474	353	774	548	464	432	472
YBR130C	315	1230	1474	1027	506	1314	689	1548	1259	1130	1136	1317
YBR131C-A	0	0	0	0	0	0	0	0	0	0	0	0
YBR131W	104	490	639	360	205	475	309	595	493	430	424	471
YBR132C	89	344	485	213	118	279	181	441	447	270	304	258
YBR133C	540	1820	2253	1407	591	1405	1264	2517	2098	1512	1437	1476
YBR134W	6	34	44	23	13	19	16	29	25	29	36	26
YBR135W	384	943	886	1430	569	1233	799	1378	821	1380	1181	1156
YBR136W	90	378	629	294	159	437	237	566	593	409	408	496
YBR137W	351	1092	1190	862	429	1133	816	1624	1144	1081	1019	1166
YBR138C	24	136	167	108	50	133	85	196	129	84	98	102
YBR139W	683	2415	2895	1006	484	1154	1633	3260	2671	1122	1127	975
YBR140C	406	1503	2562	1062	514	1332	1144	2426	2552	1351	1567	1502
YBR141C	97	291	352	476	206	421	237	355	301	466	431	433
YBR141W-A	0	0	0	0	0	0	0	0	0	0	0	0
YBR142W	426	1355	1762	2229	1036	2518	1109	2026	1544	2706	2663	2637
YBR143C	1900	7016	8203	6410	3849	10335	4446	9753	6766	8880	9149	9974
YBR144C	2	3	5	7	3	4	2	7	1	10	10	11
YBR145W	250	757	992	840	288	995	608	1249	709	807	727	734
YBR146W	236	685	844	893	414	1131	486	1051	718	1036	875	1108
YBR147W	19	77	86	41	18	46	55	137	81	59	68	52
YBR148W	10	55	53	36	13	63	21	72	44	57	56	70
YBR149W	1949	6573	7955	4480	2086	5271	4384	8942	7092	5228	5138	4974
YBR150C	153	532	773	368	165	361	366	804	651	436	402	407
YBR151W	1796	5685	7289	4443	1996	5945	4027	8524	7041	5794	5106	6121
YBR152W	64	222	265	195	113	291	127	295	242	251	267	249
YBR153W	175	545	667	549	250	733	323	683	533	733	597	675
YBR154C	760	2250	2437	2820	1349	3817	1963	3343	2337	3627	3399	3746
YBR155W	315	1116	1192	1319	684	1747	763	1407	1019	1911	1619	1790
YBR156C	755	2496	2534	1133	534	1303	1792	3493	2189	1400	1294	1388
YBR157C	157	482	623	332	144	379	377	757	533	411	335	378
YBR158W	2347	7328	8060	1013	497	1245	6284	12285	8078	1621	1432	1447
YBR159W	1021	3495	3612	3593	1627	4056	2652	5402	3511	4243	4569	4212
YBR160W	660	1884	1882	4234	1480	3963	1719	2968	2003	4412	3949	3770
YBR161W	116	390	462	655	271	681	332	645	417	619	630	665
YBR162C	7141	23849	24158	19931	8059	19089	17380	33810	22693	18468	20277	17286
YBR162W-A	1020	2391	2397	1551	690	2139	2165	3550	2006	2022	1813	1914
YBR163W	210	796	1074	694	337	870	517	1027	934	838	788	916
YBR164C	393	1456	1719	1191	607	1776	1014	2236	1565	1603	1678	1743
YBR165W	101	390	474	369	211	509	238	556	407	495	365	495
YBR166C	1221	3999	4762	2156	1121	2979	2672	5346	3832	2837	2825	2803
YBR167C	109	319	395	352	168	490	260	511	359	457	394	422
YBR168W	180	609	881	469	212	550	417	868	745	527	523	532
YBR169C	436	1504	1683	545	267	700	925	2050	1723	687	551	706
YBR170C	329	1199	1458	1051	476	1142	719	1620	1358	1284	1244	1203
YBR171W	424	1442	1402	1885	974	2631	1062	2131	1337	2389	2595	2568
YBR172C	778	2520	3005	2620	1187	2775	1676	3502	2628	3316	2877	3177
YBR173C	791	2236	2158	2224	892	2177	1806	3249	2012	2930	2493	2250
YBR174C	2	15	11	12	3	5	11	17	8	8	10	7
YBR175W	142	485	608	561	233	646	369	698	491	680	566	608
YBR176W	175	635	665	489	254	648	422	901	591	667	588	655
YBR177C	733	2482	2405	1980	883	1874	1802	3416	2479	2284	2249	2113
YBR178W	17	55	49	46	32	54	47	101	56	72	66	55
YBR179C	215	941	1078	819	435	889	527	1134	871	935	1018	932
YBR180W	27	87	106	66	31	72	76	141	92	77	80	81
YBR181C	3303	9660	11508	12638	5121	14826	8445	15520	11429	15726	13565	15068
YBR182C	242	750	795	347	135	323	574	1112	766	405	367	372
YBR182C-A	5	7	15	14	7	12	5	12	14	12	7	13
YBR183W	480	1553	1763	445	205	604	1158	2231	1752	718	537	681
YBR184W	7	22	36	169	70	181	24	39	21	74	101	89
YBR185C	92	364	352	671	275	669	261	559	355	639	730	679
YBR186W	53	163	228	360	160	442	184	275	186	418	467	395
YBR187W	775	2305	2747	3554	1332	3547	1887	3719	2712	3954	3437	3685
YBR188C	128	441	523	397	230	602	277	584	377	582	533	628
YBR189W	8817	25413	29318	27988	11819	35649	21088	38176	29049	37108	32688	40771
YBR190W	26	51	66	94	17	80	61	68	47	91	59	84
YBR191W	5359	16803	18928	17716	8255	24197	11917	24895	17741	22924	20339	24392
YBR191W-A	24	49	59	99	30	84	62	86	79	97	67	101
YBR192W	156	633	694	1075	457	1115	441	895	587	1036	1120	1031
YBR193C	186	581	605	458	211	528	460	924	625	592	578	562
YBR194W	52	182	198	105	73	244	107	223	192	170	172	241
YBR195C	173	576	620	1076	444	1076	420	845	554	1271	1116	1082
YBR196C	12509	41933	54374	25371	11305	29841	30502	59353	48007	29267	28596	28264
YBR196C-A	6	12	18	9	6	9	12	21	16	12	13	5
YBR196C-B	13	28	35	27	17	42	23	59	41	36	28	38
YBR197C	211	586	687	589	229	494	454	827	579	604	489	519
YBR198C	417	1273	1563	1082	503	1145	695	1740	1411	1334	1101	1230
YBR199W	789	2600	3374	1855	966	2576	1786	3937	3006	2453	2515	2460
YBR200W	258	1064	1296	556	330	805	664	1605	1222	954	879	964
YBR200W-A	0	1	3	1	1	0	0	1	3	1	0	3
YBR201C-A	24	57	72	33	16	39	45	123	70	43	49	63
YBR201W	140	444	434	323	136	331	309	674	400	312	320	335
YBR202W	280	1031	1228	1175	658	1407	733	1462	1118	2111	1691	1818
YBR203W	310	1121	1319	431	201	512	831	1507	1272	708	554	633
YBR204C	203	881	926	470	249	651	533	1191	862	542	522	643
YBR205W	398	1451	1721	1336	735	1624	959	2148	1618	1686	1615	1788
YBR206W	45	137	184	120	53	149	79	178	170	154	137	156
YBR207W	539	1657	1680	1534	591	1471	1080	1970	1659	1752	1490	1553
YBR208C	551	1760	3268	732	313	822	1426	3145	2490	875	782	851
YBR209W	15	83	72	68	39	99	45	99	63	79	79	90
YBR210W	193	546	640	499	269	719	442	856	542	770	656	707
YBR211C	94	349	415	344	149	357	258	423	325	406	341	362
YBR212W	432	1310	1353	1412	532	1125	1041	1845	1322	1628	1287	1260
YBR213W	26	72	84	134	41	106	52	105	92	127	113	87
YBR214W	630	2012	2127	833	342	783	1340	2645	2034	932	764	732
YBR215W	277	911	1076	1015	486	1152	650	1189	873	1306	1187	1247
YBR216C	262	1028	1122	880	361	876	680	1520	1057	978	974	937
YBR217W	88	328	349	281	168	405	240	451	271	369	388	366
YBR218C	751	2844	4211	2489	1199	2996	1943	3998	3436	2718	2671	2622
YBR219C	0	3	4	2	0	2	0	0	3	0	1	1
YBR220C	306	927	1111	1174	451	1211	687	1361	1075	1350	1159	1208
YBR221C	2241	7484	8376	7413	3128	7321	5455	10510	7845	7678	8183	7165
YBR221W-A	8	35	55	22	16	42	37	51	47	23	32	31
YBR222C	1657	5258	5995	3521	1493	3510	3790	6980	5506	3678	3225	3205
YBR223C	297	1043	1362	313	119	344	723	1551	1334	401	399	368
YBR223W-A	0	0	0	0	0	0	0	0	0	0	0	0
YBR224W	3	14	23	7	3	6	5	27	16	12	11	6
YBR225W	436	1421	1837	468	210	513	1045	2205	1616	638	582	567
YBR226C	33	84	123	33	20	41	64	163	126	44	63	59
YBR227C	360	1135	1418	1079	498	1372	869	1689	1173	1382	1421	1335
YBR228W	191	615	740	642	288	764	464	897	638	769	777	768
YBR229C	421	1442	2109	879	387	1022	987	2278	1973	1090	1083	1032
YBR230C	358	864	853	1222	408	1015	827	1356	799	1253	1081	1032
YBR230W-A	82	269	232	167	94	257	161	265	111	152	172	177
YBR231C	152	408	437	683	305	659	289	499	404	994	726	787
YBR232C	11	39	36	75	23	60	19	50	25	78	69	62
YBR233W	128	390	436	1111	443	995	275	565	410	1113	1139	1067
YBR233W-A	59	215	222	300	169	417	144	260	173	324	331	342
YBR234C	1921	5924	6873	4437	1980	4926	4273	8246	6105	5363	4561	4780
YBR235W	392	1148	1616	905	367	994	782	1624	1466	960	970	979
YBR236C	408	1426	1803	978	470	1233	976	2088	1581	1223	1168	1181
YBR237W	308	1087	1372	737	370	981	725	1516	1171	949	961	1046
YBR238C	342	991	1027	1071	461	911	936	1986	1200	1179	1170	1064
YBR239C	199	604	758	424	176	416	501	943	742	562	449	443
YBR240C	17	81	65	67	28	79	42	79	57	68	62	61
YBR241C	194	595	621	407	133	296	439	770	611	389	302	322
YBR242W	810	2657	3267	2229	1038	3025	2067	3609	2719	2951	2728	2673
YBR243C	247	782	943	1752	641	1528	804	1542	1134	1696	1890	1752
YBR244W	188	952	975	2523	1288	3333	495	848	689	4145	4015	3843
YBR245C	374	1284	1875	2562	1146	2839	872	1792	1680	2823	2845	2933
YBR246W	338	1074	1350	1580	697	1835	804	1503	1260	1890	1743	1983
YBR247C	498	1697	2006	2317	1168	2591	1139	2423	1870	2804	2675	2772
YBR248C	909	3358	4415	3372	1552	4222	2255	4589	3563	3638	3493	3392
YBR249C	4543	14598	15654	16348	6793	17600	11267	20986	13934	20405	20346	17525
YBR250W	23	101	131	84	40	116	51	134	95	102	90	112
YBR251W	120	438	522	687	274	655	319	627	401	693	643	712
YBR252W	295	748	827	1629	715	2183	540	1178	682	1991	1686	2005
YBR253W	256	700	707	498	291	974	495	874	547	748	730	742
YBR254C	102	323	415	328	168	496	225	466	395	375	354	469
YBR255C-A	119	368	317	318	119	376	257	455	245	388	378	420
YBR255W	220	801	1018	479	243	599	462	971	805	637	535	603
YBR256C	993	3251	3945	2932	1449	4946	2520	5477	3705	4673	4182	4824
YBR257W	144	499	532	509	258	708	357	711	454	646	668	656
YBR258C	164	394	415	254	100	353	335	563	330	341	308	303
YBR259W	276	946	1379	459	272	620	646	1435	1161	542	657	650
YBR260C	190	829	881	653	285	718	505	1051	834	734	692	738
YBR261C	448	1401	1572	1184	555	1473	1011	1979	1509	1550	1159	1406
YBR262C	136	332	382	435	146	494	346	492	352	582	325	458
YBR263W	1413	5189	6802	4015	1999	5317	3122	7478	6787	4861	5351	5449
YBR264C	194	512	570	420	188	531	391	728	504	527	397	490
YBR265W	438	1395	1502	1311	554	1291	995	1991	1374	1410	1156	1219
YBR266C	0	0	0	0	0	0	0	0	0	0	0	0
YBR267W	366	916	1165	2191	879	2098	840	1383	1078	2464	1842	2226
YBR268W	86	210	263	305	149	418	173	376	251	425	274	405
YBR269C	477	1063	1080	1018	336	745	957	1612	1088	1082	846	861
YBR270C	165	478	596	474	200	526	324	657	454	567	505	489
YBR271W	168	553	699	994	460	1183	398	839	679	1223	1130	1240
YBR272C	268	949	1352	628	278	692	640	1378	1291	670	669	736
YBR273C	533	1767	2079	1026	483	1223	1122	2288	1823	1406	1056	1204
YBR274W	198	672	918	656	359	823	456	988	850	757	861	869
YBR275C	156	716	999	1793	916	2351	427	1057	932	1977	2292	2602
YBR276C	382	1377	2154	1719	798	2126	955	2045	2040	1866	2067	2196
YBR277C	1	13	7	17	7	31	3	17	7	14	32	31
YBR278W	83	214	280	434	197	593	134	301	210	529	391	512
YBR279W	691	2093	2353	1821	883	2170	1572	2807	1807	2409	1945	1895
YBR280C	177	595	690	285	119	298	349	761	602	362	321	316
YBR281C	230	973	1102	1288	514	1281	687	1346	1160	1506	1576	1481
YBR282W	97	290	341	349	192	525	206	465	242	522	388	516
YBR283C	1841	6055	7279	6810	2719	6642	4842	8951	6713	7610	7870	6823
YBR284W	46	179	242	120	75	156	118	270	222	156	142	176
YBR285W	5	18	33	9	9	12	24	34	26	20	16	17
YBR286W	2427	8796	11003	5315	2779	7253	5789	12855	10494	7134	7012	7514
YBR287W	1244	4185	5233	1349	654	1547	3295	6707	4992	1823	2082	1699
YBR288C	394	1408	1642	860	454	1141	1007	1841	1332	1051	1083	1134
YBR289W	256	866	1156	1047	395	1009	586	1088	944	990	894	919
YBR290W	616	1810	1870	1123	538	1361	1303	2591	1588	1421	1406	1380
YBR291C	216	649	783	652	300	858	433	995	644	853	808	853
YBR292C	10	39	55	56	21	46	20	54	46	44	53	44
YBR293W	323	1071	1226	1085	461	1084	700	1370	1046	1102	1123	1043
YBR294W	408	1323	1959	637	305	763	849	1701	1602	737	635	726
YBR295W	551	2005	3049	764	319	836	1291	2683	3091	880	853	839
YBR296C	36	138	251	69	23	98	85	235	148	94	101	100
YBR296C-A	3	7	8	3	2	5	3	14	8	4	2	2
YBR297W	112	433	533	541	310	796	286	631	437	630	604	667
YBR298C	86	311	343	667	259	806	227	435	355	688	679	673
YBR298C-A	1	0	1	4	5	6	2	3	2	6	4	8
YBR299W	12	22	31	51	26	59	13	34	20	54	62	58
YBR300C	3	5	8	10	4	12	2	5	10	11	7	10
YBR301W	4	21	33	12	9	33	9	17	10	15	7	15
YBR302C	0	0	0	0	0	0	0	0	1	0	0	0
YCL001W	259	840	900	1502	695	1811	614	1393	969	1667	1782	1661
YCL001W-A	19	54	60	46	17	43	32	68	42	36	39	31
YCL001W-B	12	71	50	53	22	52	29	76	49	39	60	42
YCL002C	211	776	962	870	346	982	563	1178	923	922	1010	928
YCL004W	130	437	590	379	167	396	301	633	532	392	394	455
YCL005W	290	726	789	731	284	719	639	1244	758	906	733	733
YCL005W-A	190	606	603	459	220	644	417	870	543	656	545	722
YCL007C	61	167	182	162	55	215	181	242	122	278	211	214
YCL008C	232	739	1049	688	223	517	550	989	1013	763	531	573
YCL009C	1033	3595	4608	3882	1383	3276	2533	5470	5063	4302	3779	3726
YCL010C	219	620	860	905	334	835	390	794	610	976	749	875
YCL011C	1210	3419	4596	3816	1635	4373	2496	4760	3966	4867	3836	4371
YCL012C	220	617	753	254	127	433	523	1051	721	310	342	391
YCL014W	112	460	664	431	212	500	280	535	570	413	423	471
YCL016C	209	576	694	673	243	725	420	818	600	772	582	696
YCL017C	732	2432	3039	2081	837	2053	1598	3235	2870	2151	2104	1978
YCL018W	515	1721	1888	1357	748	1911	1458	2660	1754	2153	1925	1808
YCL019W	30	78	116	35	14	29	63	106	71	34	33	36
YCL020W	0	0	0	0	0	0	0	0	0	0	0	0
YCL021W-A	50	187	287	123	60	190	130	261	223	151	137	190
YCL022C	0	0	0	0	0	0	0	0	0	0	0	0
YCL023C	2	4	5	23	14	29	0	3	4	23	11	31
YCL024W	41	171	192	1371	635	1484	115	252	205	1947	1884	1796
YCL025C	309	1017	1154	1926	784	1767	772	1511	1044	1864	1455	1560
YCL026C-A	1	17	20	26	14	40	22	29	24	32	30	55
YCL026C-B	57	191	240	239	75	155	143	209	206	209	173	206
YCL027W	6431	18371	18742	2022	1212	2843	14351	25024	16359	5058	3186	3518
YCL028W	426	1381	1660	2094	916	1901	956	1957	1523	2135	1917	2021
YCL029C	176	603	744	978	456	1182	431	826	627	1213	1140	1149
YCL030C	1772	7086	9474	5480	2568	7144	4769	10694	7224	6747	6208	5850
YCL031C	516	1583	1745	1898	946	2275	1145	2240	1472	2420	2327	2134
YCL032W	303	849	958	855	311	815	662	1211	882	1047	800	773
YCL033C	434	1107	1155	897	272	979	851	1555	1119	1043	724	908
YCL034W	509	1484	1530	1320	487	1202	1173	2007	1550	1363	1017	1056
YCL035C	1228	4204	4225	2227	1334	3950	2936	5928	3330	3044	3291	3624
YCL036W	147	491	658	1634	708	1468	371	681	530	1585	1369	1339
YCL037C	13	61	144	56	38	72	32	67	99	41	59	66
YCL038C	286	1038	1279	386	202	482	638	1380	1095	480	459	503
YCL039W	303	1202	1262	733	233	680	688	1503	1247	856	763	725
YCL040W	3685	11752	12212	10687	3479	6921	8633	17395	12368	8161	6391	6418
YCL041C	109	316	363	280	91	216	248	433	269	283	277	206
YCL042W	126	313	334	317	133	196	253	465	253	258	177	156
YCL043C	5483	17508	21922	16019	6340	15472	11906	24707	20424	15180	14891	15312
YCL044C	222	566	783	746	258	635	451	894	767	712	656	650
YCL045C	910	3303	4405	2849	1343	3531	2174	4689	3866	3306	3493	3338
YCL046W	17	53	64	45	20	40	35	62	48	63	54	57
YCL047C	220	708	885	548	269	765	513	1089	715	723	642	736
YCL048W	29	85	122	39	33	81	75	148	122	87	63	87
YCL048W-A	5	34	29	12	8	18	17	44	33	18	16	16
YCL049C	415	1374	1444	824	384	818	940	1732	1117	893	630	687
YCL050C	1570	4982	5103	4021	1956	5149	4158	7945	4972	5376	5240	5284
YCL051W	227	710	700	588	240	581	502	969	677	713	686	637
YCL052C	485	1440	1728	1088	464	1218	1151	2163	1576	1290	1299	1192
YCL054W	831	2611	3197	3423	1790	4293	2010	3641	2529	4902	4133	4216
YCL055W	5874	17985	18226	2242	1239	3266	14848	26785	17200	4828	3338	4015
YCL056C	496	1562	1776	476	301	799	1110	2090	1395	907	787	880
YCL057C-A	653	1641	1478	1828	653	1940	1325	2401	1467	1835	1635	1934
YCL057W	809	3157	3878	2399	1017	2465	2017	4529	3560	2494	2757	2627
YCL058C	88	189	213	343	99	305	184	314	163	415	347	312
YCL058W-A	0	0	0	0	0	0	0	0	0	0	0	0
YCL059C	593	1726	2163	2317	1232	3603	1490	2447	1998	3549	3250	3454
YCL061C	170	550	779	1994	885	2304	406	745	565	2118	2395	2368
YCL063W	218	698	784	926	419	931	473	925	669	913	883	848
YCL064C	1691	4204	5025	5157	2210	5778	3247	5571	3954	5916	6331	6229
YCL065W	0	0	0	0	0	0	0	0	0	0	0	0
YCL066W	0	0	0	0	0	0	0	0	0	0	0	0
YCL067C	0	0	0	0	1	0	0	0	1	0	3	0
YCL068C	0	0	0	0	0	1	0	0	0	0	0	0
YCL069W	0	0	0	0	0	0	0	0	0	0	0	0
YCL073C	0	0	1	2	0	0	0	0	1	1	0	0
YCL074W	1	0	0	0	0	0	0	0	0	0	0	0
YCL075W	0	0	1	0	0	0	0	1	0	0	0	0
YCL076W	0	0	0	0	0	0	0	0	0	0	0	0
YCR001W	10	44	65	32	14	44	29	59	66	46	35	41
YCR002C	723	2518	2737	2085	946	2452	1947	3460	2460	2346	2447	2320
YCR003W	137	415	416	482	261	634	311	608	323	595	541	571
YCR004C	696	2765	3458	2083	1071	2912	1709	3852	3119	2493	2477	2747
YCR005C	1083	3545	4137	2378	1221	2821	2708	5663	3661	2596	2299	2593
YCR006C	27	71	98	65	18	78	47	113	95	77	68	68
YCR007C	188	613	735	281	136	329	492	949	712	371	353	362
YCR008W	488	1584	2127	1637	788	2173	1067	2369	1902	1803	2013	2156
YCR009C	3868	14180	16187	3426	2050	5352	9573	19473	13784	5505	5085	5483
YCR010C	243	914	1309	136	69	190	497	985	791	208	164	193
YCR011C	456	1707	2599	1466	609	1729	1154	2398	2201	1569	1649	1603
YCR012W	19291	68653	75720	39325	16237	38845	44878	97455	69989	45602	37726	44829
YCR013C	1165	3632	5155	2249	843	2290	2803	5385	4625	2852	2382	2692
YCR014C	135	463	632	422	202	575	310	636	505	521	603	529
YCR015C	62	251	336	222	105	263	169	377	311	277	261	267
YCR016W	378	1328	1332	1816	922	2463	968	1695	1019	2499	2305	2280
YCR017C	1058	3321	4440	2863	1214	2975	2626	4891	4050	3274	3155	3039
YCR018C	270	951	989	738	366	954	579	995	675	921	711	832
YCR018C-A	6	27	44	18	18	27	31	35	34	36	30	34
YCR019W	262	949	1105	1030	461	1230	619	1455	959	1239	1106	1241
YCR020C	155	428	534	581	252	707	297	606	460	710	703	776
YCR020C-A	192	596	713	488	224	774	388	781	587	688	625	812
YCR020W-B	130	530	566	493	313	976	354	810	562	846	765	1062
YCR021C	363	1013	1093	597	228	661	1241	2159	1467	734	651	637
YCR022C	9	54	69	71	27	78	20	57	46	91	75	71
YCR023C	536	1873	2637	2208	947	2710	1267	2799	2335	2555	2527	2639
YCR024C	334	1190	1356	825	414	1036	812	1758	1191	955	892	900
YCR024C-A	3225	12180	12821	8020	4175	10230	7488	17063	12062	9560	11114	9911
YCR024C-B	2610	14753	15249	7645	4078	7843	6919	19659	17006	9106	9347	8557
YCR025C	52	174	207	163	74	202	114	285	210	231	222	213
YCR026C	715	2315	3485	2631	1137	2900	1659	3560	3175	2850	2849	2878
YCR027C	247	754	929	640	314	869	570	1121	790	832	788	753
YCR028C	339	1035	1207	1067	425	1036	685	1344	1076	1124	1145	979
YCR028C-A	652	2213	2130	2402	1230	3069	1629	3217	2042	2819	3028	3031
YCR030C	461	1519	1979	1074	416	959	976	1975	1732	1251	1060	979
YCR031C	6976	20235	22256	19052	9506	27357	15033	30280	20431	27164	23656	27562
YCR032W	217	781	1388	486	255	669	482	1093	1228	582	639	684
YCR033W	389	1380	1835	1284	526	1387	877	1787	1462	1330	1182	1284
YCR034W	828	2655	3061	5887	2190	5149	2379	4748	3131	5879	6707	5675
YCR035C	780	2322	2752	2191	966	2718	1684	3124	2321	2584	2179	2321
YCR036W	1145	3434	4192	2338	1075	3107	2576	4744	3354	2779	2509	2622
YCR037C	535	1799	2045	1613	669	1551	1270	2357	1749	1778	1752	1646
YCR038C	63	258	302	242	107	274	181	333	274	247	254	286
YCR038W-A	0	0	0	0	0	0	0	0	0	0	0	0
YCR039C	0	0	0	0	0	0	0	0	0	0	0	0
YCR040W	0	0	1	0	0	0	0	0	0	0	0	0
YCR041W	4	19	32	10	6	25	14	26	32	25	14	30
YCR042C	380	1520	2069	1132	539	1198	910	1973	1758	1467	1397	1339
YCR043C	306	827	1023	965	454	1186	635	1374	928	1331	1121	1214
YCR044C	335	1016	1141	1052	425	1043	723	1397	1004	1167	1141	1110
YCR045C	125	371	466	749	259	705	306	542	407	654	547	649
YCR045W-A	0	0	0	0	0	0	0	0	0	0	0	0
YCR046C	191	577	575	1012	298	814	481	767	586	1018	652	830
YCR047C	270	676	764	1313	457	1082	523	975	716	1504	1022	1076
YCR047W-A	0	0	0	0	0	0	0	0	0	0	0	0
YCR048W	144	402	468	554	227	482	308	681	489	533	453	442
YCR049C	4	17	13	18	6	18	8	14	14	26	12	10
YCR050C	5	13	16	23	6	23	14	25	19	28	14	17
YCR051W	725	1573	1944	2126	772	1956	1498	2475	1981	2712	1747	2237
YCR052W	631	1793	2243	2034	795	2068	1233	2504	1956	2257	1707	1928
YCR053W	2966	10214	11212	10264	4530	10682	7322	14731	10228	11662	12385	10559
YCR054C	256	950	1000	1034	473	1097	622	1377	955	1187	1285	1141
YCR057C	858	2778	3517	4199	1803	3946	1942	3719	3092	4513	4306	4108
YCR059C	438	1123	1254	1320	495	1316	903	1499	1254	1482	1066	1265
YCR060W	204	525	575	674	288	840	447	758	496	803	644	711
YCR061W	114	307	374	528	157	369	216	389	368	536	412	384
YCR063W	36	108	106	72	27	61	61	140	97	75	78	67
YCR064C	2	12	13	21	7	19	7	9	11	16	17	16
YCR065W	129	385	566	2052	809	1787	271	499	433	1595	1748	1393
YCR066W	119	418	445	452	228	520	273	571	379	517	476	462
YCR067C	515	1847	2261	1967	786	1764	1288	2541	1994	2074	2167	1864
YCR068W	274	765	917	466	197	439	523	1007	768	604	429	401
YCR069W	593	1838	2160	1256	485	1262	1439	2794	1982	1246	1187	1230
YCR071C	109	327	350	386	199	493	226	496	303	510	453	513
YCR072C	455	1487	1669	2582	1093	2249	1124	2031	1459	2745	2423	2152
YCR073C	465	1445	2365	974	392	1035	995	2173	2081	1127	1068	986
YCR073W-A	202	646	1005	619	234	589	452	965	920	715	505	627
YCR075C	59	219	252	411	128	332	175	315	213	328	294	306
YCR075W-A	83	223	193	175	80	240	184	345	215	204	162	177
YCR076C	259	646	693	747	250	638	542	921	588	742	605	617
YCR077C	700	2310	2572	2360	992	2167	1526	3140	2397	2559	2304	2270
YCR079W	289	673	668	683	214	532	573	984	694	679	515	540
YCR081C-A	0	0	0	0	0	0	0	0	0	0	0	0
YCR081W	105	408	740	376	171	385	229	633	566	399	413	418
YCR082W	250	848	1089	719	415	1293	631	1341	969	1148	1024	1319
YCR083W	134	453	596	213	123	490	309	575	484	372	350	414
YCR084C	789	2401	2678	3819	1323	2886	1671	3431	2697	3445	2922	2885
YCR085W	0	5	9	17	9	16	3	13	5	5	1	7
YCR086W	107	311	289	481	169	438	251	429	279	422	376	362
YCR087C-A	0	0	0	0	0	0	0	0	0	0	0	0
YCR087W	19	118	143	148	62	211	109	175	123	267	201	234
YCR088W	1626	5583	6990	3386	1656	3756	3317	6785	6182	4135	3391	3728
YCR089W	29247	98868	141269	11117	5611	13143	69763	135939	127185	21407	17236	16089
YCR090C	31	165	192	385	189	558	113	237	211	506	444	541
YCR091W	91	229	309	215	113	245	181	418	340	246	261	274
YCR092C	179	610	916	875	394	1015	422	926	729	971	984	945
YCR093W	495	1929	2835	1902	914	2149	1330	2892	2569	2181	2489	2302
YCR094W	230	779	1024	759	381	940	580	1174	891	885	936	902
YCR095C	141	462	570	365	182	483	333	673	512	570	488	563
YCR095W-A	13	42	56	29	11	37	21	48	37	36	38	23
YCR096C	0	0	0	0	0	0	0	0	0	0	0	0
YCR097W	167	654	660	275	185	525	482	950	558	427	467	515
YCR097W-A	0	0	0	0	0	0	0	0	0	0	0	0
YCR098C	34	152	151	145	70	163	111	221	168	207	168	175
YCR099C	115	341	543	87	46	129	284	491	420	133	100	137
YCR100C	149	574	841	166	61	212	402	827	687	189	200	191
YCR101C	79	265	336	62	29	79	173	390	304	75	63	78
YCR102C	26	84	85	106	43	111	76	142	126	177	122	179
YCR102W-A	1	8	9	9	1	7	2	12	8	1	8	11
YCR104W	4	8	9	4	9	10	7	14	11	15	7	6
YCR105W	102	320	331	309	140	304	218	462	328	424	358	360
YCR106W	75	337	558	323	144	362	184	470	465	353	347	365
YCR107W	70	276	400	297	144	347	177	357	382	403	329	450
YCR108C	0	0	0	0	0	0	0	0	0	0	0	0
YDL001W	145	568	707	645	330	819	450	885	634	879	806	845
YDL002C	255	767	861	735	358	953	629	1089	768	1075	851	938
YDL003W	14	79	92	8975	3490	9632	98	142	100	7343	9211	7407
YDL004W	674	1724	1810	2718	1011	2790	1666	2885	1836	2989	2552	2751
YDL005C	215	778	943	825	430	1029	526	1006	799	1085	1026	1012
YDL006W	250	831	951	696	278	807	507	1086	917	818	777	829
YDL007C-A	0	0	0	0	0	0	0	0	0	0	0	0
YDL007W	1849	5379	6160	4409	1981	5377	4149	7737	5368	6508	5415	5454
YDL008W	180	486	590	564	227	650	422	768	461	691	535	560
YDL009C	80	175	216	377	166	495	153	264	167	464	455	533
YDL010W	156	470	538	837	403	1061	355	678	461	1097	1074	1133
YDL011C	4	34	24	50	20	46	14	38	24	68	71	48
YDL012C	487	1405	1553	1605	604	1695	1007	1737	1199	1797	1521	1599
YDL013W	287	844	1048	1011	425	1082	625	1036	797	1146	914	967
YDL014W	2596	7626	9401	11334	4669	11986	5596	10057	8264	12336	10178	11016
YDL015C	1501	4935	5181	5219	2467	5487	4063	7679	4735	5278	6486	5266
YDL016C	116	283	366	349	113	367	273	355	295	383	422	407
YDL017W	139	485	506	805	394	925	332	738	499	968	948	881
YDL018C	104	335	312	1284	547	1426	225	484	319	1245	1291	1232
YDL019C	271	992	1517	1018	413	1185	727	1387	1216	1264	1134	1169
YDL020C	942	3122	3324	2072	977	2599	1785	3470	2635	3466	2539	3138
YDL021W	144	512	523	89	34	100	356	774	438	113	88	113
YDL022C-A	0	2	1	1	0	1	1	0	2	0	2	0
YDL022W	3462	9579	11309	2423	896	2597	6989	13810	10338	2496	1988	1974
YDL023C	110	411	309	92	30	63	299	551	329	82	72	42
YDL024C	13	72	99	41	25	81	53	103	102	82	49	79
YDL025C	282	928	1149	780	367	951	597	1168	859	874	778	820
YDL025W-A	0	0	0	0	0	0	0	0	0	0	0	0
YDL026W	27	67	51	42	17	45	41	86	55	65	49	37
YDL027C	342	1256	1440	718	359	847	878	1875	1311	851	936	859
YDL028C	133	459	660	536	268	667	292	568	606	549	589	647
YDL029W	2073	6647	7477	4047	1968	5236	4296	9023	6594	5496	4547	5028
YDL030W	155	517	580	671	357	797	357	720	529	839	802	798
YDL031W	655	2297	2712	2445	1500	3687	1348	2939	2111	3510	3371	3898
YDL032W	1	3	4	13	4	4	10	8	5	6	7	7
YDL033C	103	277	287	431	151	379	212	339	284	480	380	387
YDL034W	4	41	26	24	13	29	24	39	20	35	20	27
YDL035C	299	1096	1453	924	497	1206	782	1718	1298	1214	1229	1232
YDL036C	144	534	589	557	271	669	415	794	532	802	739	757
YDL037C	140	506	582	705	394	553	496	1010	588	897	867	633
YDL039C	491	1710	1898	2648	1262	1972	1766	3508	2429	2958	2844	2220
YDL040C	784	2687	3490	2809	1337	2978	1670	3810	3099	3177	3244	3338
YDL041W	7	12	24	29	6	14	9	16	12	28	22	28
YDL042C	192	605	672	893	382	960	417	722	605	828	959	911
YDL043C	163	530	598	506	242	563	368	705	511	660	584	571
YDL044C	103	351	401	345	189	508	245	499	316	495	396	499
YDL045C	339	1062	1175	678	315	718	820	1465	1059	786	711	744
YDL045W-A	192	558	573	635	341	846	411	803	444	851	700	868
YDL046W	780	2324	2122	2715	991	2554	1826	3137	2061	3066	2928	2454
YDL047W	666	1974	1898	2308	867	2071	1353	2735	1808	2443	1997	2097
YDL048C	710	1911	1814	1100	349	776	1923	3616	2484	1422	1083	1178
YDL049C	38	155	136	152	40	165	116	249	160	129	152	133
YDL050C	37	119	176	120	73	255	111	157	114	209	199	247
YDL051W	576	2007	2413	2689	1436	4302	1480	3029	2039	3891	3686	4340
YDL052C	542	1821	1921	2069	922	2266	1304	2329	1616	2285	2047	2196
YDL053C	383	1358	1554	1171	640	1451	987	1883	1338	1543	1361	1497
YDL054C	227	785	939	1508	509	1446	627	1231	807	1432	1621	1220
YDL055C	5725	18482	20465	39780	14610	38947	14796	29252	19562	28862	32185	30887
YDL056W	286	933	1180	849	408	907	583	1274	916	980	870	885
YDL057W	175	549	575	330	116	359	374	772	545	392	316	297
YDL058W	438	1596	2487	1343	665	1828	1073	2181	2035	1664	1587	1902
YDL059C	45	126	148	179	65	208	88	185	121	187	184	203
YDL060W	766	2507	3213	3656	1706	4087	1904	3355	2707	4472	3838	4256
YDL061C	2496	7598	6975	6880	3762	11134	5024	11475	6577	10247	9195	11143
YDL062W	13	49	65	117	37	128	48	79	51	122	139	98
YDL063C	336	1201	1382	2144	981	2210	866	1657	1301	2191	2637	2188
YDL064W	221	633	684	873	384	1095	484	955	688	980	924	1118
YDL065C	345	1131	1168	1469	701	1907	928	1690	975	1640	1770	1732
YDL066W	904	3213	4757	3010	1414	4022	2265	4743	4158	3959	3299	3729
YDL067C	399	991	938	1316	492	1432	885	1570	936	1485	1353	1350
YDL068W	3	10	21	14	6	15	7	16	8	18	19	19
YDL069C	33	105	129	98	74	181	74	157	115	134	158	164
YDL070W	1106	4223	4573	2658	1469	3695	2885	6468	4514	3436	3218	3881
YDL071C	28	87	78	96	43	102	50	125	78	114	105	128
YDL072C	2016	5691	5844	3086	1324	3910	4766	8379	5507	3902	3495	3692
YDL073W	365	1275	1780	1260	648	1618	831	1739	1462	1481	1496	1501
YDL074C	352	1426	1884	1594	810	1983	886	1889	1555	1789	1879	1835
YDL075W	8701	20088	22228	26974	10725	33283	18769	30007	19942	37178	26497	33290
YDL076C	246	766	957	573	312	738	542	1094	763	752	704	663
YDL077C	178	691	976	693	305	782	485	934	875	723	805	801
YDL078C	766	2550	2765	1950	793	2215	1795	3549	2529	2175	2061	2084
YDL079C	91	400	412	402	186	474	248	488	373	462	444	441
YDL080C	306	989	1206	914	397	981	762	1401	1141	1039	864	1016
YDL081C	4569	13219	15721	14616	7132	23347	9517	20174	16340	19605	16381	26490
YDL082W	4728	13722	14416	15780	7515	20621	11346	20246	12409	20916	19527	20434
YDL083C	6666	19159	19484	23806	10036	25969	16900	29236	18204	28811	27482	26461
YDL084W	2090	7339	9643	6884	3404	9549	4757	10796	8717	7915	8635	9265
YDL085C-A	225	814	875	321	224	672	536	1143	655	532	517	611
YDL085W	29	87	104	57	17	58	62	116	118	55	60	60
YDL086C-A	0	0	0	0	0	0	0	0	0	0	0	0
YDL086W	591	1768	1660	1404	614	1669	1133	2596	1528	1532	1538	1593
YDL087C	75	227	271	256	124	260	169	336	259	314	254	215
YDL088C	389	1209	1456	1372	629	1392	850	1691	1276	1610	1512	1481
YDL089W	152	645	691	527	274	720	443	957	672	875	1005	834
YDL090C	102	380	473	475	234	613	243	459	401	585	617	611
YDL091C	194	620	723	425	182	495	374	844	601	547	583	515
YDL092W	409	1184	1251	1317	594	1829	931	1675	990	1835	1577	1789
YDL093W	121	427	573	1054	387	1033	378	804	631	940	1186	1061
YDL094C	23	53	75	113	34	142	49	74	76	101	138	148
YDL095W	1239	4468	5980	7679	3009	7637	2926	6274	5390	7029	7553	7361
YDL096C	23	64	63	123	36	84	36	102	91	131	88	107
YDL097C	1573	5189	5929	4573	2089	5452	3820	7401	5524	6027	5472	5742
YDL098C	104	319	294	319	170	469	210	425	248	457	381	501
YDL099W	689	2038	1945	1975	1056	2581	1619	2702	1499	3096	2571	2656
YDL100C	1399	5217	5866	4755	2262	5791	3379	7495	5396	5651	5609	5668
YDL101C	130	436	553	1998	876	2598	252	567	462	1669	2030	2165
YDL102W	148	509	704	1623	754	1877	289	633	578	1732	1971	2092
YDL103C	266	1046	1323	2228	931	2453	675	1421	1130	2523	2746	2532
YDL104C	39	147	158	262	101	323	100	237	145	276	331	353
YDL105W	15	102	127	422	217	480	49	103	65	405	480	453
YDL106C	158	650	740	858	355	837	380	829	631	909	923	855
YDL107W	96	290	347	322	149	352	202	397	262	337	309	344
YDL108W	211	650	690	753	274	804	495	892	676	798	652	790
YDL109C	118	378	505	390	134	367	226	476	400	420	348	360
YDL110C	466	1311	1397	811	320	952	937	1648	1222	1051	675	834
YDL111C	454	1391	1600	1659	696	1891	1044	2098	1510	1967	1817	1805
YDL112W	477	1789	2503	1729	892	2268	1295	2380	2235	2242	2212	2341
YDL113C	302	1095	1522	484	263	708	614	1411	1261	613	538	672
YDL114W	3	29	18	4	2	15	20	36	29	32	12	28
YDL114W-A	8	30	22	28	10	32	20	32	26	30	25	28
YDL115C	286	919	1132	826	349	1017	726	1251	967	989	832	941
YDL116W	407	1422	1893	1407	704	1692	981	1953	1588	1523	1767	1625
YDL117W	312	954	1350	863	409	976	671	1266	1241	1071	1111	1098
YDL118W	20	66	62	31	14	41	56	104	70	40	32	28
YDL119C	209	664	726	289	131	366	492	851	595	369	305	346
YDL120W	323	1013	1269	1106	585	1551	710	1620	1000	1508	1378	1544
YDL121C	266	842	955	961	597	1615	623	1273	814	1370	1368	1545
YDL122W	726	2380	3293	2843	1213	3194	1682	3236	2754	3492	3228	3317
YDL123W	244	720	867	414	148	398	529	1013	771	515	449	401
YDL124W	2455	7510	8006	6081	2292	5476	5884	10561	8798	7276	7029	6905
YDL125C	1375	3971	3769	3398	1407	3982	2901	5989	3840	3828	3702	3818
YDL126C	2917	10521	13986	7804	3418	8633	6836	14750	12786	10039	8740	9300
YDL127W	3309	10312	10342	2840	1284	3125	6840	13568	9205	3554	3086	3169
YDL128W	883	2535	3267	2511	965	2387	2034	3837	2787	2889	2634	2488
YDL129W	63	171	228	373	132	335	142	271	224	421	335	413
YDL130W	6584	15655	15178	19517	7288	20072	14635	23773	14359	25066	19409	21950
YDL130W-A	571	1639	1710	877	410	1140	1231	2307	1331	988	888	927
YDL131W	875	2911	3619	3532	1551	4346	2233	4382	2893	4047	4000	3608
YDL132W	598	2393	2637	1318	642	1645	1417	2999	2411	1757	1702	1698
YDL133C-A	1375	3441	4540	3405	1581	6595	2369	5463	3756	4670	4267	7556
YDL133W	287	972	1347	711	350	990	641	1358	1107	1030	910	986
YDL134C	977	2930	3499	2145	851	2464	2089	3928	2923	2500	2156	2459
YDL135C	1344	4852	6205	1984	1311	3734	3339	7760	5435	3333	3118	3895
YDL136W	1008	2467	2642	3115	1325	3635	2225	4002	2343	4662	3570	4083
YDL137W	1845	5821	5725	4042	1772	4922	4007	7858	4980	4580	4406	4457
YDL138W	266	806	995	629	267	641	549	1073	805	909	753	722
YDL139C	160	413	475	398	154	489	321	603	386	529	409	503
YDL140C	1333	4163	6466	4777	1856	4020	3011	5785	6127	5248	4725	4408
YDL141W	237	884	1264	900	373	842	597	1257	1128	978	947	974
YDL142C	169	612	718	420	162	438	415	890	644	459	491	471
YDL143W	1809	6047	7098	6411	2738	6944	4259	8414	6304	7451	7144	7068
YDL144C	385	1151	1399	1210	457	1077	885	1817	1438	1413	1128	1089
YDL145C	1433	5371	6573	5849	2364	5526	3705	7588	5917	6227	6083	5828
YDL146W	176	662	812	282	147	369	408	902	766	328	393	413
YDL147W	1057	3771	4964	2842	1561	3861	2527	5524	4475	3863	4094	3985
YDL148C	632	2127	2598	2757	1497	3445	1545	3008	2053	3659	3773	3296
YDL149W	100	357	470	250	98	306	187	483	408	300	303	321
YDL150W	326	877	1019	1229	570	1534	745	1222	861	1833	1426	1639
YDL151C	13	44	49	75	35	69	46	76	47	101	89	79
YDL152W	18	30	30	54	14	41	32	38	14	95	42	41
YDL153C	706	2122	2567	2939	1459	3681	1764	2911	2313	4250	4056	3853
YDL154W	87	295	440	293	149	424	162	354	329	376	364	412
YDL155W	149	563	633	1101	484	1167	340	782	560	1095	1106	1102
YDL156W	68	180	196	686	243	646	130	242	179	797	671	649
YDL157C	220	528	565	852	457	1290	346	794	447	1270	1314	1328
YDL158C	26	81	99	94	40	107	50	129	90	137	147	136
YDL159C-B	0	0	0	0	0	0	0	0	0	0	0	0
YDL159W	148	514	562	484	257	486	340	714	482	580	545	499
YDL159W-A	0	1	2	1	0	0	0	0	2	0	2	0
YDL160C	197	670	1134	492	231	548	400	1045	987	566	547	507
YDL160C-A	70	186	235	260	101	321	157	283	178	250	225	307
YDL161W	878	2709	3140	2792	1363	3279	2003	3511	2532	4202	3137	3094
YDL162C	1	5	1	10	5	23	1	5	6	23	28	22
YDL163W	1	6	13	26	8	19	2	10	9	37	30	20
YDL164C	210	755	858	2786	1173	3036	420	1001	732	2883	3160	3040
YDL165W	263	734	762	697	309	878	579	1111	748	943	812	852
YDL166C	219	640	698	911	409	1130	505	967	633	1122	904	1114
YDL167C	370	1272	1658	1939	1012	2166	777	1838	1385	2392	2183	2255
YDL168W	1424	4381	4905	4153	1888	4575	3438	6769	4989	5105	4639	4874
YDL169C	60	222	218	38	20	60	139	286	202	59	46	55
YDL170W	175	735	834	496	275	743	463	1007	665	610	648	666
YDL171C	745	2145	3643	2367	894	2613	2051	3757	3233	3131	2353	2701
YDL172C	29	90	111	68	21	86	51	118	73	74	73	87
YDL173W	503	1302	1322	1182	467	1122	1089	1791	1180	1654	1085	1132
YDL174C	906	2876	3737	3328	1318	3308	2024	3812	3374	3898	3235	3343
YDL175C	183	689	732	655	293	731	396	891	640	795	625	736
YDL176W	106	324	474	312	152	387	225	483	415	366	339	381
YDL177C	71	206	219	185	109	264	132	309	176	289	246	304
YDL178W	641	2193	2630	2774	1347	3384	1516	2998	2097	3245	3199	3121
YDL179W	52	180	211	97	45	164	122	208	190	138	121	125
YDL180W	163	497	607	586	247	632	361	770	580	767	749	704
YDL181W	181	439	479	663	244	523	388	804	593	706	559	641
YDL182W	591	1645	1690	5046	2012	4608	1498	2665	1973	6302	4858	5892
YDL183C	37	116	122	177	86	235	94	170	111	215	232	241
YDL184C	2234	5200	6819	6127	2723	10045	5021	7796	5190	10162	7192	10162
YDL185C-A	46	155	154	94	37	93	109	209	133	93	108	88
YDL185W	3623	13069	16635	7824	3874	9158	8966	19227	15549	8666	9899	9602
YDL186W	32	99	125	82	21	79	92	165	115	72	79	85
YDL187C	1	4	1	0	4	3	1	2	3	0	3	2
YDL188C	332	1062	1201	689	332	821	750	1482	1123	817	810	810
YDL189W	266	882	1044	1014	469	1086	585	1173	937	1265	965	1134
YDL190C	556	2146	2601	1360	678	1563	1417	3008	2205	1615	1699	1673
YDL191W	2393	5481	5958	6597	2539	6582	6094	9280	5105	9531	7101	6827
YDL192W	2430	7679	8026	7973	4071	12063	5556	11634	7450	9975	10473	11923
YDL193W	176	620	813	640	331	881	434	920	704	783	763	879
YDL194W	86	317	442	286	146	386	242	500	408	351	367	365
YDL195W	983	3214	4410	4653	1647	3503	2285	4692	4198	4460	4453	3648
YDL196W	3	11	10	25	11	17	7	14	14	32	27	18
YDL197C	129	447	509	1705	699	1628	281	587	399	1532	1591	1583
YDL198C	621	2104	2048	2342	901	2395	1590	3084	2039	2806	2607	2241
YDL199C	91	267	375	221	66	215	182	387	304	222	200	201
YDL200C	145	432	469	330	155	461	279	638	395	476	465	480
YDL201W	433	1338	1665	1711	794	2127	951	1863	1452	1981	1926	1992
YDL202W	179	538	599	761	354	839	401	820	500	801	717	804
YDL203C	163	533	747	524	255	693	338	755	674	633	613	678
YDL204W	113	379	505	382	167	395	250	520	419	393	367	393
YDL205C	261	824	940	931	438	1094	615	1322	946	1109	1192	1108
YDL206W	172	640	759	387	194	466	376	916	685	460	430	447
YDL207W	322	1188	1362	1194	547	1365	791	1540	1090	1459	1303	1347
YDL208W	966	2823	3145	3546	1825	5583	2286	3842	2693	5246	4122	5182
YDL209C	87	253	368	394	194	536	202	394	240	545	424	495
YDL210W	26	84	124	102	45	112	71	129	105	124	120	132
YDL211C	39	174	214	777	261	709	139	208	145	638	603	557
YDL212W	981	2765	2979	3354	1402	3962	2268	4128	2723	4278	3891	3863
YDL213C	752	2400	2533	2093	1183	3688	1788	3082	1945	3481	2997	3509
YDL214C	38	192	296	176	93	255	89	220	220	253	243	293
YDL215C	466	1549	1781	1579	699	1689	1034	2080	1480	1618	1793	1558
YDL216C	81	256	358	188	109	262	152	355	325	241	189	208
YDL217C	205	540	632	690	266	626	420	816	555	763	589	620
YDL218W	49	139	177	207	66	171	119	158	127	207	174	181
YDL219W	147	537	598	644	297	949	388	895	594	773	791	941
YDL220C	68	220	296	457	182	382	154	364	342	483	487	412
YDL221W	25	58	65	93	46	97	43	84	71	108	94	94
YDL222C	40	133	146	97	48	84	75	177	115	107	83	93
YDL223C	198	711	943	441	193	511	432	922	834	506	431	489
YDL224C	258	900	1189	989	405	872	553	1175	995	988	940	958
YDL225W	535	1794	1963	1805	952	2294	1228	2408	1771	2328	2265	2282
YDL226C	764	2439	2788	2637	1171	2657	1570	3520	2520	2889	2736	2805
YDL227C	280	975	1466	148	64	232	729	1328	1343	251	219	254
YDL228C	246	550	996	979	276	920	596	839	815	1027	802	852
YDL229W	4979	16210	18966	17220	7367	15825	12015	22653	16949	19561	19613	16548
YDL230W	245	688	794	480	169	447	550	994	689	492	377	436
YDL231C	381	1347	1944	1306	591	1475	883	1887	1679	1409	1366	1418
YDL232W	198	489	490	626	282	725	436	814	447	737	766	688
YDL233W	200	672	883	436	197	502	510	1013	865	507	524	495
YDL234C	1044	3750	4527	1118	536	1527	2960	6146	4579	1765	1625	1611
YDL235C	590	1912	2020	1148	622	1719	1246	2654	1713	1444	1443	1515
YDL236W	934	3022	3347	3249	1292	3266	2193	4089	2974	3727	3235	3445
YDL237W	446	1595	1914	1018	511	1202	1015	2185	1741	1246	1177	1202
YDL238C	120	380	546	145	78	166	252	506	509	192	160	172
YDL239C	122	533	909	173	120	276	274	669	774	239	255	307
YDL240C-A	1	3	4	1	3	1	1	5	1	2	3	1
YDL240W	95	456	610	361	195	429	290	558	493	382	408	441
YDL241W	163	492	660	173	103	339	489	859	596	367	313	375
YDL242W	22	78	88	66	39	75	41	100	72	74	65	64
YDL243C	215	632	907	1115	358	1063	538	1002	832	1682	1486	1430
YDL244W	8	49	48	57	14	46	27	44	47	52	46	40
YDL245C	6	7	19	18	5	21	16	30	14	26	33	26
YDL246C	1	1	4	2	2	5	2	3	6	4	6	2
YDL247W	6	11	15	7	2	10	11	11	15	13	11	7
YDL247W-A	2	0	2	0	1	1	0	4	0	2	0	1
YDL248W	80	285	319	247	120	217	239	424	330	230	279	228
YDR001C	1747	6414	8261	2167	1193	2966	3440	8097	7248	2595	2455	2815
YDR002W	2496	8588	10450	6647	3837	11284	5984	12109	9049	9674	8208	10596
YDR003W	279	745	802	589	264	690	587	1023	764	791	637	729
YDR003W-A	40	184	202	125	61	182	126	221	186	167	143	212
YDR004W	217	693	849	1045	489	1394	509	1007	765	1278	1203	1401
YDR005C	304	1085	1128	1044	531	1417	711	1422	1054	1263	1376	1344
YDR006C	411	1519	1988	2004	850	2036	990	2239	1803	2036	2125	2003
YDR007W	164	486	557	598	221	654	415	714	524	704	638	640
YDR008C	10	38	47	27	21	57	19	51	52	54	55	63
YDR009W	57	174	198	253	102	211	138	324	206	309	283	309
YDR010C	7	31	48	57	29	56	25	64	44	57	63	67
YDR011W	3020	9439	12289	10588	4737	11906	7628	15877	12162	14175	14373	13069
YDR012W	2408	6630	7972	9142	3324	8701	5400	9523	7811	9427	8610	9246
YDR013W	103	318	310	679	294	860	252	457	293	735	758	780
YDR014W	45	203	293	349	213	448	129	296	256	462	514	480
YDR014W-A	1	4	4	9	0	11	1	4	5	10	10	9
YDR015C	0	0	0	0	0	0	0	0	0	0	0	0
YDR016C	60	143	146	244	110	287	151	266	187	270	226	276
YDR017C	385	1358	1698	1746	827	1972	947	1802	1422	2038	2010	2042
YDR018C	41	125	131	115	36	105	86	233	129	107	133	131
YDR019C	94	441	583	604	365	932	178	438	352	489	539	653
YDR020C	96	306	353	420	211	504	229	437	322	570	481	436
YDR021W	114	396	486	643	368	879	326	538	419	809	817	842
YDR022C	135	357	402	286	142	374	277	490	344	339	294	336
YDR023W	3040	10329	13321	9821	5146	13879	7208	15167	11242	12545	13043	13424
YDR024W	9	23	51	35	15	32	24	41	32	31	49	37
YDR025W	5687	15965	16727	21671	8269	22190	13102	23122	15869	24105	20597	22135
YDR026C	485	1527	1904	1267	601	1527	1075	2090	1521	1594	1320	1470
YDR027C	219	913	1175	520	293	701	504	1137	997	653	638	702
YDR028C	871	2974	4277	2244	1075	2679	1956	3960	3691	2675	2659	2674
YDR029W	28	112	116	63	30	71	51	140	92	77	75	64
YDR030C	63	231	272	203	111	256	152	260	178	272	222	257
YDR031W	34	143	137	57	31	99	87	187	83	97	64	93
YDR032C	1188	4331	4696	2511	1201	3074	2657	5703	4138	2949	2580	2739
YDR033W	523	1532	1674	1958	670	1458	1433	2665	1882	2489	2309	2053
YDR034C	266	1008	1224	866	435	982	629	1398	1144	1026	1095	1044
YDR034C-A	2	13	31	8	6	6	6	20	27	7	8	5
YDR034C-C	0	0	0	0	0	0	0	0	0	0	0	0
YDR034C-D	41	131	198	103	43	72	90	180	168	84	87	93
YDR034W-B	156	557	592	189	135	493	378	757	556	289	307	458
YDR035W	1527	5381	7171	3768	1851	5196	3661	7443	5811	5543	4619	5042
YDR036C	277	1085	1338	1357	565	1372	677	1539	1146	1465	1419	1406
YDR037W	7199	25642	30028	24400	11788	31730	17487	35552	26134	30965	32289	30178
YDR038C	55	151	253	158	81	192	164	259	278	191	185	206
YDR039C	0	0	0	0	0	0	0	0	0	0	0	0
YDR040C	49	205	313	165	81	196	136	266	247	230	172	205
YDR041W	211	645	634	644	362	917	474	969	625	905	729	887
YDR042C	8	28	29	73	32	104	24	49	34	123	129	140
YDR043C	240	797	749	354	168	463	625	1128	697	532	571	521
YDR044W	231	665	647	1153	459	973	727	1472	812	1425	1259	1228
YDR045C	147	585	705	633	382	1036	392	929	551	961	857	1046
YDR046C	1273	4105	5043	5494	1971	5037	3035	6303	5019	5610	4738	4855
YDR047W	738	2407	2600	3082	1341	3246	1716	3437	2494	3415	3113	3332
YDR048C	13	27	23	10	12	26	14	39	17	38	41	33
YDR049W	339	1031	1173	892	477	1183	715	1367	1009	1261	1043	1104
YDR050C	19695	63380	67592	43295	19489	54352	45019	90879	59241	57785	48057	57202
YDR051C	322	1073	1270	1087	507	1367	791	1433	1021	1438	1356	1363
YDR052C	348	1118	1258	1963	947	2202	726	1397	963	2322	2297	2202
YDR053W	5	16	13	15	15	34	5	27	11	28	35	52
YDR054C	601	1935	1965	1840	818	1951	1301	2501	1808	2441	2016	1909
YDR055W	3150	8192	8289	3726	1198	3598	6795	12185	7915	2876	3083	2818
YDR056C	295	1039	1162	941	406	1258	754	1536	1073	1392	1096	1309
YDR057W	236	820	1014	601	283	721	555	1186	923	832	733	829
YDR058C	67	258	275	194	108	241	180	333	237	238	258	281
YDR059C	289	715	676	552	175	491	608	1098	704	634	554	482
YDR060W	819	3073	3988	4179	2166	5127	2049	4355	3432	5122	5076	5239
YDR061W	325	983	1410	949	388	1190	779	1528	1195	1087	921	1056
YDR062W	1189	4428	5370	4087	2008	5252	2930	6620	4994	4621	5183	4976
YDR063W	275	895	968	726	378	1036	770	1478	968	1093	1011	1121
YDR064W	9824	24651	25688	32758	13130	36916	22590	38702	23598	43343	36122	37401
YDR065W	103	363	460	385	199	521	248	559	425	465	447	537
YDR066C	72	232	277	196	105	292	155	346	242	267	223	290
YDR067C	197	721	774	585	308	800	511	1032	678	701	801	718
YDR068W	364	1181	1359	1231	627	1666	998	1656	960	1697	1472	1488
YDR069C	182	672	955	356	188	429	415	994	777	486	520	489
YDR070C	14	49	56	37	13	44	54	96	60	43	33	39
YDR071C	829	2678	3070	1923	1052	3151	2080	3786	2540	2908	2407	3021
YDR072C	748	2463	2790	2122	903	2331	1820	3365	2470	2339	2427	2163
YDR073W	204	697	858	625	285	801	491	970	703	782	743	731
YDR074W	988	3289	4099	1988	903	2345	2261	4643	3648	2346	2169	2227
YDR075W	92	352	397	596	306	715	253	529	406	712	637	689
YDR076W	60	249	287	397	176	376	154	347	214	401	495	446
YDR077W	18511	50216	64486	103708	34977	70842	43780	70589	56497	114868	79934	63865
YDR078C	49	210	197	187	119	304	137	288	146	301	269	286
YDR079C-A	59	201	230	150	94	275	147	293	175	241	222	283
YDR079W	110	285	263	260	126	384	234	446	242	427	334	354
YDR080W	199	866	1038	598	325	788	485	1197	952	745	856	795
YDR081C	314	1134	1300	1188	597	1320	756	1534	1076	1399	1464	1228
YDR082W	121	389	593	497	263	691	274	608	465	556	511	568
YDR083W	371	1249	1527	1653	925	2260	869	1646	1236	2282	2231	2369
YDR084C	113	371	371	510	226	601	263	535	335	641	596	590
YDR085C	2525	7792	10030	1091	559	1536	5271	10673	8781	2046	1611	1674
YDR086C	739	2347	2224	2632	1467	4261	1690	3148	1769	3893	3476	4160
YDR087C	510	1591	2107	2144	960	2900	1125	2086	1722	2652	2362	2800
YDR088C	286	819	897	713	364	912	683	1072	740	1078	826	914
YDR089W	75	394	629	374	183	469	165	393	393	317	304	384
YDR090C	290	852	878	840	337	827	601	1191	773	956	879	809
YDR091C	1449	4733	5844	5828	2700	6336	3561	7019	5025	6665	7447	6321
YDR092W	92	269	259	251	98	298	253	411	275	264	246	261
YDR093W	361	1192	1988	2071	769	2070	836	1777	1887	2271	2093	2118
YDR094W	1	2	10	14	3	11	7	10	13	12	11	14
YDR095C	2	4	8	9	7	9	6	8	11	12	15	11
YDR096W	101	473	593	655	328	723	311	686	529	788	922	812
YDR097C	166	547	736	4406	1805	4932	360	725	614	4753	5246	5185
YDR098C	643	2420	2754	2276	1267	3352	1495	3572	2558	2942	2812	3270
YDR098C-A	0	0	0	0	0	0	0	0	0	0	0	0
YDR098C-B	122	538	840	98	63	230	397	804	814	175	201	288
YDR099W	2535	8563	9589	7430	3436	8174	6097	11797	8685	9053	9146	8256
YDR100W	317	986	1009	724	332	756	641	1446	880	750	724	695
YDR101C	820	2742	3499	4940	2064	5254	2031	3850	3092	5251	5516	5090
YDR102C	5	16	40	24	17	20	17	35	30	34	32	24
YDR103W	329	1332	1803	1093	522	1271	861	1845	1446	1173	1280	1339
YDR104C	87	398	568	306	160	441	231	512	450	379	375	416
YDR105C	341	1169	1378	1068	445	1059	869	1614	1219	1062	1145	1032
YDR106W	12	44	70	26	10	50	29	65	43	19	23	40
YDR107C	1194	4029	4781	724	399	911	2520	5051	4283	1342	985	1155
YDR108W	220	844	1078	641	265	646	468	985	989	723	672	609
YDR109C	212	747	1026	804	378	993	435	916	777	900	815	933
YDR110W	178	731	1010	977	592	1534	400	961	809	1314	1204	1438
YDR111C	379	1244	1439	1500	726	1626	937	1724	1332	1776	1799	1659
YDR112W	36	93	94	120	51	130	65	127	80	124	139	121
YDR113C	128	376	391	1751	670	1579	166	318	244	1211	1392	1267
YDR114C	31	59	54	179	40	113	84	103	77	183	116	146
YDR115W	168	468	459	854	326	1023	353	676	383	816	767	875
YDR116C	218	695	778	799	395	981	503	1018	611	1126	893	975
YDR117C	315	1038	1242	1096	502	1254	751	1490	1026	1151	1330	1214
YDR118W	85	344	444	374	152	418	193	437	375	385	410	462
YDR118W-A	4	12	18	10	6	26	9	18	11	29	7	29
YDR119W	548	2413	3701	2085	1109	2421	1557	3611	3180	2388	3063	2634
YDR119W-A	6	12	10	7	0	10	13	21	16	6	9	7
YDR120C	591	1792	1936	2817	1277	3011	1249	2477	1777	3394	3163	3121
YDR121W	148	480	561	660	303	846	325	615	479	872	682	787
YDR122W	391	1556	2265	1070	555	1358	946	2113	1999	1332	1279	1463
YDR123C	229	775	977	624	249	644	526	1162	788	728	603	632
YDR124W	1201	3936	4694	461	208	692	3159	6338	4508	825	776	859
YDR125C	466	1652	1960	303	145	361	1229	2501	1928	458	464	430
YDR126W	149	482	515	507	189	608	332	594	392	540	544	507
YDR127W	1653	5739	8409	5495	2376	5980	4071	8659	7351	6315	5978	6012
YDR128W	324	1038	1611	1025	451	1149	678	1519	1411	1102	1114	1189
YDR129C	2489	8945	9954	5498	2472	6076	5910	11832	9132	6720	6392	5802
YDR130C	98	349	394	358	147	421	200	449	325	359	295	308
YDR131C	149	584	655	529	256	522	426	840	637	513	617	546
YDR132C	141	459	497	583	266	588	331	702	487	654	732	663
YDR133C	18	61	54	1555	444	1209	64	92	62	558	752	576
YDR134C	84	312	248	7364	2195	5432	210	411	209	2944	3075	2525
YDR135C	902	3243	4736	2986	1267	3225	2208	4487	4591	3855	3708	3679
YDR136C	10	28	38	35	14	41	20	40	27	38	35	47
YDR137W	306	1228	1489	1250	590	1491	775	1656	1321	1474	1470	1540
YDR138W	215	845	1089	754	325	900	517	1137	852	900	837	909
YDR139C	163	560	644	365	263	848	413	771	525	708	578	734
YDR140W	204	649	678	700	320	834	536	981	699	905	862	880
YDR141C	386	1458	2204	881	445	1184	926	2146	1993	1011	1163	1200
YDR142C	172	440	516	527	192	476	353	746	542	557	515	517
YDR143C	332	1100	1338	1345	539	1227	737	1551	1178	1606	1391	1428
YDR144C	996	2987	3394	5970	2321	5649	2563	4511	3301	6554	6650	5733
YDR145W	623	2023	2185	2169	1052	2481	1338	2600	1862	3060	2679	2547
YDR146C	10	53	78	68	32	92	37	75	59	63	60	72
YDR147W	164	618	706	412	226	609	424	908	627	483	483	555
YDR148C	746	2282	2634	2057	792	2077	1714	3386	2485	2434	2108	2101
YDR149C	0	2	2	1	1	0	4	1	1	0	3	2
YDR150W	277	1069	1684	849	375	1005	682	1467	1647	923	893	1041
YDR151C	349	1191	1260	939	475	1308	751	1451	1089	1510	1308	1541
YDR152W	724	1939	2373	2706	1190	3181	1582	2847	2148	3355	2814	3232
YDR153C	517	1588	1941	1895	835	2030	1140	2092	1644	2361	1989	2062
YDR154C	1174	3308	3692	2434	883	2317	3144	5105	3550	2831	2319	2554
YDR155C	6383	18078	16417	12677	4440	10893	15894	27397	17137	14055	11354	11633
YDR156W	233	621	723	740	358	607	593	988	663	890	763	699
YDR157W	32	69	57	79	31	52	56	74	61	104	75	59
YDR158W	2629	9300	11794	8298	3552	10917	6432	13923	10560	10905	10286	10261
YDR159W	238	916	1214	721	382	851	488	1179	1031	838	890	864
YDR160W	291	988	1229	942	411	967	629	1313	1062	1059	928	981
YDR161W	564	1829	2204	2457	1312	3318	1322	2601	2035	3281	3198	3512
YDR162C	321	880	919	779	361	1004	682	1335	787	1149	949	906
YDR163W	257	783	911	723	348	916	635	1119	691	965	872	899
YDR164C	471	1692	2000	1242	610	1441	1072	2296	1733	1526	1458	1565
YDR165W	497	1919	2333	2446	1239	3125	1267	2809	1988	2936	3261	3148
YDR166C	281	1088	1343	900	439	1031	630	1371	1060	877	1029	1052
YDR167W	317	911	981	1139	431	1301	778	1291	898	1495	1261	1295
YDR168W	735	2733	3178	1905	1018	2511	1909	4166	2901	2461	2581	2573
YDR169C	310	1039	1169	1049	423	979	746	1327	1035	1183	1007	983
YDR169C-A	3	9	6	3	0	8	1	9	6	6	2	6
YDR170C	734	2424	4304	1922	945	2699	1723	3648	3911	2419	2540	2883
YDR170W-A	59	152	194	155	62	149	128	227	183	201	165	135
YDR171W	1518	4096	3817	1477	556	1600	2858	4785	3494	1819	1438	1404
YDR172W	1962	6347	7724	7880	3672	8514	4594	8966	6845	9612	8648	8588
YDR173C	152	488	618	419	225	563	316	696	511	595	463	586
YDR174W	1041	3296	3130	3545	1538	3508	1983	3812	2731	3261	2862	3314
YDR175C	167	562	667	865	350	918	373	818	582	887	809	850
YDR176W	281	981	1141	1003	464	1290	625	1286	906	1185	1087	1178
YDR177W	879	2718	2754	2399	1172	3249	1932	3864	2371	3235	2887	3089
YDR178W	622	1710	1759	2047	642	1531	1538	2659	1611	1888	1638	1504
YDR179C	22	92	111	150	74	208	72	143	76	147	155	163
YDR179W-A	100	364	455	589	280	687	265	527	377	581	711	684
YDR180W	60	278	490	857	427	1125	187	418	414	1176	1356	1405
YDR181C	158	519	731	577	278	811	400	780	584	739	679	679
YDR182W	428	1279	1537	1311	591	1402	891	1833	1474	1405	1485	1381
YDR182W-A	3	27	34	41	13	51	13	40	27	36	46	58
YDR183C-A	15	61	69	55	27	55	32	125	97	68	95	95
YDR183W	78	339	347	595	302	805	240	499	301	757	762	776
YDR184C	240	865	901	1443	713	1611	617	1252	800	1737	1609	1647
YDR185C	102	288	343	329	170	446	207	412	258	445	413	417
YDR186C	732	2269	2418	2952	1139	2925	1653	3342	2352	3202	3035	2873
YDR187C	39	117	138	175	53	87	94	133	100	186	109	92
YDR188W	1381	4405	5203	5366	1991	4980	3173	6027	4909	5628	4355	4758
YDR189W	625	2200	2572	2162	994	2495	1428	2992	2237	2378	2605	2504
YDR190C	1256	3926	4510	4358	2067	4957	2966	5477	3915	6172	5134	5121
YDR191W	89	280	252	207	133	249	174	309	248	388	272	325
YDR192C	157	495	565	590	256	604	358	720	470	710	547	676
YDR193W	10	33	35	36	16	39	19	39	28	54	39	44
YDR194C	375	1493	1991	1427	968	2579	867	2089	1539	2152	1911	2433
YDR194W-A	0	0	1	0	0	0	0	0	0	0	1	1
YDR195W	245	934	964	989	487	1207	593	1161	763	1470	1207	1240
YDR196C	250	809	988	519	278	863	618	1257	863	828	651	882
YDR197W	145	494	591	439	225	528	366	788	556	585	557	614
YDR198C	242	810	926	805	416	935	558	1172	863	1136	1107	1095
YDR199W	8	40	42	36	18	57	29	49	38	52	44	61
YDR200C	149	565	692	552	228	679	394	813	612	665	606	605
YDR201W	71	235	225	275	133	331	176	329	226	273	270	319
YDR202C	191	528	683	329	176	450	417	840	576	447	425	452
YDR203W	10	15	17	9	7	8	19	12	17	13	15	14
YDR204W	256	810	1012	375	179	444	551	1168	910	443	365	444
YDR205W	302	947	1191	949	388	922	638	1359	1155	1111	1132	960
YDR206W	623	2250	2798	2233	1023	2418	1419	3007	2556	2518	2449	2596
YDR207C	96	448	429	1235	511	1245	261	587	455	1223	1195	1174
YDR208W	366	1190	1522	1811	757	1864	830	1724	1395	1767	1891	1786
YDR209C	499	1589	1917	821	394	1145	1318	2626	1919	1179	1001	1195
YDR210C-C	0	0	0	0	0	0	0	0	0	0	0	0
YDR210C-D	19	65	118	50	31	79	41	91	82	88	77	64
YDR210W	0	0	0	0	0	0	0	0	0	0	0	0
YDR210W-A	0	0	0	0	0	0	0	0	0	0	0	0
YDR210W-B	13	31	35	12	8	9	26	58	34	21	21	24
YDR211W	1025	3764	5553	2571	1508	3914	2445	5003	4478	3687	3388	3901
YDR212W	890	3110	4089	3402	1473	3834	2036	4337	3891	3772	3817	3991
YDR213W	83	220	393	212	107	322	178	441	372	276	287	323
YDR214W	1938	6588	5977	4044	1737	4212	4863	11031	7122	6051	5247	5389
YDR215C	9	26	22	13	4	20	15	38	25	20	9	20
YDR216W	209	818	1008	1902	1017	2200	511	1369	1057	1780	2013	1896
YDR217C	175	645	955	964	515	1128	445	973	814	1193	1320	1267
YDR218C	42	142	146	133	66	209	98	201	147	226	218	203
YDR219C	123	393	464	455	241	535	303	549	406	478	519	545
YDR220C	6	15	14	14	11	9	7	18	12	18	7	10
YDR221W	226	872	1248	619	309	878	574	1126	1202	831	781	834
YDR222W	755	2372	2116	2534	911	2184	1740	3177	2043	1818	1857	1721
YDR223W	213	725	898	335	142	331	528	1056	713	323	334	326
YDR224C	782	2137	2192	16228	4365	13902	2000	3401	2064	8921	9917	10119
YDR225W	840	2411	2266	12372	3458	10559	2044	3422	2121	5967	7187	7075
YDR226W	3206	9891	11213	13069	5206	15160	8663	15443	9937	14353	13844	13717
YDR227W	195	799	1101	730	382	946	475	1103	927	840	904	942
YDR228C	290	1105	1262	856	467	1121	733	1282	979	1185	1119	1097
YDR229W	382	1130	1248	748	332	841	703	1442	1085	963	723	827
YDR230W	16	44	46	30	21	41	46	68	56	53	33	48
YDR231C	85	245	259	221	81	232	233	418	271	211	213	214
YDR232W	490	1623	2089	1778	732	1710	1239	2648	2283	1794	1763	1662
YDR233C	3978	12824	13309	14211	5829	14174	10065	18119	12246	15332	16959	13896
YDR234W	634	1944	2587	3155	1295	2910	1601	2991	2242	3475	3287	3079
YDR235W	219	1008	1211	624	372	847	542	1431	1045	820	837	927
YDR236C	237	752	873	527	288	784	481	980	703	744	668	726
YDR237W	126	434	469	755	324	866	274	594	462	719	716	767
YDR238C	1206	4467	6370	4359	2060	4991	2772	5935	5658	4759	4749	5099
YDR239C	196	617	811	673	314	813	421	817	712	792	680	814
YDR240C	166	704	775	556	263	642	401	891	727	636	669	615
YDR241W	6	57	68	41	19	79	33	58	49	52	58	65
YDR242W	475	1492	1879	660	312	796	1208	2432	1729	814	803	744
YDR243C	177	587	728	537	207	557	381	818	617	556	533	577
YDR244W	242	897	992	839	411	988	486	1065	781	1025	998	1000
YDR245W	489	1696	2069	1977	1006	2689	1178	2456	1755	2473	2335	2443
YDR246W	396	1026	1052	721	310	761	893	1519	949	995	834	721
YDR246W-A	28	42	54	49	17	34	36	61	42	54	44	42
YDR247W	158	485	530	355	111	260	470	796	620	274	331	269
YDR248C	223	797	813	302	176	506	492	1039	739	419	393	397
YDR249C	476	1654	2105	574	275	685	1482	2861	2112	695	806	683
YDR250C	5	32	31	21	10	19	16	38	22	27	29	20
YDR251W	1223	4144	4901	1624	737	1761	2888	5853	4519	1925	1914	1886
YDR252W	42	193	185	164	69	146	98	207	144	127	137	146
YDR253C	80	296	331	280	116	298	171	373	303	262	273	275
YDR254W	95	471	634	377	170	436	315	707	591	402	438	445
YDR255C	141	504	635	337	183	411	329	768	552	354	390	398
YDR256C	121	388	476	809	310	729	293	519	359	761	730	666
YDR257C	426	1407	1883	964	589	1434	1020	2154	1524	1531	1415	1580
YDR258C	600	2668	2957	1278	649	1638	1452	3385	2777	1846	1819	1787
YDR259C	71	275	363	261	138	318	207	468	291	316	323	313
YDR260C	153	494	562	551	223	602	466	804	536	679	588	610
YDR261C	1237	3752	5084	2017	702	2220	2999	6071	4838	2052	1998	2035
YDR261C-C	0	0	0	0	0	0	0	0	0	0	0	0
YDR261C-D	177	810	1604	371	240	625	528	1243	1244	545	612	680
YDR261W-A	0	0	0	0	0	0	0	0	0	0	0	0
YDR261W-B	83	323	528	72	49	112	205	487	420	94	123	120
YDR262W	605	1722	1734	1431	678	1691	1223	2228	1410	1689	1483	1480
YDR263C	67	295	467	298	136	365	165	318	383	357	352	443
YDR264C	1002	3675	4688	2003	982	2427	2255	4706	4463	2558	2452	2638
YDR265W	131	516	644	352	165	431	285	616	548	383	341	420
YDR266C	395	1408	1828	1305	633	1562	913	1938	1675	1493	1560	1411
YDR267C	389	1171	1400	1452	609	1559	865	1669	1192	1737	1548	1543
YDR268W	109	342	413	396	204	487	257	508	390	448	396	393
YDR269C	2	12	14	6	3	15	4	7	8	10	6	9
YDR270W	157	541	670	570	245	674	308	513	615	671	632	663
YDR271C	2	7	12	9	2	1	9	3	8	16	6	16
YDR272W	701	1968	2196	1325	631	1778	1645	2915	1985	1707	1652	1738
YDR273W	59	231	380	206	109	261	132	305	253	296	223	317
YDR274C	26	97	155	54	19	57	47	95	122	49	36	46
YDR275W	84	316	445	259	115	348	238	487	363	323	334	321
YDR276C	958	2782	2524	1897	932	2734	1986	3623	2339	2697	2662	2540
YDR277C	92	279	320	197	96	266	218	380	317	328	278	330
YDR278C	0	0	0	0	0	0	0	0	0	0	0	0
YDR279W	119	407	505	1215	566	1468	250	547	442	1382	1539	1533
YDR280W	397	1095	1280	1351	652	1713	778	1511	1113	1808	1489	1660
YDR281C	53	193	255	85	43	122	92	250	188	85	75	97
YDR282C	34	122	151	192	84	216	105	201	151	214	203	205
YDR283C	373	1415	2460	724	380	1022	868	1898	2154	1015	1074	1166
YDR284C	477	1818	2066	1213	524	1490	1274	2312	1625	1289	1444	1375
YDR285W	152	592	670	325	183	470	350	709	531	419	434	451
YDR286C	53	125	130	144	69	202	120	211	118	182	170	189
YDR287W	197	571	717	417	182	469	417	839	663	523	421	510
YDR288W	157	498	653	410	240	682	310	698	610	633	579	737
YDR289C	191	739	894	653	334	880	484	980	734	968	848	866
YDR290W	4	21	26	13	7	25	17	25	21	26	29	22
YDR291W	208	796	1037	535	293	719	494	1104	973	768	732	753
YDR292C	626	2178	2539	2074	1059	2605	1505	3310	2379	2603	2759	2644
YDR293C	2211	7200	9019	3276	1473	3810	4935	9416	7546	3884	3620	3617
YDR294C	899	2948	3554	2032	865	2302	1909	3954	3349	2605	2402	2389
YDR295C	311	1076	1108	929	496	1244	668	1375	944	1156	1206	1181
YDR296W	220	618	698	967	371	1007	497	950	611	1080	830	936
YDR297W	487	1328	1346	5584	1821	4608	1478	2900	1669	3991	4737	4149
YDR298C	734	2128	2378	3131	1263	3235	1618	3906	2746	3248	3152	3560
YDR299W	487	1674	2046	3290	1695	3831	1106	2133	1545	3898	3975	3556
YDR300C	572	2045	2404	2476	1191	2963	1433	3019	2218	3160	2868	3015
YDR301W	221	761	1184	714	293	703	474	951	987	723	681	700
YDR302W	95	407	436	461	255	594	240	564	375	516	514	546
YDR303C	236	945	1159	962	489	934	532	1329	1017	892	1136	958
YDR304C	1412	4432	4245	3089	1315	3198	2955	5387	3477	3406	2681	2857
YDR305C	180	594	608	356	199	542	434	814	517	513	483	545
YDR306C	207	800	913	621	306	791	528	1117	793	710	816	793
YDR307W	143	637	736	1210	521	1316	464	994	804	1323	1440	1325
YDR308C	124	407	437	456	228	569	268	653	386	474	522	522
YDR309C	2634	7396	7067	7307	3055	6871	7453	12631	7511	8006	7011	6041
YDR310C	591	2152	2469	2339	1062	2478	1525	3076	2237	2526	2659	2615
YDR311W	370	1324	1816	605	316	854	1000	2000	1469	871	836	874
YDR312W	235	922	984	1261	700	1851	610	1232	804	1673	1745	1737
YDR313C	112	287	379	313	124	353	227	457	341	327	307	308
YDR314C	48	157	206	135	63	145	118	241	183	153	151	126
YDR315C	94	342	372	175	60	200	215	460	337	164	184	173
YDR316W	151	509	610	526	265	697	362	728	556	672	695	694
YDR316W-A	0	0	0	0	0	0	0	0	0	0	0	0
YDR316W-B	0	0	2	0	0	0	1	0	0	0	0	0
YDR317W	97	387	419	341	182	396	253	573	397	388	446	408
YDR318W	111	404	493	443	206	525	278	565	398	451	497	442
YDR319C	254	876	907	525	225	524	666	1313	906	595	652	547
YDR320C	298	1011	1391	904	428	992	722	1416	1251	974	982	928
YDR320C-A	145	284	293	359	132	411	295	441	269	436	318	359
YDR320W-B	4	8	20	12	6	20	7	23	10	27	19	17
YDR321W	858	2508	3256	2963	1307	3207	1996	4004	3096	3329	3536	3337
YDR322C-A	677	1520	1605	1916	667	1826	1337	2257	1526	2189	1741	1879
YDR322W	188	714	720	999	449	1059	488	1047	629	1057	1033	999
YDR323C	86	262	331	199	102	271	191	443	278	268	257	244
YDR324C	615	2217	2558	3185	1704	3255	1547	3121	2157	3912	4128	3596
YDR325W	177	771	1156	937	482	1203	435	978	830	923	878	1013
YDR326C	183	789	1100	718	337	822	576	1005	879	822	783	866
YDR327W	184	537	630	480	238	712	413	784	617	622	557	658
YDR328C	753	2267	2686	2026	941	2558	1719	3127	2442	2977	1968	2366
YDR329C	285	871	991	799	397	968	625	1176	787	963	934	906
YDR330W	460	1593	1710	743	290	788	1106	2167	1624	909	825	839
YDR331W	228	691	841	1312	548	1520	534	1077	810	1336	1556	1352
YDR332W	155	578	734	576	313	833	401	894	667	685	714	788
YDR333C	497	1711	2210	1776	796	2000	1099	2321	1810	1971	2054	2147
YDR334W	255	839	1331	1102	527	1343	625	1218	1144	1418	1095	1380
YDR335W	696	2681	3853	1888	868	2337	1636	3578	3282	2138	2280	2327
YDR336W	90	300	410	312	170	463	269	507	353	404	342	416
YDR337W	125	485	552	613	313	834	328	715	465	715	700	808
YDR338C	167	578	720	574	279	617	395	772	583	628	682	727
YDR339C	356	1054	1097	1210	597	1727	867	1337	946	1637	1503	1573
YDR340W	1	2	5	2	2	6	1	9	3	4	3	4
YDR341C	2148	7296	8130	8109	3843	10026	5422	11023	7800	9943	11205	10265
YDR342C	21	41	66	169	69	157	59	155	103	191	141	185
YDR343C	0	4	6	16	4	11	12	21	12	16	17	16
YDR344C	17	47	53	16	14	47	15	60	40	45	29	38
YDR345C	5297	17090	19146	26140	11276	26933	14796	29566	20422	28151	26069	25866
YDR346C	726	2474	3525	2785	1467	4110	1532	3447	2990	3738	3152	3888
YDR347W	204	667	876	925	467	1080	484	1015	816	999	858	1067
YDR348C	553	1655	1675	2831	1162	2844	1159	2298	1609	3180	2936	2985
YDR349C	1075	3459	4510	2701	1165	3095	2591	5068	4038	3346	3088	3061
YDR350C	953	3109	3996	1130	518	1333	2276	4896	3481	1286	1497	1418
YDR351W	522	1890	2444	1014	510	1267	1039	2468	2074	1205	1285	1306
YDR352W	185	630	722	1177	463	1171	535	961	740	1213	1299	1041
YDR353W	1736	5850	6159	15970	6315	13704	3916	7643	5937	21291	16617	17067
YDR354C-A	0	0	0	0	0	0	0	0	0	0	0	0
YDR354W	479	1502	1493	2202	825	2130	1172	2164	1370	2315	2333	2114
YDR355C	1	7	2	11	7	11	3	1	4	8	9	8
YDR356W	112	455	701	856	485	1258	229	465	467	906	956	1139
YDR357C	143	558	660	412	246	821	389	755	529	694	664	846
YDR358W	479	1576	1803	542	252	694	1028	2065	1633	764	706	670
YDR359C	246	893	1244	861	400	932	604	1191	1118	1042	1007	1013
YDR360W	9	30	35	26	9	30	15	36	36	31	26	25
YDR361C	387	1205	1472	1749	810	2418	1046	1909	1246	2397	2324	2469
YDR362C	211	643	804	843	368	908	492	963	683	1008	850	918
YDR363W	131	412	558	292	157	332	320	636	500	355	324	368
YDR363W-A	478	1456	1635	1007	597	1829	971	2036	1285	1614	1414	1662
YDR364C	196	680	900	795	364	967	468	1015	824	880	1011	881
YDR365C	1568	4668	5783	4753	2164	5903	3505	6092	4535	6399	5294	5863
YDR365W-A	0	0	0	0	0	0	0	0	0	0	0	0
YDR365W-B	26	74	115	53	20	42	55	167	98	56	52	62
YDR366C	6	11	24	10	10	16	15	16	12	15	9	14
YDR367W	107	440	553	370	196	564	303	734	550	488	485	548
YDR368W	729	2761	3391	1508	676	1688	1552	3405	2642	1470	1624	1575
YDR369C	119	484	650	339	173	400	312	654	550	416	378	415
YDR370C	208	767	976	981	465	1248	583	1094	758	1161	1163	1179
YDR371C-A	0	0	0	0	0	0	0	0	0	0	0	0
YDR371W	179	701	926	718	384	994	445	1059	822	934	913	941
YDR372C	977	3415	4472	2277	1164	3123	2189	4746	3569	2943	3122	3037
YDR373W	432	1193	1489	726	404	1152	970	1849	1196	1034	862	1044
YDR374C	2	9	14	11	7	22	16	22	10	17	16	17
YDR374W-A	111	395	374	338	176	566	245	568	283	391	428	489
YDR375C	164	509	659	673	304	775	379	748	528	738	660	715
YDR376W	258	780	980	737	294	782	487	1096	799	736	771	780
YDR377W	415	1284	1310	1765	739	2025	1011	2403	1596	1809	1905	2097
YDR378C	259	789	906	747	339	1138	535	977	667	888	748	1039
YDR379C-A	87	293	277	135	61	197	228	439	239	170	152	143
YDR379W	507	1670	2165	996	619	1452	1023	2128	1729	1646	1535	1605
YDR380W	473	1472	2074	1333	570	1610	1246	2509	1790	1473	1578	1539
YDR381C-A	137	481	527	262	114	391	391	699	437	330	233	361
YDR381W	706	2244	3011	1802	875	2538	1570	3233	2580	2285	2108	2503
YDR382W	5804	16523	19874	18021	7859	25199	12074	25424	20359	22574	19647	26697
YDR383C	293	799	963	528	256	772	626	1065	730	700	640	718
YDR384C	318	795	903	2299	961	2069	802	1526	959	2376	2247	2147
YDR385W	1670	5146	5993	6204	2465	5527	4520	7644	5565	6645	6543	5880
YDR386W	118	369	482	551	251	717	256	550	441	667	661	668
YDR387C	303	1011	1233	810	331	879	760	1383	1114	921	922	894
YDR388W	1608	4915	6069	3309	1387	3315	3112	6067	5243	3867	3014	3421
YDR389W	544	1661	2133	2372	1083	2566	1141	2192	1770	2970	2865	2718
YDR390C	448	1434	1701	1586	647	1633	1078	1927	1426	1660	1636	1558
YDR391C	558	1623	1808	864	434	1279	1260	2506	1742	1175	1211	1214
YDR392W	254	781	883	822	343	935	682	1160	839	1060	938	871
YDR393W	109	377	444	610	235	664	239	509	385	612	601	675
YDR394W	1521	4782	5270	3933	1542	4136	3568	6626	4729	5002	4252	4014
YDR395W	885	3171	4022	3669	1590	3890	2122	4386	4182	3963	4373	4320
YDR396W	72	196	182	211	92	299	163	297	148	270	230	293
YDR397C	75	197	167	238	94	240	185	306	144	274	202	234
YDR398W	875	2962	3212	4986	2131	5143	2025	4037	2972	5187	4995	5063
YDR399W	946	3282	3758	9794	4946	13335	2638	4418	2871	12232	11072	11167
YDR400W	328	1121	1345	2076	873	2103	756	1610	1138	2095	2430	2187
YDR401W	0	2	5	4	4	5	1	7	10	3	0	1
YDR402C	10	45	69	55	27	87	33	63	58	70	70	73
YDR403W	17	53	78	123	44	131	34	94	82	152	159	162
YDR404C	397	1251	1236	1303	572	1461	871	1784	1117	1364	1437	1323
YDR405W	302	977	926	1215	503	1137	689	1283	795	1470	1034	1269
YDR406W	177	673	917	740	287	712	459	1053	870	770	751	730
YDR406W-A	1	12	11	8	3	10	6	7	10	8	14	14
YDR407C	276	1102	1612	1285	593	1494	640	1399	1400	1338	1445	1487
YDR408C	555	1865	2438	1941	1030	2969	1121	2452	1855	2280	1984	2337
YDR409W	217	702	827	692	317	686	467	881	740	804	718	711
YDR410C	291	1047	1002	713	371	847	763	1522	961	859	947	846
YDR411C	543	1637	1516	1562	625	1280	1180	2206	1395	1671	1294	1347
YDR412W	78	233	292	366	190	477	222	403	213	493	510	504
YDR413C	21	51	67	87	44	132	40	89	78	108	109	122
YDR414C	153	535	614	1105	444	1075	385	764	562	977	1170	1003
YDR415C	192	593	653	403	179	442	429	834	607	571	489	455
YDR416W	194	692	878	610	301	772	427	987	800	770	735	824
YDR417C	374	1080	1246	1271	520	1452	915	1573	1043	1590	1556	1637
YDR418W	1895	5767	6474	5968	2957	8707	4311	8856	6035	8261	7634	8943
YDR419W	199	694	829	456	255	609	409	852	669	576	537	652
YDR420W	398	1340	1879	1479	585	1272	954	1947	1633	1550	1598	1393
YDR421W	240	795	1055	728	334	881	586	1155	905	935	865	881
YDR422C	320	1060	1415	832	342	882	656	1253	1210	909	900	851
YDR423C	324	1149	1278	467	238	553	655	1196	1164	655	576	554
YDR424C	226	570	556	523	239	622	450	853	510	695	519	649
YDR425W	128	536	647	287	149	330	294	653	535	343	334	334
YDR426C	4	17	17	14	5	14	8	17	14	11	7	13
YDR427W	650	3006	3324	2093	1089	2621	1712	4485	3330	2538	2826	2851
YDR428C	137	540	536	538	256	659	357	699	521	706	619	692
YDR429C	1543	4446	5154	5457	2366	6457	3675	6082	4658	7423	6107	6525
YDR430C	226	815	1070	895	423	997	537	1124	952	980	1013	945
YDR431W	2	5	10	7	3	5	2	8	5	13	6	9
YDR432W	734	2226	2376	1712	755	1667	1737	3039	2285	1977	1836	1528
YDR433W	46	121	158	109	39	148	109	175	180	143	117	109
YDR434W	461	1762	2104	1675	798	2095	1202	2472	1827	1698	1992	1840
YDR435C	333	1177	1452	817	320	908	778	1527	1175	959	857	809
YDR436W	238	708	840	530	206	543	427	881	748	661	545	591
YDR437W	37	106	114	94	32	82	68	167	119	95	88	81
YDR438W	173	522	588	579	237	587	372	757	659	601	636	531
YDR439W	164	536	599	438	195	516	414	810	534	534	528	502
YDR440W	171	591	709	1219	644	1711	329	645	518	1302	1386	1583
YDR441C	281	903	864	1796	797	1897	607	1289	862	1787	1981	1774
YDR442W	8	22	36	24	8	23	15	44	35	29	23	29
YDR443C	149	544	790	430	186	453	352	782	673	498	447	453
YDR444W	133	493	593	617	271	695	347	715	534	601	550	734
YDR445C	3	4	2	6	3	10	8	6	7	7	4	11
YDR446W	1	2	5	8	2	8	4	4	6	2	1	3
YDR447C	3122	9327	10313	11064	4665	14875	8219	14613	10397	14781	12243	15920
YDR448W	189	749	960	698	344	973	395	959	729	810	823	887
YDR449C	247	989	1056	1379	884	1738	655	1344	889	1816	1853	1790
YDR450W	5970	18183	20760	15983	8951	28640	14502	27412	17963	27325	21966	28809
YDR451C	49	150	153	1707	785	1982	114	256	172	2189	2238	2162
YDR452W	864	2970	3685	3687	1956	5278	1992	4274	3033	4914	4939	4959
YDR453C	36	127	149	200	79	291	116	198	134	263	257	285
YDR454C	1162	3659	3868	3739	1751	4835	3034	5513	3734	4749	4950	5102
YDR455C	4	40	33	37	14	32	28	49	37	42	32	36
YDR456W	461	1649	1985	1263	573	1288	1131	2224	1734	1418	1551	1387
YDR457W	480	1781	3256	1471	721	1850	1291	2768	3191	1838	1979	2158
YDR458C	374	1517	1799	1064	508	1275	996	1905	1475	1270	1293	1284
YDR459C	249	727	873	817	366	819	580	1083	816	869	889	805
YDR460W	269	821	984	550	288	755	583	1164	800	972	721	816
YDR461C-A	14	32	42	47	36	84	32	38	24	54	36	46
YDR461W	3939	8966	8526	2185	1420	3914	7606	14452	7896	6759	4444	5479
YDR462W	149	537	513	600	241	636	401	772	449	728	567	655
YDR463W	458	1605	1853	1492	630	1504	1004	2124	1568	1675	1484	1422
YDR464C-A	0	0	0	0	0	0	0	0	0	0	0	0
YDR464W	305	995	1261	1044	461	1079	670	1318	1017	982	997	1044
YDR465C	623	1742	2329	2831	1348	3446	1494	2677	2037	4202	3936	3759
YDR466W	208	687	928	773	366	830	429	927	766	891	825	840
YDR467C	16	66	76	79	24	75	34	70	59	74	73	75
YDR468C	331	1221	1363	761	423	1156	800	1735	1126	1031	943	1020
YDR469W	214	653	760	587	276	823	508	922	569	674	734	774
YDR470C	172	642	692	538	247	621	376	828	583	563	526	553
YDR471W	4485	12490	12851	13850	6511	18054	10233	18069	11121	19243	16066	17663
YDR472W	302	804	906	894	369	968	580	1115	857	993	976	925
YDR473C	219	632	826	656	338	830	484	901	677	958	821	801
YDR475C	228	767	1051	575	228	541	539	1188	950	603	559	585
YDR476C	893	2394	2323	1932	656	1639	1811	2979	2356	2120	1642	1610
YDR477W	464	1609	1772	1254	575	1234	1014	1965	1557	1397	1232	1221
YDR478W	92	210	228	297	126	346	142	285	206	364	337	357
YDR479C	518	1642	1805	1092	445	1134	1173	2175	1576	1175	1123	1143
YDR480W	839	2442	2650	1967	778	2119	1758	3389	2288	2320	2173	2107
YDR481C	628	1961	2189	2694	1073	2434	1593	2946	2097	3086	2749	2544
YDR482C	166	507	587	403	164	494	386	616	490	523	374	467
YDR483W	2080	7198	8888	5544	2799	7380	5118	10255	7782	6898	7851	7216
YDR484W	138	694	849	405	208	508	407	1000	741	476	512	532
YDR485C	352	1050	1148	1032	474	1071	738	1396	910	1270	1151	1142
YDR486C	518	1616	1821	870	445	1226	1192	2318	1534	1202	1099	1141
YDR487C	905	2809	3531	2406	1049	3411	2141	4103	3094	3205	2486	3223
YDR488C	61	168	205	932	292	609	133	273	223	690	636	618
YDR489W	119	395	442	798	325	762	326	604	436	825	837	793
YDR490C	257	898	1048	643	307	778	545	1089	951	741	784	760
YDR491C	57	184	126	159	82	174	101	213	114	204	229	158
YDR492W	487	1502	1438	1317	588	1402	1072	1707	1126	1654	1768	1285
YDR493W	100	327	369	313	158	415	220	495	247	415	398	420
YDR494W	217	859	901	969	484	1288	583	1051	696	1184	1144	1223
YDR495C	108	486	659	397	230	527	273	717	515	477	541	524
YDR496C	814	2918	3424	3869	2141	4977	1822	3974	2955	4745	4921	5128
YDR497C	1242	3740	4409	6467	2383	5985	3179	5580	4146	6454	6614	5943
YDR498C	202	686	855	801	353	966	526	1012	781	955	855	975
YDR499W	122	429	660	701	346	858	237	577	457	713	752	794
YDR500C	3902	8397	9012	10916	3792	12490	8230	12580	9147	15035	10424	13358
YDR501W	93	248	287	1360	521	1309	190	401	302	1415	1617	1488
YDR502C	786	3193	3243	3326	1348	3063	2056	3827	3274	4842	4392	4361
YDR503C	143	458	579	810	369	1034	259	645	502	904	878	908
YDR504C	14	78	93	105	62	135	60	114	97	140	149	113
YDR505C	307	1176	1494	854	414	854	734	1549	1319	926	878	794
YDR506C	99	282	339	209	84	215	213	358	296	234	208	202
YDR507C	197	664	867	5815	2595	6815	452	937	874	6579	7125	6999
YDR508C	1858	5849	6802	9156	4190	9316	4175	8376	6084	10364	8911	9050
YDR509W	23	109	79	147	76	134	69	148	77	163	172	156
YDR510C-A	98	209	321	465	137	385	217	316	242	465	358	343
YDR510W	736	2259	2567	3534	1519	4030	1640	3136	2135	3529	3408	3464
YDR511W	90	324	304	390	227	540	234	420	278	476	439	507
YDR512C	187	616	650	597	270	793	467	827	513	919	733	745
YDR513W	564	1841	1682	2786	1162	2969	1386	2506	1584	3737	3260	3190
YDR514C	198	638	734	844	415	983	415	837	607	1057	904	984
YDR515W	97	397	477	321	208	458	221	518	369	518	526	533
YDR516C	365	1200	1366	1258	467	1292	951	2005	1507	1188	1031	1118
YDR517W	483	1676	1828	1542	565	1333	1133	2404	1829	1533	1434	1365
YDR518W	266	854	1056	1000	388	1045	635	1297	925	908	1199	1060
YDR519W	584	1903	2177	1494	784	2110	1248	2767	1871	1925	1695	2029
YDR520C	205	721	820	541	268	672	532	922	659	721	715	695
YDR521W	2	32	19	11	6	16	12	23	16	23	12	16
YDR522C	40	186	176	154	106	209	94	248	146	213	329	233
YDR523C	20	90	131	58	42	112	39	99	72	97	98	92
YDR524C	354	1296	1527	1292	585	1277	797	1825	1342	1343	1589	1461
YDR524C-A	0	1	1	7	3	4	1	4	1	8	9	7
YDR524C-B	7721	20132	18105	52502	17968	47915	18207	32122	19308	49286	48692	45451
YDR524W-C	1106	4388	4332	9737	4243	8558	4128	7580	5037	9540	12445	9753
YDR525W	0	3	6	4	1	4	0	3	3	2	5	1
YDR525W-A	146	364	271	311	119	262	265	489	309	397	351	286
YDR526C	4	28	29	45	17	33	11	35	30	35	54	35
YDR527W	203	743	951	1092	505	1333	538	1072	764	1142	1137	1155
YDR528W	65	191	247	1826	899	2150	114	273	221	2751	2752	2601
YDR529C	848	2206	2071	3739	1367	3850	2055	3607	2187	4145	3435	3743
YDR530C	348	1024	1134	895	336	913	808	1334	1045	1045	889	896
YDR531W	373	1450	1604	1227	694	1672	927	1994	1317	1668	1625	1785
YDR532C	103	428	481	625	371	862	267	566	330	733	763	831
YDR533C	330	968	1122	891	445	1203	760	1724	1343	1200	1136	1398
YDR534C	36	118	181	168	77	169	107	168	143	178	143	151
YDR535C	9	17	30	20	7	21	28	42	33	31	26	21
YDR536W	70	212	239	191	74	190	167	364	235	224	206	202
YDR537C	11	45	46	78	31	60	31	39	39	71	88	65
YDR538W	36	181	187	250	113	239	107	243	182	230	326	209
YDR539W	607	1937	2248	1573	791	1720	1240	2551	1941	1739	1655	1739
YDR540C	115	336	367	73	48	151	266	497	294	141	137	127
YDR541C	191	640	916	722	274	903	559	1079	823	828	976	870
YDR542W	0	0	0	1	1	0	0	1	0	4	5	2
YDR543C	0	0	0	1	0	0	0	0	0	0	1	0
YDR544C	0	1	0	0	1	0	0	0	2	0	1	0
YDR545C-A	0	0	0	0	0	0	0	0	0	0	0	0
YDR545W	0	0	0	0	0	0	0	0	1	0	0	0
YEL001C	1132	3517	3908	3094	1537	4255	2580	5158	3651	3951	3596	4325
YEL002C	1167	3847	4672	3851	1803	4502	2675	5623	4172	4269	4681	4542
YEL003W	210	771	856	730	429	1185	481	1170	780	942	968	1136
YEL004W	142	541	614	371	176	395	357	808	511	409	499	463
YEL005C	153	418	550	277	141	365	387	681	446	331	285	360
YEL006W	310	1055	1110	812	426	1070	649	1315	979	892	892	971
YEL007W	473	1551	1730	1915	765	1602	1222	2215	1606	2022	1669	1612
YEL008C-A	0	0	0	0	0	0	0	0	0	0	0	0
YEL008W	12	41	43	52	19	68	26	49	45	43	28	46
YEL009C	5487	20370	27280	18879	8944	27027	13460	29004	25533	22433	22998	25885
YEL009C-A	0	3	10	9	3	11	1	7	3	2	8	9
YEL010W	0	3	7	4	4	9	2	9	4	6	2	4
YEL011W	135	464	630	441	184	437	347	705	625	532	451	496
YEL012W	512	1583	1569	503	270	664	1065	2000	1245	827	616	656
YEL013W	423	1605	2335	865	480	1269	922	2349	1960	1185	1144	1288
YEL014C	17	64	80	47	34	56	34	69	51	66	51	89
YEL015W	576	1847	2122	2027	980	2193	1256	2535	1979	2241	2122	2141
YEL016C	254	763	895	935	404	960	542	1141	854	971	950	906
YEL017C-A	561	1837	1777	2200	912	2372	1351	2751	1743	2162	2598	2529
YEL017W	144	433	481	668	264	612	305	619	469	514	516	512
YEL018C-A	3	6	6	5	2	10	7	5	4	13	8	15
YEL018W	69	299	262	325	122	426	198	316	243	449	323	404
YEL019C	32	122	147	228	73	166	104	238	124	215	196	197
YEL020C	379	1110	1251	1078	446	997	802	1548	1149	1192	961	1031
YEL020C-B	75	190	199	289	126	402	231	288	148	422	267	340
YEL020W-A	148	473	488	512	278	787	316	562	363	686	516	708
YEL021W	1079	2893	3626	2277	1026	2733	2750	5019	3707	4329	3049	3598
YEL022W	326	1331	1946	1624	855	2148	803	1912	1703	1901	2268	2351
YEL023C	144	444	553	382	183	465	269	628	482	417	390	444
YEL024W	799	2287	2168	4571	1708	3929	1867	3615	2285	4767	4771	4017
YEL025C	262	991	1404	820	355	955	626	1427	1210	1016	995	992
YEL026W	2037	5419	6222	7234	3086	8820	4685	8277	5825	8576	9053	8446
YEL027W	3551	12972	16462	9644	5118	13635	8133	18045	13925	12583	11758	11853
YEL028W	52	144	197	140	45	142	113	219	158	117	143	148
YEL029C	290	1041	1237	774	326	919	794	1439	1201	879	938	858
YEL030C-A	2	7	12	1	2	2	0	4	4	2	4	4
YEL030W	117	366	422	297	129	326	246	498	381	293	255	302
YEL031W	1517	5157	7409	7218	2910	7409	3624	7355	6700	7750	8285	7736
YEL032C-A	0	0	0	0	0	0	0	0	0	0	0	0
YEL032W	527	1667	2357	1609	820	1885	1041	2267	2068	2712	2060	2346
YEL033W	1521	4049	5222	7374	2577	7554	3627	4861	4083	8933	8546	7362
YEL034C-A	3068	7833	8693	15232	5226	14335	7282	10153	7249	17444	14621	13056
YEL034W	0	0	0	0	0	0	0	0	0	0	0	0
YEL035C	3	10	17	8	4	9	8	13	14	9	9	11
YEL036C	1029	3196	3361	3232	1248	3035	2430	4138	2888	3268	2880	2623
YEL037C	1055	3170	3204	3469	1390	3039	2515	4279	3047	4140	3246	3282
YEL038W	181	631	593	563	229	579	534	914	661	740	612	577
YEL039C	15	46	33	39	21	68	25	51	30	75	68	65
YEL040W	2409	6918	7148	17067	6795	16993	5312	9663	6015	21149	18339	16361
YEL041W	106	342	425	284	113	357	233	482	342	364	359	363
YEL042W	678	1988	2689	4705	1733	4185	1619	3227	2888	4197	4926	4265
YEL043W	321	1156	1562	1296	590	1408	742	1571	1452	1453	1395	1419
YEL044W	383	1220	1244	1231	497	1363	932	1725	1210	1505	1222	1468
YEL045C	144	445	472	773	271	453	309	577	373	826	543	465
YEL046C	3448	10249	10977	17444	5759	12112	8219	14547	10675	16609	13470	11596
YEL047C	619	2173	2460	2518	1190	3102	1522	3529	2174	2755	2922	3141
YEL048C	104	252	333	456	208	532	221	484	304	499	571	478
YEL049W	19	84	71	60	24	70	45	59	67	74	75	67
YEL050C	249	737	791	1062	475	1163	500	1019	685	1168	1034	1104
YEL050W-A	14	52	60	81	34	74	30	58	47	87	73	81
YEL051W	769	3006	4009	1691	1190	3523	1975	4334	3413	2909	2619	3539
YEL052W	480	1382	1597	1606	625	1527	1092	1986	1438	1592	1563	1435
YEL053C	298	1225	1563	1150	561	1234	779	1768	1368	1288	1461	1278
YEL053W-A	270	857	1055	1118	442	1227	747	1184	745	1536	1348	1273
YEL054C	1707	5083	6274	6373	3010	9042	4182	7738	5843	8146	8150	8856
YEL055C	435	1738	2350	2344	1195	2789	1232	2490	2307	2824	3201	3019
YEL056W	299	930	1116	762	317	753	697	1199	1083	866	797	775
YEL057C	61	202	268	143	73	207	88	251	214	175	141	197
YEL058W	3460	11256	15037	5009	2322	6417	7409	15368	13659	6481	5232	6235
YEL059C-A	120	317	367	135	55	157	279	375	301	174	121	135
YEL059W	152	317	383	124	52	143	230	432	299	148	108	118
YEL060C	2803	9079	9871	3564	1325	2987	6609	12160	9414	4129	3500	3103
YEL061C	102	376	490	964	420	1002	241	536	443	732	895	828
YEL062W	163	636	786	536	253	540	398	851	730	579	638	580
YEL063C	921	3137	3520	4153	1745	3711	2380	4653	3167	4391	4409	3511
YEL064C	69	199	243	662	249	601	159	309	221	610	768	591
YEL065W	359	1500	1673	1883	883	2302	724	1282	1686	2918	2768	2698
YEL066W	140	449	523	672	285	763	279	581	481	783	689	758
YEL067C	25	88	96	138	44	143	59	111	75	178	134	177
YEL068C	102	300	303	324	164	454	209	401	236	394	402	403
YEL069C	9	33	37	23	5	28	23	37	29	45	31	26
YEL070W	3	7	9	15	9	14	9	12	8	22	13	24
YEL071W	2002	7060	9249	9811	4857	11623	4784	10421	7405	11126	10297	11364
YEL072W	70	200	231	245	128	296	164	272	188	275	276	291
YEL073C	5	18	27	39	14	22	1	2	0	1	1	0
YEL074W	17	28	32	14	9	20	1	0	0	0	0	0
YEL075C	0	0	0	0	0	0	0	0	0	0	0	0
YEL075W-A	0	0	0	0	0	0	0	0	0	0	0	0
YEL076C	0	0	0	0	0	0	0	0	0	0	0	1
YEL076C-A	0	0	0	0	0	0	0	0	0	0	0	0
YEL077C	28	91	116	163	72	178	5	15	16	25	15	19
YEL077W-A	0	0	0	0	0	0	0	0	0	0	0	0
YER001W	131	443	541	10805	4026	10660	318	589	558	4882	6179	5422
YER002W	976	2659	2925	3285	1634	4272	2288	3579	2217	5058	4086	4110
YER003C	638	2180	2500	7396	2731	6593	1482	3206	2188	5645	6140	6274
YER004W	242	663	815	1983	817	1793	606	1128	812	2755	2164	2178
YER005W	441	1452	2004	1406	635	1701	928	1944	1805	1601	1600	1602
YER006C-A	8	34	53	35	19	68	28	43	50	48	54	60
YER006W	1427	4426	5668	4714	2504	6582	3208	6095	5160	6198	5995	6596
YER007C-A	623	2024	2076	1647	875	2395	1523	2739	1909	2093	1962	2096
YER007W	129	493	628	341	200	543	314	693	595	484	448	510
YER008C	327	1138	1602	1056	483	1250	773	1479	1404	1251	1239	1235
YER009W	1779	5553	5880	5720	2552	6651	4709	8853	5582	7240	7582	6978
YER010C	267	881	954	1099	445	1135	656	1243	891	1235	1086	1156
YER011W	7	72	76	143	72	173	24	66	50	137	114	139
YER012W	1093	3128	3116	2736	1249	3407	2746	4877	2865	3992	3719	3551
YER013W	187	712	1005	763	354	942	483	906	822	906	879	983
YER014C-A	0	0	0	0	0	0	0	0	0	0	0	0
YER014W	89	338	350	338	118	382	290	612	360	346	340	334
YER015W	89	288	419	375	205	455	185	357	296	369	375	382
YER016W	389	1234	1660	1795	797	2287	816	1732	1447	2187	2059	2276
YER017C	452	1660	1905	1785	862	1994	976	2177	1677	1852	1852	2088
YER018C	232	689	713	484	171	450	470	844	692	494	380	441
YER019C-A	607	1560	1561	2032	653	2303	1162	1870	1325	2271	1580	1905
YER019W	1904	5401	6097	2259	769	1930	3789	6863	5651	2332	1758	1985
YER020W	445	1360	1552	1011	400	1107	891	1732	1226	1237	932	1046
YER021W	1112	4235	5419	3283	1532	4292	2622	5793	4875	4284	4108	4671
YER022W	222	742	953	773	371	951	471	1010	751	882	956	886
YER023C-A	0	0	0	0	0	0	0	0	0	0	0	0
YER023W	833	2564	3086	2415	929	2551	1898	3688	2844	2667	2087	2525
YER024W	150	599	661	649	285	690	410	788	642	741	671	669
YER025W	1657	5249	7131	6365	2732	6871	3601	7091	6339	7445	6618	6962
YER026C	348	1193	1372	1752	754	2026	895	1774	1262	2038	1917	2046
YER027C	293	887	1144	1018	402	1043	661	1397	1186	1141	1058	1068
YER028C	80	236	298	448	164	407	171	314	273	419	381	407
YER029C	193	593	521	780	380	1015	471	804	457	1164	876	939
YER030W	483	1432	1580	1336	613	1620	1029	1994	1177	1747	1483	1550
YER031C	555	1797	2133	1641	786	2193	1281	2687	1932	2313	1895	2214
YER032W	100	335	322	773	309	733	187	402	262	517	601	549
YER033C	125	500	659	299	129	323	358	649	620	411	374	398
YER034W	320	852	818	685	331	746	684	1140	717	836	690	674
YER035W	421	1369	1248	455	191	466	817	1536	1123	591	459	545
YER036C	2405	7658	9660	9740	4375	11031	5571	10698	8727	11053	11685	10923
YER037W	605	1718	1826	428	199	546	1362	2847	1967	573	539	608
YER038C	119	386	442	337	155	291	253	572	427	395	408	340
YER038W-A	2	6	12	2	0	4	6	16	7	8	5	9
YER039C	40	110	153	80	29	78	97	201	141	81	71	79
YER039C-A	23	78	54	43	20	38	48	82	55	46	34	39
YER040W	169	540	718	501	204	488	347	684	514	504	461	470
YER041W	233	842	1179	544	291	864	553	1162	1057	780	775	855
YER042W	192	602	513	484	158	516	529	807	542	707	788	662
YER043C	4475	13503	14585	21041	8508	19763	10562	18828	14245	24301	21739	19265
YER044C	684	2273	2497	1826	901	2287	2045	3208	1973	2323	2426	2123
YER044C-A	76	269	343	129	64	182	173	370	279	150	186	162
YER045C	626	1911	2052	854	353	901	1353	2392	1808	960	848	829
YER046W	100	253	248	287	124	359	200	351	236	284	340	338
YER046W-A	2	3	3	8	2	2	6	7	5	5	9	14
YER047C	180	638	778	627	330	598	404	757	696	739	604	711
YER048C	728	2535	3343	2030	1130	2920	1702	3553	2785	2794	2758	3000
YER048W-A	607	2116	2314	840	509	1477	1327	2894	2140	1270	1238	1519
YER049W	1404	4888	5862	5178	2264	5662	3549	6339	5037	6219	6341	5807
YER050C	201	539	547	795	337	849	511	755	459	890	796	817
YER051W	134	448	573	443	178	509	308	635	453	507	467	511
YER052C	1660	5330	5862	5010	1955	4646	4427	8507	5119	5845	5770	4681
YER053C	432	1465	1481	471	196	513	1220	1989	1638	666	526	636
YER053C-A	88	386	296	422	201	386	296	491	335	630	790	746
YER054C	27	111	109	79	42	113	75	139	107	108	99	111
YER055C	1932	6964	9143	7583	3584	10485	4829	9529	6952	9507	8373	9114
YER056C	1349	4613	5619	9583	4500	10481	3652	7375	4613	8733	8816	7779
YER056C-A	3045	8583	9072	8981	4603	13457	7048	12927	7842	13215	11461	13736
YER057C	1230	3793	3857	3112	1571	3971	2844	5097	3469	3935	3795	4049
YER058W	61	163	148	150	50	168	120	231	144	168	102	145
YER059W	265	725	790	505	205	560	533	988	741	629	549	576
YER060W	314	1022	1275	996	385	849	733	1454	1246	1027	1027	961
YER060W-A	61	240	366	204	98	208	127	306	297	223	156	184
YER061C	162	509	760	466	237	526	359	768	546	451	463	444
YER062C	1386	4281	5011	1838	1037	3302	2709	5784	3978	1705	1957	2163
YER063W	379	1238	1348	695	327	920	788	1632	1190	851	761	817
YER064C	585	1872	2197	2752	1231	2676	1271	2481	1854	2668	2576	2273
YER065C	267	714	945	993	429	1101	541	993	790	978	789	893
YER066C-A	15	34	64	26	11	36	49	100	63	31	28	30
YER066W	49	125	161	138	62	153	118	202	167	180	158	157
YER067C-A	5	10	10	1	4	6	15	28	26	6	11	6
YER067W	11	35	48	15	9	15	36	70	34	18	17	12
YER068C-A	4	28	25	69	22	33	23	28	24	77	60	29
YER068W	393	1409	1553	1733	783	1698	1002	1933	1385	1880	1850	1865
YER069W	689	2375	3101	3368	1579	3748	1598	3295	2483	3967	4357	3550
YER070W	207	640	705	30302	11078	27498	512	989	767	27622	31684	29481
YER071C	129	487	448	188	147	422	310	640	368	370	293	356
YER072W	769	2226	2396	2797	1313	2950	1813	3638	2344	3502	3156	2973
YER073W	691	2170	2635	2935	1315	3749	2118	4346	2628	3658	3510	3607
YER074W	5401	14146	14843	15626	7254	21108	12018	20950	12863	24080	18148	20911
YER074W-A	184	512	574	449	224	794	394	784	471	650	530	648
YER075C	154	609	800	768	314	851	349	772	667	794	766	755
YER076C	83	286	326	287	106	266	220	440	352	281	235	273
YER076W-A	17	65	83	55	20	48	45	102	64	46	57	41
YER077C	370	1337	1765	880	481	1125	834	1889	1465	881	917	968
YER078C	132	486	685	414	215	582	315	686	529	606	539	574
YER078W-A	3	6	10	4	1	8	10	2	6	4	7	7
YER079C-A	19	55	51	45	25	26	41	73	46	38	39	29
YER079W	166	545	539	270	130	315	433	777	442	345	302	270
YER080W	702	2625	3003	1426	746	1752	1705	3919	2898	1928	1840	1866
YER081W	658	2498	3244	1779	927	2412	1374	2678	2179	2349	2079	2514
YER082C	681	2123	2736	2251	1166	2874	1462	2952	2322	2895	2669	2781
YER083C	595	1601	1728	1926	715	1706	1382	2311	1590	1959	1672	1680
YER084W	2	4	5	10	3	7	6	13	10	10	5	14
YER084W-A	1	2	1	0	0	3	1	1	2	2	0	2
YER085C	1	1	0	0	1	2	0	0	1	0	2	1
YER086W	1679	6098	6957	6788	3027	6939	4400	8386	6330	7238	7598	6598
YER087C-A	16	59	65	48	22	65	35	79	66	51	71	75
YER087C-B	582	1974	2150	3023	1252	3762	1475	2985	1858	3333	3588	3655
YER087W	132	412	493	285	129	307	263	565	412	288	261	312
YER088C	524	1651	1876	2052	833	1986	1105	2162	1698	1876	1745	1727
YER088C-A	112	286	360	325	112	267	207	377	359	377	257	230
YER088W-B	0	0	0	0	0	0	0	0	0	0	0	0
YER089C	510	1414	1949	1511	587	1173	1140	2255	2056	1650	1378	1237
YER090C-A	0	0	0	0	0	0	0	0	0	0	0	0
YER090W	1180	4386	5834	3433	1713	4581	3157	6507	5297	4733	4806	4609
YER091C	1101	4570	5114	3073	1185	2783	2622	4053	4054	3845	3220	2529
YER091C-A	1	3	1	2	1	2	2	5	1	2	0	1
YER092W	245	712	726	583	269	742	497	963	622	717	632	715
YER093C	203	702	1124	623	321	749	487	1035	904	808	716	806
YER093C-A	34	130	129	237	110	278	123	202	140	267	256	280
YER094C	1098	3119	3562	3057	1214	3546	2360	4366	3381	4014	3011	3609
YER095W	733	2115	2311	8566	2863	7149	1304	2403	1628	7408	6729	6460
YER096W	25	113	143	334	148	325	85	125	87	331	386	394
YER097W	1	6	7	9	4	18	4	9	9	8	7	15
YER098W	73	311	405	367	189	475	187	443	403	384	463	490
YER099C	346	949	1162	900	372	997	758	1477	1004	1079	884	959
YER100W	652	2020	2140	1839	873	2162	1476	3003	1981	2274	2351	2091
YER101C	132	419	422	462	208	416	308	578	389	447	452	458
YER102W	2274	6922	7682	7544	3574	10624	5240	10045	6384	10798	9214	10265
YER103W	264	813	885	1417	719	1929	557	1167	894	1544	1294	1425
YER104W	50	177	185	470	206	450	134	244	195	443	467	418
YER105C	426	1560	2309	1376	684	1779	1012	2204	2146	1619	1708	1867
YER106W	3	7	15	10	6	13	7	14	15	14	7	13
YER107C	343	1079	1418	1118	513	1513	748	1501	1300	1392	1101	1389
YER107W-A	40	133	167	106	74	180	84	222	137	139	143	190
YER109C	153	477	660	816	338	938	285	625	530	749	827	863
YER110C	1782	5836	6841	6782	3008	7115	4041	7737	6190	7243	7866	7004
YER111C	56	274	392	1404	864	2066	116	299	230	1568	1998	2016
YER112W	325	1024	1180	1269	655	1759	646	1379	899	1761	1607	1689
YER113C	258	940	1165	1744	755	1802	662	1416	1073	1938	1924	1878
YER114C	273	1014	1372	976	497	1033	625	1380	1255	1087	1022	1107
YER115C	160	446	607	409	191	439	348	695	482	473	365	497
YER116C	257	682	831	520	244	632	508	1006	768	596	437	523
YER117W	5303	13269	14551	15275	6583	21076	12107	20197	12870	22719	17382	21111
YER118C	336	1134	1158	2811	1123	2811	782	1597	1183	2910	3153	2638
YER119C	289	997	1052	694	259	581	676	1368	922	655	641	596
YER119C-A	74	187	224	197	70	146	153	300	174	232	233	195
YER120W	1028	2940	3502	2833	1121	2497	2290	4424	3454	2932	2602	2575
YER121W	15	52	52	26	20	65	46	62	41	43	35	54
YER122C	997	3360	4151	4092	1766	4817	2368	4755	3575	4572	4566	4550
YER123W	357	1044	1202	1168	495	1192	752	1582	948	1380	1300	1174
YER124C	46	224	459	141	82	227	209	505	331	171	165	193
YER125W	752	2392	3410	2065	813	2154	1701	3304	3000	2532	2128	2136
YER126C	506	1733	2090	2925	1326	3234	1297	2334	1692	3448	3130	2943
YER127W	419	1284	1479	2386	1156	2594	929	1704	1195	3112	2685	2530
YER128W	115	367	429	350	145	396	302	494	315	417	338	330
YER129W	500	1704	2428	1584	715	1713	1083	2322	2028	1819	1709	1794
YER130C	1257	3984	3986	1527	675	1684	3251	5917	4216	2183	1851	2032
YER131W	3945	9285	10076	13199	5676	17163	8892	14097	9687	19196	14060	17923
YER132C	715	2585	3623	1239	600	1620	1674	3211	3159	1463	1447	1498
YER133W	896	3243	4007	3434	1689	4630	2393	4720	3595	4648	4192	4598
YER133W-A	49	141	158	72	47	129	112	179	142	131	119	122
YER134C	122	362	379	246	152	342	263	542	364	320	263	332
YER135C	1	10	10	3	3	9	4	15	10	4	4	8
YER136W	1142	4110	5088	3208	1556	3950	2570	5609	4497	3988	4054	3884
YER137C	39	100	107	166	83	262	78	149	89	263	233	246
YER137C-A	0	0	0	0	0	0	0	0	0	0	0	0
YER137W-A	6	18	13	23	19	44	15	23	18	47	53	55
YER138C	0	1	0	0	0	0	0	0	1	0	1	1
YER138W-A	15	67	94	16	14	32	37	122	57	20	44	37
YER139C	85	343	370	225	109	273	200	389	314	293	255	272
YER140W	194	556	719	597	257	732	398	701	578	782	786	708
YER141W	336	1311	1730	1196	597	1593	816	1792	1373	1426	1389	1507
YER142C	131	478	546	223	144	386	306	729	540	345	379	390
YER143W	425	1382	1472	1157	499	1195	955	1891	1384	1495	1158	1318
YER144C	599	2220	2801	1162	457	1110	1302	2902	2462	1115	1102	1120
YER145C	1008	3399	3227	4812	1789	3968	2000	3562	3189	5735	4589	4089
YER145C-A	24	97	104	136	61	168	76	143	105	180	125	207
YER146W	45	113	118	192	82	299	87	188	131	199	163	254
YER147C	188	584	648	895	357	894	368	687	647	1029	884	961
YER147C-A	157	432	488	516	243	609	321	593	429	671	647	588
YER148W	464	1513	1795	1631	895	2421	1074	2125	1532	2182	2181	2397
YER148W-A	7	14	17	18	5	23	4	18	12	25	16	23
YER149C	85	295	309	590	248	601	186	410	306	682	576	617
YER150W	339	839	786	494	240	620	1037	1587	1105	698	609	640
YER151C	580	2049	2377	1987	976	2282	1329	2786	2113	2262	2156	2300
YER152C	161	459	603	593	221	533	317	634	574	550	443	486
YER152W-A	2	10	17	15	5	9	6	17	12	13	13	23
YER153C	17	58	81	158	39	113	39	78	70	86	85	96
YER154W	274	818	929	1656	539	1146	574	1059	881	1289	1227	1149
YER155C	840	3326	5331	2101	1089	2765	2306	5278	4978	2874	2913	3074
YER156C	618	1847	1910	3063	1333	3094	1610	2886	1862	3747	3483	3352
YER157W	249	865	1183	716	381	878	589	1315	1030	773	819	789
YER158C	242	689	727	596	197	521	595	1146	753	678	602	527
YER158W-A	114	291	380	265	138	442	276	438	345	353	313	454
YER159C	692	2028	2116	1738	813	2252	1633	2791	1690	2282	2094	2202
YER159C-A	0	0	0	0	0	0	0	0	0	0	0	0
YER160C	0	2	2	0	0	0	0	0	1	0	0	0
YER161C	402	1197	1328	1096	547	1345	875	1536	1030	1587	1306	1353
YER162C	170	557	699	326	169	419	341	708	570	452	348	388
YER163C	351	1090	1259	1031	418	1170	674	1418	1112	1134	912	1113
YER164W	402	1307	1907	1303	586	1406	857	1767	1741	1444	1343	1420
YER165C-A	5	9	26	9	6	11	8	27	15	10	13	18
YER165W	3751	13256	16218	12411	6376	13093	8594	19395	15314	14549	14915	14239
YER166W	479	1862	3050	1511	611	1754	1349	2752	2879	1568	1511	1764
YER167W	580	1934	2610	1328	607	1589	1206	2601	2138	1566	1409	1598
YER168C	423	1571	1506	1487	746	1710	1040	2120	1352	1654	1778	1720
YER169W	612	2070	2420	1271	552	1310	1455	2677	1947	1381	1197	1149
YER170W	50	141	142	800	272	751	87	217	138	714	672	746
YER171W	434	1393	1849	1418	665	1583	1017	2085	1658	1675	1662	1754
YER172C	289	1123	1867	908	447	1197	797	1727	1785	1144	1154	1334
YER172C-A	1	3	2	9	1	4	2	8	5	5	6	5
YER173W	122	464	570	621	300	761	309	628	478	695	694	671
YER174C	186	481	603	1059	434	1254	350	730	591	1231	1246	1227
YER175C	230	897	968	438	212	547	620	1253	864	585	519	508
YER175W-A	7	31	42	26	17	37	24	59	38	36	45	37
YER176W	500	1760	2266	1497	733	1671	1079	2264	1914	1952	1620	1825
YER177W	4257	14328	15953	9733	4628	13228	9921	20599	14635	10988	10322	12640
YER178W	2910	9664	11643	9532	3692	9286	6750	12764	10393	9727	9624	9026
YER179W	63	211	231	138	62	164	158	277	203	159	147	156
YER180C	116	483	598	443	239	703	308	614	495	584	631	776
[truncated: 5,132 more rows]
