# Supplementary material for: Gene duplication and co-evolution of G1/S transcription factor specificity in fungi are essential for optimizing cell fitness
Source: PLoS Genet. 2017 May 15;13(5):e1006778. doi: 10.1371/journal.pgen.1006778 (PMC5448814; doi:10.1371/journal.pgen.1006778)
Supplement: S2 Dataset — (GZ) [file pgen.1006778.s015.tar.gz › S2_dataset/Ncra_wt_countResults_rawordered.txt]

Gene	WT_0_r1	WT_0_r2	WT_0_r3	WT_30_r1	WT_30_r2	WT_30_r3	Ncra_BD_0_r1	Ncra_BD_0_r2	Ncra_BD_0_r3	Ncra_BD_30_r1	Ncra_BD_30_r2	Ncra_BD_30_r3
15S_rRNA	0	1	2	1	6	9	2	3	1	20	60	5
21S_rRNA	3	7	17	8	20	19	14	15	9	55	205	25
HRA1	6	15	23	12	0	15	13	12	9	7	11	14
ICR1	23	87	117	117	39	125	164	108	106	101	95	111
LSR1	24	53	71	85	50	75	65	81	61	148	483	77
NME1	2	10	12	2	20	20	5	6	13	7	36	14
PWR1	0	0	0	0	0	0	0	0	0	0	0	0
Q0010	0	0	0	0	0	0	0	0	0	0	0	0
Q0017	0	0	0	0	0	0	0	0	0	0	0	0
Q0032	0	0	0	0	0	0	0	1	0	0	0	0
Q0045	0	1	0	0	1	0	0	1	1	2	9	1
Q0050	0	3	1	1	0	3	0	6	3	6	30	5
Q0055	1	3	1	0	0	4	3	11	0	2	10	1
Q0060	0	1	0	0	0	0	0	2	0	0	0	0
Q0065	0	0	0	0	0	0	0	4	0	0	2	0
Q0070	0	0	0	0	0	0	0	3	1	0	1	0
Q0075	0	1	1	0	0	0	0	3	0	0	0	0
Q0080	0	0	0	0	0	0	0	0	0	0	0	0
Q0085	0	1	0	1	0	0	0	4	1	0	1	1
Q0092	0	0	0	0	0	0	0	0	0	0	0	0
Q0105	0	1	0	0	0	0	0	0	1	0	2	0
Q0110	0	0	0	0	0	0	0	2	0	0	0	0
Q0115	0	0	0	0	0	0	0	2	0	0	0	0
Q0120	0	1	0	0	0	0	0	0	0	1	0	1
Q0130	1	1	0	0	0	1	2	0	1	2	10	1
Q0140	0	0	0	0	0	0	0	4	0	0	0	0
Q0142	0	0	0	0	0	0	0	0	0	0	0	0
Q0143	0	0	0	0	0	0	0	0	0	0	0	0
Q0144	0	0	0	0	0	0	0	0	0	0	0	0
Q0160	0	1	1	1	0	0	1	0	0	1	0	0
Q0182	0	1	0	0	0	0	0	0	0	0	0	0
Q0250	0	1	0	0	0	0	0	2	0	1	1	0
Q0255	0	0	0	1	0	0	0	7	0	0	0	0
Q0275	0	0	0	0	2	0	0	4	0	0	2	1
Q0297	0	0	0	0	0	0	0	0	0	0	0	0
RDN18-1	0	0	0	0	0	0	0	0	0	0	0	0
RDN18-2	0	0	0	0	0	0	0	0	0	0	0	0
RDN25-1	0	0	0	0	0	0	0	0	0	0	0	0
RDN25-2	0	0	0	0	0	0	0	0	0	0	0	0
RDN37-1	0	0	0	0	0	0	0	0	0	0	0	0
RDN37-2	0	0	0	0	0	0	0	0	0	0	0	0
RDN5-1	3	2	4	2	3	2	4	7	3	1	0	2
RDN5-2	0	0	0	0	0	0	0	0	0	0	0	0
RDN5-3	0	0	0	0	0	0	0	0	0	0	0	0
RDN5-4	0	0	0	0	0	0	0	0	0	0	0	0
RDN5-5	0	0	0	0	0	0	0	0	0	0	0	0
RDN5-6	0	0	0	0	0	0	0	0	0	0	0	1
RDN58-1	0	0	0	0	0	0	0	0	0	0	0	0
RDN58-2	0	0	0	0	0	0	0	0	0	0	0	0
RNA170	7	24	28	24	8	28	36	19	8	19	17	27
RPM1	0	0	0	0	0	0	0	1	0	0	0	0
RPR1	12	10	17	14	16	32	38	25	21	22	38	32
RUF20	48	179	239	156	81	250	287	197	160	138	134	205
RUF21	20	72	92	127	61	113	130	119	82	127	105	131
RUF22	0	0	1	0	0	0	0	1	0	0	0	0
RUF23	0	4	10	4	2	11	11	6	4	2	4	2
RUF5-1	0	0	0	0	0	0	0	0	0	0	0	0
RUF5-2	0	0	0	0	0	0	0	0	1	0	0	0
SCR1	29	19	109	35	319	169	65	49	96	203	931	167
SRG1	194	648	773	417	257	673	913	582	466	613	546	626
TLC1	382	1277	1566	2615	1026	2420	3039	1731	1118	2364	2064	2432
YAL001C	255	935	1398	692	376	928	1261	856	897	686	569	706
YAL002W	293	968	1382	558	251	565	1250	864	828	485	459	516
YAL003W	8881	23741	24762	29376	11726	30039	37972	26867	18548	23942	19642	24221
YAL004W	0	0	0	0	0	0	0	0	0	0	0	0
YAL005C	1572	5726	5994	6116	2240	5333	8734	9171	6901	4533	4668	5189
YAL007C	457	1629	1801	3180	1315	3758	2533	1990	1411	2756	2211	2965
YAL008W	216	820	857	343	189	462	1403	964	598	420	333	452
YAL009W	160	497	654	399	196	525	796	539	426	403	397	448
YAL010C	155	554	605	396	197	447	825	574	469	376	336	413
YAL011W	132	445	522	589	280	616	588	453	308	400	367	521
YAL012W	2085	6152	7097	6526	2251	4501	9001	6379	5499	3872	3795	4945
YAL013W	324	824	887	1073	354	758	1492	893	551	681	529	743
YAL014C	282	838	978	798	314	747	1543	877	614	650	575	768
YAL015C	271	994	1083	706	366	1006	1426	1032	767	674	632	832
YAL016C-A	41	119	110	115	42	84	207	85	87	72	65	77
YAL016C-B	0	8	11	7	3	9	16	2	6	11	5	8
YAL016W	1209	4110	4609	3255	1394	3539	5434	3999	3557	2911	2663	3117
YAL017W	185	802	1098	415	191	520	1076	759	756	390	351	439
YAL018C	0	0	0	5	0	1	0	3	0	2	0	2
YAL019W	412	1431	2005	2116	1024	2575	2134	1313	1376	1879	1532	2216
YAL019W-A	3	4	4	16	7	8	10	5	9	10	6	8
YAL020C	122	268	311	427	140	296	534	342	226	288	247	309
YAL021C	533	1799	1960	1986	706	1598	2959	1682	1421	1505	1156	1543
YAL022C	346	1061	1318	1528	630	1435	1786	1154	926	1429	1268	1625
YAL023C	1717	5007	6044	10745	3838	8826	7217	4959	4419	6655	5497	7158
YAL024C	113	367	603	899	371	978	601	471	474	653	642	794
YAL025C	794	2232	2826	3709	1668	4263	3337	2244	1534	2914	2262	3112
YAL026C	416	1276	1953	1240	552	1456	1768	1253	1234	1045	951	1182
YAL026C-A	23	66	81	58	31	76	103	79	49	57	47	74
YAL027W	101	286	316	203	103	243	548	373	278	205	186	266
YAL028W	99	375	520	73	20	78	597	418	428	91	89	89
YAL029C	645	2486	3551	1696	888	2234	3277	2369	2492	1718	1572	2018
YAL030W	301	837	872	523	252	714	1521	917	549	509	449	641
YAL031C	239	798	811	415	197	476	1098	742	609	367	326	410
YAL031W-A	14	16	25	16	4	19	55	18	19	9	12	19
YAL032C	168	509	622	534	218	600	756	467	378	350	296	398
YAL033W	113	395	432	465	214	581	612	453	247	415	328	449
YAL034C	128	424	630	432	178	446	756	503	427	306	276	341
YAL034C-B	16	43	89	79	34	101	58	32	39	64	40	58
YAL034W-A	78	241	243	610	276	750	344	246	146	449	378	468
YAL035W	2164	7070	9642	8021	3387	8992	9696	6907	5812	6064	5430	7623
YAL036C	735	2433	2733	3197	1535	3919	3393	2288	1787	2466	2221	3229
YAL037C-A	7	33	43	31	13	30	62	42	36	25	24	35
YAL037C-B	536	1507	2328	1243	503	1578	2256	1769	1898	942	968	1400
YAL037W	104	364	496	281	157	491	757	478	363	296	241	355
YAL038W	13942	45743	54793	32060	14790	30325	64333	42696	41956	22884	23293	31459
YAL039C	1247	3417	3102	1642	593	1438	6144	3540	2235	1613	1120	1702
YAL040C	801	2818	3715	1708	920	1788	3718	2296	2650	2254	2170	2504
YAL041W	471	1736	2170	1362	659	1517	2140	1519	1426	1128	1098	1247
YAL042C-A	13	48	49	57	21	46	93	46	35	48	20	38
YAL042W	1116	3255	3787	4354	1679	3820	5368	3509	2546	3173	2528	3344
YAL043C	495	1456	1768	1562	599	1352	2049	1317	1145	1053	997	1170
YAL044C	256	1181	1243	1670	754	2122	2355	1155	608	1516	1140	1640
YAL044W-A	48	174	214	207	76	224	278	192	130	160	107	190
YAL045C	16	25	28	38	16	41	65	17	14	39	28	32
YAL046C	97	372	363	482	197	619	664	389	277	409	334	521
YAL047C	106	374	415	590	286	554	595	381	348	443	443	507
YAL047W-A	0	1	2	0	0	1	4	0	0	1	0	2
YAL048C	171	546	813	459	182	436	779	550	600	343	399	406
YAL049C	533	1812	2247	1248	626	1655	2770	2049	1627	1301	1141	1506
YAL051W	235	909	1099	764	305	858	1302	783	801	665	633	831
YAL053W	2784	9247	10642	6111	2255	5554	13555	8918	7950	4566	3891	4241
YAL054C	102	360	467	273	138	332	615	426	296	254	257	289
YAL055W	152	418	425	197	94	239	812	424	221	190	141	209
YAL056C-A	1	24	28	21	8	15	26	19	14	9	17	19
YAL056W	347	1118	1500	948	414	1128	1611	1040	916	808	750	927
YAL058W	167	549	740	560	260	664	893	609	598	500	451	568
YAL059C-A	0	0	0	0	0	1	0	0	1	0	1	0
YAL059W	93	240	351	459	249	605	438	255	210	367	279	425
YAL060W	341	1275	1432	2512	1182	2761	2669	1537	1171	2535	2243	2679
YAL061W	86	280	349	355	157	425	453	286	207	353	250	301
YAL062W	72	229	263	269	100	261	364	216	190	251	180	248
YAL063C	49	120	178	141	51	139	209	147	132	122	114	136
YAL063C-A	6	25	20	21	12	31	41	25	37	34	27	26
YAL064C-A	5	45	72	47	16	54	76	40	33	39	41	40
YAL064W	2	3	9	5	4	10	6	5	2	3	8	11
YAL064W-B	7	7	17	13	6	8	27	19	16	15	11	17
YAL065C	3	14	12	12	1	8	15	9	12	14	5	17
YAL066W	0	1	0	0	0	0	0	0	0	1	2	0
YAL067C	10	22	71	40	8	73	124	71	72	48	66	73
YAL067W-A	0	0	0	1	0	1	2	0	1	0	0	0
YAL068C	0	1	0	0	0	3	3	0	0	3	0	2
YAL068W-A	0	0	0	0	0	0	0	0	0	0	0	0
YAL069W	0	0	0	0	0	0	0	0	0	0	0	0
YAR002C-A	997	3300	3365	4809	2082	5637	4819	4101	2633	3691	3171	3859
YAR002W	634	2123	2443	1601	775	1891	2969	2085	1717	1365	1304	1627
YAR003W	259	847	1129	1287	574	1512	1265	784	741	1058	872	1104
YAR007C	309	1044	1083	5953	2509	6084	1402	1054	869	4190	3704	4667
YAR008W	73	199	244	2122	774	2304	293	198	139	1379	1070	1552
YAR009C	1	18	7	3	1	1	11	10	9	2	4	4
YAR010C	0	0	1	0	0	0	0	0	1	0	1	0
YAR014C	615	2276	2937	2110	1087	2552	3192	2044	1810	1998	1690	2300
YAR015W	1150	5324	6950	7293	4396	11984	13578	5025	3368	8469	5685	7499
YAR018C	59	179	239	185	128	341	361	213	128	254	195	286
YAR019C	150	549	744	520	249	458	778	564	534	386	369	391
YAR019W-A	5	15	10	21	3	4	21	11	7	7	5	14
YAR020C	19	52	73	44	23	48	66	44	43	37	35	37
YAR023C	46	160	202	114	46	162	249	172	140	118	104	134
YAR027W	584	1844	2133	977	374	1015	3002	1869	1482	1065	865	1017
YAR028W	144	470	458	239	95	241	755	532	385	208	173	228
YAR029W	11	53	59	40	15	67	92	90	54	33	25	45
YAR030C	17	44	54	42	14	59	68	61	36	27	22	34
YAR031W	26	91	118	101	60	120	149	99	76	94	83	97
YAR033W	36	122	139	105	49	95	239	154	110	103	66	105
YAR035C-A	0	0	2	9	1	6	2	1	1	1	1	4
YAR035W	28	61	73	337	98	233	121	82	61	209	133	186
YAR042W	495	1511	1995	1944	729	1647	2317	1557	1501	1366	1083	1502
YAR047C	0	0	0	0	0	0	0	0	0	0	0	0
YAR050W	32	97	150	120	37	96	185	123	118	112	71	105
YAR053W	3	11	15	7	6	10	14	10	13	11	16	16
YAR060C	0	0	0	0	0	0	0	0	0	0	0	0
YAR061W	0	0	0	1	0	0	0	0	0	0	0	0
YAR062W	0	0	0	0	0	0	0	0	0	0	0	0
YAR064W	1	2	3	5	0	1	2	5	5	4	0	2
YAR066W	4	5	3	12	7	7	6	6	3	5	7	3
YAR068W	5	15	20	41	15	22	45	23	15	20	18	24
YAR069C	0	0	0	0	0	0	0	0	0	0	0	0
YAR070C	1	0	0	0	1	1	0	1	0	0	0	1
YAR071W	22	88	66	80	26	102	128	81	41	81	72	68
YAR073W	19	51	50	510	182	487	143	89	76	515	374	450
YAR075W	1	3	0	52	15	54	14	12	11	89	46	60
YBL001C	737	2141	2322	1803	962	2988	3413	2471	1709	1778	1671	2378
YBL002W	120	403	389	9197	2573	7712	755	470	270	2702	2104	2448
YBL003C	50	187	178	3949	1318	4692	296	191	100	1163	800	1230
YBL004W	555	2101	3399	1683	898	2375	2556	1964	2149	1453	1692	2042
YBL005W	308	1067	1452	1056	519	1374	1769	1236	972	1195	1195	1312
YBL005W-A	0	0	0	0	0	0	0	0	0	0	0	0
YBL005W-B	69	286	466	186	92	241	491	411	437	244	279	329
YBL006C	310	850	896	896	330	1041	1517	746	595	724	522	780
YBL006W-A	0	0	0	0	0	0	0	0	0	0	0	0
YBL007C	1146	3855	5135	3226	1315	3354	5290	3317	3431	2524	2256	2971
YBL008W	175	578	714	904	389	1011	761	498	457	626	534	731
YBL008W-A	0	6	3	11	1	8	5	2	2	3	7	2
YBL009W	137	510	673	1746	744	1768	756	597	535	1166	1062	1265
YBL010C	128	386	455	772	391	1045	707	468	341	732	620	782
YBL011W	349	1114	1391	1767	727	1698	1494	950	871	1201	976	1275
YBL012C	13	25	33	66	14	43	44	11	31	38	18	38
YBL013W	16	35	60	92	25	82	67	38	32	61	45	67
YBL014C	181	665	972	873	413	1005	777	541	571	688	587	737
YBL015W	140	432	495	772	293	557	675	490	374	391	398	522
YBL016W	3536	10211	10120	2170	1242	2582	20136	10835	7459	3002	2147	3383
YBL017C	2028	7688	12513	2446	1258	3372	10911	7807	8337	2620	2565	3228
YBL018C	72	302	265	513	221	672	380	255	157	379	330	405
YBL019W	150	531	734	518	228	603	799	585	499	426	378	505
YBL020W	259	893	1074	1405	711	1531	1233	913	743	1180	996	1165
YBL021C	119	338	329	533	176	526	612	344	201	416	244	370
YBL022C	696	2438	3068	1948	953	2183	3199	2389	2165	1806	1660	2169
YBL023C	254	954	1172	1086	629	1445	1219	853	745	1430	1308	1640
YBL024W	657	2623	3263	2605	1373	3372	3080	2223	2056	2008	2039	2716
YBL025W	72	226	277	235	110	303	390	248	168	176	159	216
YBL026W	369	1201	1266	573	440	1224	1862	1314	924	702	693	945
YBL027W	7140	23511	28619	22610	12009	36996	38472	29201	19800	23973	18473	28491
YBL028C	245	831	931	976	674	1774	1224	880	600	1037	848	1134
YBL029C-A	129	405	373	305	123	318	865	547	277	300	261	324
YBL029W	179	562	579	401	211	505	1209	662	379	428	350	432
YBL030C	3168	7462	8432	18957	5485	11529	11474	8963	7509	9619	9700	10704
YBL031W	44	167	212	757	276	753	407	251	226	395	354	453
YBL032W	391	1278	1291	1632	602	1462	1600	1238	879	841	765	921
YBL033C	783	1929	1993	1818	669	1754	3336	2029	1389	1473	1112	1619
YBL034C	95	475	703	976	497	1228	575	394	469	788	735	929
YBL035C	136	497	643	2293	939	2270	599	469	374	1473	1386	1768
YBL036C	480	1839	2335	1369	843	2333	2865	2113	1673	1411	1417	1765
YBL037W	285	956	1337	835	384	816	1109	826	809	552	538	659
YBL038W	251	712	793	857	462	1148	1250	819	548	789	646	903
YBL039C	1194	3848	5044	6435	2792	7128	5359	3427	3456	4520	3924	5407
YBL039C-A	0	0	0	0	0	0	0	0	0	0	0	0
YBL039W-B	57	223	208	89	33	128	336	238	152	93	91	100
YBL040C	743	2493	2641	2222	1041	2915	3947	2749	1860	1997	1829	2335
YBL041W	2055	6157	6235	5549	2246	5864	9977	7308	4684	5032	4434	5472
YBL042C	856	2913	3467	3654	1774	3898	4234	2842	2367	2852	2504	3258
YBL043W	103	261	243	179	79	151	519	271	168	324	431	497
YBL044W	2	3	3	1	2	4	2	1	2	5	0	4
YBL045C	1060	3190	3321	5209	1890	4293	4937	3890	3164	3227	3384	4387
YBL046W	192	603	707	1280	523	1213	1163	720	567	1017	748	1033
YBL047C	1266	3904	5702	3054	1443	3564	5212	3800	3576	2603	2355	2778
YBL048W	32	122	137	69	48	107	173	99	89	123	94	119
YBL049W	83	289	341	226	103	258	517	380	248	243	216	293
YBL050W	729	2355	2558	1744	811	2154	3564	2860	1902	1585	1491	1848
YBL051C	489	1792	2211	1980	956	2352	2560	1677	1709	1784	1657	2210
YBL052C	183	641	875	527	285	695	812	549	472	395	360	446
YBL053W	7	27	42	27	13	27	31	20	16	27	12	13
YBL054W	588	1870	2175	3554	1425	3046	2157	1252	1140	2091	1644	2211
YBL055C	474	1680	1983	1016	497	1207	2382	1596	1268	823	694	949
YBL056W	855	2836	3583	2647	1293	3478	4122	3206	2530	2338	2176	2919
YBL057C	274	814	1010	909	433	1334	1506	1054	691	931	706	1045
YBL058W	1223	3545	3910	3369	1330	3230	5780	4159	2933	2947	2583	3080
YBL059C-A	86	325	342	367	177	476	457	410	191	307	263	359
YBL059W	109	300	310	312	135	397	535	327	204	278	237	318
YBL060W	241	861	1113	954	492	1170	1226	856	713	756	725	904
YBL061C	546	2079	2493	1514	823	1904	2805	1904	1717	1437	1219	1760
YBL062W	2	22	32	14	13	27	34	21	14	25	25	27
YBL063W	58	244	318	630	255	657	380	212	233	366	344	399
YBL064C	303	1074	1194	1984	796	1983	1690	1361	924	1746	1522	1928
YBL065W	3	1	11	3	3	10	3	6	9	10	11	10
YBL066C	137	410	627	504	204	438	606	427	453	357	347	452
YBL067C	374	1217	1793	1081	526	1312	1772	1255	1181	990	931	1071
YBL068W	438	1325	1665	1404	689	1726	1900	1340	999	1104	1071	1366
YBL068W-A	0	0	0	0	0	0	0	0	0	0	0	0
YBL069W	120	381	410	455	156	350	557	363	283	287	241	324
YBL070C	7	19	26	20	14	27	39	15	19	22	20	22
YBL071C	132	375	436	508	227	551	605	394	222	416	374	451
YBL071C-B	6	16	18	20	10	36	34	21	15	14	13	24
YBL071W-A	215	633	559	819	374	897	920	644	342	608	597	708
YBL072C	3480	10423	11771	11173	4874	15355	16935	11536	7688	10060	8592	12750
YBL073W	0	11	21	14	6	8	18	13	7	4	4	4
YBL074C	62	225	302	136	86	216	293	183	214	163	153	186
YBL075C	193	753	1135	620	330	873	1121	823	755	663	629	867
YBL076C	2889	10807	14007	8593	4082	9901	14077	10206	10690	7568	7344	9041
YBL077W	57	184	291	149	87	287	275	194	199	179	157	236
YBL078C	309	838	872	325	192	527	1450	953	617	423	390	546
YBL079W	402	1559	2618	1447	724	1774	1879	1319	1662	1227	1187	1499
YBL080C	107	315	412	507	186	497	566	422	295	307	309	373
YBL081W	386	1053	1220	2755	1075	2010	1372	758	555	1776	1270	1731
YBL082C	135	396	458	1278	380	900	630	404	312	721	552	736
YBL083C	2	18	12	47	11	25	18	13	12	28	14	14
YBL084C	219	626	692	754	324	782	933	596	498	670	584	741
YBL085W	421	1455	1724	2029	900	2195	2202	1533	1351	1670	1541	1795
YBL086C	107	358	434	857	323	1007	612	351	286	642	518	654
YBL087C	2738	6922	7463	8381	3375	10639	13147	8194	5466	8235	6024	9307
YBL088C	250	880	1525	644	331	769	1408	966	1068	546	581	719
YBL089W	193	644	722	734	306	715	1002	578	486	593	474	585
YBL090W	104	355	351	411	202	548	630	443	269	395	298	433
YBL091C	1362	4168	5227	3552	1476	4296	7446	4521	3293	2960	2443	3504
YBL091C-A	166	476	549	241	95	278	808	478	301	204	156	231
YBL092W	10986	30437	33976	34890	14594	46433	54492	35954	22647	34009	25600	37052
YBL093C	428	1440	1487	729	401	1060	2187	1471	1037	719	641	836
YBL094C	8	28	34	14	6	19	47	37	26	18	16	16
YBL095W	120	334	366	208	82	223	565	356	222	182	144	213
YBL096C	10	24	34	22	2	22	31	22	17	14	10	16
YBL097W	26	94	230	143	69	211	129	130	163	107	84	123
YBL098W	280	1111	1800	754	413	1408	2300	1398	1147	820	780	857
YBL099W	2070	5940	6685	9369	3335	8319	9197	7441	6085	5533	5870	7911
YBL100C	72	279	258	389	146	257	343	243	247	222	217	299
YBL100W-A	0	0	0	0	0	0	0	0	0	0	0	0
YBL100W-B	1	5	9	2	1	8	5	2	6	2	1	2
YBL100W-C	5	11	10	8	1	4	12	11	8	8	5	9
YBL101C	268	941	1668	468	228	539	1471	954	1043	458	382	515
YBL102W	233	862	837	887	434	1330	1253	923	635	921	884	1176
YBL103C	216	860	960	751	338	852	1336	828	695	687	661	797
YBL104C	204	683	912	719	341	811	894	575	490	494	486	629
YBL105C	439	1365	1986	969	473	1148	1793	1312	1320	816	728	901
YBL106C	142	482	751	484	211	546	768	571	552	437	443	552
YBL107C	277	764	825	971	440	1308	1370	917	510	877	755	998
YBL107W-A	0	1	0	0	0	0	0	1	1	1	0	0
YBL108C-A	0	0	0	0	0	0	1	0	0	1	0	1
YBL108W	0	0	3	1	1	0	5	3	1	1	2	1
YBL109W	3	11	7	19	8	15	18	6	6	14	11	15
YBL111C	0	0	0	0	0	0	0	0	0	0	0	0
YBL112C	0	0	0	0	0	0	0	0	0	0	0	0
YBL113C	41	89	153	260	79	230	212	92	109	255	177	263
YBL113W-A	0	0	0	0	0	0	0	0	0	0	0	0
YBR001C	206	776	1047	841	357	1033	1205	838	793	718	721	869
YBR002C	318	1008	1115	833	413	1102	1548	868	649	742	543	769
YBR003W	341	1161	1385	1031	409	1049	1643	1386	979	681	698	792
YBR004C	602	2329	2699	1061	515	1115	3818	2014	1912	1365	1107	1110
YBR005W	691	1942	1896	652	234	711	3664	2114	1296	729	645	781
YBR006W	190	716	786	298	151	416	1158	850	628	311	253	366
YBR007C	334	1189	1456	1195	536	1269	1608	1135	945	818	742	963
YBR008C	650	1996	2256	3754	1197	2915	3402	2281	1630	2596	2617	2975
YBR009C	184	506	484	6888	1555	4942	1033	650	398	983	690	904
YBR010W	574	1824	1722	8337	2328	8042	3370	2195	1474	2553	2071	2793
YBR011C	6799	21012	24634	20150	8049	21753	33861	24022	18256	16342	15205	20118
YBR012C	76	355	586	223	156	464	609	271	233	439	376	501
YBR012W-A	0	0	0	0	0	0	0	0	0	0	0	0
YBR012W-B	51	225	350	152	60	175	295	217	268	142	167	170
YBR013C	22	137	158	82	60	115	212	154	140	100	110	134
YBR014C	301	995	938	767	409	999	1688	1149	695	685	591	790
YBR015C	774	2488	3168	4688	1910	4349	3669	2564	2168	3083	2888	3393
YBR016W	969	2410	2468	1492	570	1489	4117	1869	1309	1302	945	1474
YBR017C	846	2742	3643	2490	1166	2584	3825	2632	2488	2054	1941	2487
YBR018C	15	31	40	22	13	20	76	43	31	25	18	15
YBR019C	49	151	203	157	65	142	233	159	127	116	125	132
YBR020W	66	208	339	279	131	317	298	201	181	252	268	252
YBR021W	389	1190	1415	2383	1005	2207	1688	1159	919	2128	1956	2307
YBR022W	120	492	512	527	304	736	704	484	343	496	453	590
YBR023C	2718	9032	12459	5772	2604	6699	13845	9295	9097	5256	4685	5916
YBR024W	120	426	496	155	75	191	724	554	371	157	124	206
YBR025C	3533	11131	12552	12738	5319	14377	17054	12815	9512	11876	10390	12507
YBR026C	486	1794	2214	899	455	1289	2916	2071	1741	906	801	1121
YBR027C	7	19	32	38	7	35	43	32	20	21	22	33
YBR028C	182	666	808	968	478	1047	962	626	501	632	612	714
YBR029C	413	1528	1554	2519	1095	2399	2213	1343	1180	2079	1666	2109
YBR030W	259	862	1031	1153	562	1346	1209	779	619	825	790	1005
YBR031W	5709	16974	21079	21076	8072	20537	23465	21583	15174	14624	14689	16667
YBR032W	8	48	52	48	15	67	86	46	43	52	40	75
YBR033W	124	487	594	401	191	447	802	463	385	394	379	424
YBR034C	832	2740	2943	3482	1752	3987	3738	2267	1654	2704	2034	2796
YBR035C	767	2618	2867	2527	1094	3088	4099	3264	2403	2350	2272	2681
YBR036C	1352	4125	4949	4176	1603	3962	6573	4268	3541	3205	2891	3607
YBR037C	148	441	486	551	227	532	708	553	318	418	338	428
YBR038W	90	338	536	292	150	352	474	300	276	314	271	312
YBR039W	1128	2803	3376	4804	1865	5227	4874	3646	2958	3310	3214	4536
YBR040W	8225	29106	29944	1693	1042	3087	52462	30318	26798	3519	3159	4051
YBR041W	601	2096	2553	2214	971	2528	3315	2092	1884	1974	1727	2186
YBR042C	221	720	821	1319	538	1569	1155	752	640	1028	890	1079
YBR043C	405	1368	1804	1305	618	1410	2064	1408	1220	1291	1093	1382
YBR044C	261	941	1066	741	273	805	1316	888	744	605	570	641
YBR045C	45	210	297	135	78	209	276	191	211	198	180	204
YBR046C	308	984	1216	485	258	713	1463	897	846	448	444	642
YBR047W	68	242	285	149	88	258	357	267	157	207	207	260
YBR048W	4206	12042	14227	12828	5518	14178	19517	12670	9838	10381	9188	13055
YBR049C	279	918	1184	1386	547	1450	1261	817	730	937	809	1051
YBR050C	19	91	105	91	39	131	141	96	63	109	98	120
YBR051W	1	13	12	5	6	14	17	9	11	17	21	12
YBR052C	400	1338	1472	716	328	861	2392	1949	1191	707	650	813
YBR053C	675	2212	2401	1035	461	1262	3323	2527	1645	890	841	1063
YBR054W	471	1146	1315	344	127	352	4225	2787	2353	538	570	789
YBR055C	276	1057	1487	919	563	1447	1427	1079	1039	943	858	1181
YBR056C-B	0	0	0	0	0	0	0	0	0	0	0	0
YBR056W	878	3483	4891	1018	561	1566	4924	4024	3259	1120	1043	1426
YBR056W-A	588	1782	1567	410	165	443	2913	1611	1002	456	388	416
YBR057C	283	902	998	749	377	767	1525	961	620	618	562	711
YBR058C	627	1976	2366	1929	774	1920	2891	2001	1795	1537	1360	1764
YBR058C-A	260	742	924	901	374	1307	1481	791	548	978	698	1010
YBR059C	591	2218	3225	1356	634	1611	2944	2127	2205	1292	1194	1411
YBR060C	232	825	1111	812	402	1004	1279	817	775	721	575	870
YBR061C	322	1155	1315	1630	737	1823	1612	1142	891	1198	1115	1562
YBR062C	210	600	661	576	238	682	1188	731	464	546	420	675
YBR063C	92	378	588	285	150	391	521	514	380	270	324	337
YBR064W	1	14	29	5	2	7	14	13	22	7	11	8
YBR065C	89	307	501	262	112	302	439	324	325	252	197	277
YBR066C	288	823	752	351	167	486	1688	1151	700	429	394	520
YBR067C	1389	3112	2896	2347	1291	2146	5477	4100	2761	5226	5636	6287
YBR068C	2785	8669	10370	7811	3164	7999	15042	10056	8181	7303	6683	7580
YBR069C	906	2511	3146	5165	2227	5438	4129	2698	2227	3803	3246	4077
YBR070C	56	160	183	1446	627	1876	288	195	128	2291	1649	2342
YBR071W	182	489	482	6769	2212	5718	727	499	323	3177	2581	2905
YBR072C-A	0	1	3	1	0	0	3	1	0	1	1	2
YBR072W	52	228	280	196	144	386	431	339	248	311	290	367
YBR073W	482	1488	2100	4425	1866	5007	2183	1551	1469	3697	3206	3857
YBR074W	434	1506	2260	1383	670	1647	2311	1678	1691	1313	1299	1559
YBR076C-A	60	184	194	132	67	167	336	158	148	157	159	177
YBR076W	37	125	130	73	44	95	237	149	118	106	87	101
YBR077C	214	766	802	575	286	826	1399	999	579	641	565	672
YBR078W	6346	20978	22165	35999	12074	27935	34610	24563	20943	20674	19540	20829
YBR079C	2574	8563	10312	9211	4250	9540	11922	7875	6868	7110	6283	8206
YBR080C	810	2812	3787	2185	1020	2576	3770	2957	2662	1899	1720	2251
YBR081C	253	938	1445	832	445	1201	1340	1027	991	800	756	932
YBR082C	2582	8176	8481	6639	3027	8985	13369	9072	6029	6949	5842	8466
YBR083W	1325	4274	4601	1166	743	1758	7655	4919	3832	1875	1670	2168
YBR084C-A	7130	20950	23234	23575	10677	29480	34053	26693	17971	21715	18223	24146
YBR084W	1010	3113	4855	5149	2156	5525	4336	3232	3253	3729	3399	4561
YBR085C-A	494	1561	1390	1423	693	1745	3194	2647	1529	1349	1503	1670
YBR085W	34	121	117	71	63	112	182	145	110	57	53	66
YBR086C	971	3256	4278	2879	1182	2846	4656	2886	3069	2436	2100	2607
YBR087W	263	858	975	1908	827	2285	1432	950	690	1546	1369	1828
YBR088C	68	199	216	2689	1139	3196	324	241	137	2159	1795	2234
YBR089C-A	185	515	594	705	272	907	898	554	337	589	482	639
YBR089W	16	62	56	889	319	853	131	65	41	720	498	699
YBR090C	41	117	136	129	78	201	185	93	81	108	131	157
YBR091C	120	253	281	511	171	569	465	328	189	413	297	441
YBR092C	647	1992	2198	1722	902	2066	3851	2566	1851	2473	2136	2612
YBR093C	126	386	491	265	119	271	607	351	246	306	225	301
YBR094W	241	1099	1458	742	387	940	1381	1042	1050	639	622	809
YBR095C	231	732	1013	643	296	816	1027	718	589	492	467	610
YBR096W	645	2283	2336	2010	1047	2734	3492	2795	1844	2052	1961	2224
YBR097W	155	575	939	368	151	405	732	559	639	316	296	364
YBR098W	66	310	354	549	277	698	467	302	277	507	460	570
YBR099C	0	0	0	0	0	0	0	0	0	0	0	0
YBR101C	1007	3009	2857	1974	936	2552	4634	3502	2325	2409	2323	2983
YBR102C	257	872	1140	748	377	754	1190	930	835	561	616	713
YBR103C-A	1	1	4	0	1	4	2	3	2	3	0	3
YBR103W	220	700	873	740	307	783	1194	716	607	553	395	597
YBR104W	261	939	1086	1299	612	1744	1420	1098	755	1113	988	1272
YBR105C	263	833	811	916	408	910	1848	1204	861	868	606	824
YBR106W	2341	7145	8131	11217	4111	11457	12232	8548	5869	8782	7009	9408
YBR107C	172	498	567	606	239	647	804	476	370	453	363	496
YBR108W	310	1062	1358	675	277	629	1497	1035	1015	637	552	607
YBR109C	2080	6528	6837	5021	2468	6661	9573	7480	5048	4483	4403	5529
YBR109W-A	18	77	67	25	14	35	67	60	45	33	32	28
YBR110W	471	1660	1917	1322	585	1545	2219	1702	1362	1143	1057	1152
YBR111C	496	1648	1783	1136	581	1824	2732	2130	1267	1167	1062	1472
YBR111W-A	175	621	548	383	189	595	943	701	471	470	409	481
YBR112C	457	1269	1781	2669	997	2152	2000	1239	1299	1434	1140	1665
YBR113W	14	68	78	98	43	83	69	58	58	75	59	77
YBR114W	195	750	1098	516	241	578	1116	856	796	403	348	493
YBR115C	721	2294	3659	2715	1093	2965	3778	2735	3240	2655	2792	3490
YBR116C	1	2	9	6	1	3	5	5	4	7	4	7
YBR117C	66	177	214	213	102	180	297	165	158	199	151	195
YBR118W	8601	23853	26322	27528	9275	22512	39883	23380	16254	19901	15145	20132
YBR119W	320	972	921	871	423	1024	1536	1135	714	778	694	915
YBR120C	71	236	209	253	145	334	389	250	170	216	214	271
YBR121C	3374	11124	13126	12749	6038	14574	15355	12006	9677	10542	9995	12135
YBR121C-A	0	0	0	0	0	0	0	0	0	0	0	0
YBR122C	206	790	822	802	371	1197	1112	845	512	708	649	836
YBR123C	151	474	666	327	166	453	775	515	357	329	279	372
YBR124W	1	15	9	9	4	3	13	14	3	2	8	4
YBR125C	363	1193	1390	766	366	926	1901	1231	970	842	619	838
YBR126C	1258	4070	4784	2452	1046	2339	6883	4767	3942	2027	1728	2275
YBR126W-A	138	479	591	248	175	565	852	524	369	311	262	436
YBR126W-B	61	201	258	86	76	267	418	281	141	134	126	196
YBR127C	3338	10901	13069	7500	3642	8701	16870	11945	8489	6600	5932	7941
YBR128C	35	145	177	43	22	80	257	159	120	63	49	57
YBR129C	154	572	562	369	200	474	837	521	469	402	320	364
YBR130C	315	1230	1474	1027	506	1314	1538	1123	1102	877	767	1018
YBR131C-A	0	0	0	0	0	0	0	0	0	0	0	0
YBR131W	104	490	639	360	205	475	615	413	369	323	267	368
YBR132C	89	344	485	213	118	279	437	324	353	218	227	232
YBR133C	540	1820	2253	1407	591	1405	2604	1788	1554	1069	967	1157
YBR134W	6	34	44	23	13	19	50	28	21	21	15	18
YBR135W	384	943	886	1430	569	1233	1663	887	602	955	767	1059
YBR136W	90	378	629	294	159	437	533	436	431	261	323	410
YBR137W	351	1092	1190	862	429	1133	1787	1325	853	878	722	1003
YBR138C	24	136	167	108	50	133	221	146	129	113	89	90
YBR139W	683	2415	2895	1006	484	1154	3568	2662	2207	888	894	1018
YBR140C	406	1503	2562	1062	514	1332	2096	1869	1863	1006	1082	1258
YBR141C	97	291	352	476	206	421	493	265	194	295	223	313
YBR141W-A	0	0	0	0	0	0	0	0	0	0	0	0
YBR142W	426	1355	1762	2229	1036	2518	1816	1279	1160	1702	1487	1994
YBR143C	1900	7016	8203	6410	3849	10335	9552	7309	5661	6417	5909	8240
YBR144C	2	3	5	7	3	4	12	2	3	3	6	6
YBR145W	250	757	992	840	288	995	1807	1181	719	854	660	863
YBR146W	236	685	844	893	414	1131	1121	788	619	831	670	895
YBR147W	19	77	86	41	18	46	198	121	106	62	69	65
YBR148W	10	55	53	36	13	63	93	56	33	47	60	74
YBR149W	1949	6573	7955	4480	2086	5271	9712	7279	5837	3881	3659	4721
YBR150C	153	532	773	368	165	361	698	508	475	324	327	384
YBR151W	1796	5685	7289	4443	1996	5945	8743	6755	5395	3860	3505	4959
YBR152W	64	222	265	195	113	291	288	192	168	198	141	206
YBR153W	175	545	667	549	250	733	732	535	358	486	469	602
YBR154C	760	2250	2437	2820	1349	3817	3736	2465	1870	2640	2082	3113
YBR155W	315	1116	1192	1319	684	1747	1428	1025	785	1059	935	1294
YBR156C	755	2496	2534	1133	534	1303	3776	2719	2006	966	894	1151
YBR157C	157	482	623	332	144	379	845	556	367	323	302	324
YBR158W	2347	7328	8060	1013	497	1245	11861	8816	6803	1255	1207	1429
YBR159W	1021	3495	3612	3593	1627	4056	5660	4059	3074	3216	2949	3520
YBR160W	660	1884	1882	4234	1480	3963	3621	2432	1654	3145	2579	3476
YBR161W	116	390	462	655	271	681	828	524	405	510	395	577
YBR162C	7141	23849	24158	19931	8059	19089	32459	22631	18230	12929	12901	14737
YBR162W-A	1020	2391	2397	1551	690	2139	5117	3087	1620	1543	1288	1618
YBR163W	210	796	1074	694	337	870	1019	736	651	606	597	693
YBR164C	393	1456	1719	1191	607	1776	2269	1758	1299	1178	1119	1438
YBR165W	101	390	474	369	211	509	653	440	329	333	301	407
YBR166C	1221	3999	4762	2156	1121	2979	5789	4214	3413	2208	2061	2505
YBR167C	109	319	395	352	168	490	611	384	250	328	272	360
YBR168W	180	609	881	469	212	550	950	678	512	395	341	426
YBR169C	436	1504	1683	545	267	700	2873	2090	1858	520	528	680
YBR170C	329	1199	1458	1051	476	1142	1641	1202	1059	904	845	1019
YBR171W	424	1442	1402	1885	974	2631	2106	1587	1154	1662	1646	2066
YBR172C	778	2520	3005	2620	1187	2775	3681	2423	1942	2272	2117	2734
YBR173C	791	2236	2158	2224	892	2177	4020	2557	1588	2026	1750	2262
YBR174C	2	15	11	12	3	5	17	15	9	4	6	11
YBR175W	142	485	608	561	233	646	789	553	405	433	370	475
YBR176W	175	635	665	489	254	648	915	622	440	481	388	571
YBR177C	733	2482	2405	1980	883	1874	3935	2622	1984	1637	1515	1916
YBR178W	17	55	49	46	32	54	96	58	41	41	43	63
YBR179C	215	941	1078	819	435	889	1205	817	743	723	669	828
YBR180W	27	87	106	66	31	72	151	111	87	66	64	74
YBR181C	3303	9660	11508	12638	5121	14826	16145	12491	8984	10662	9110	11848
YBR182C	242	750	795	347	135	323	1220	799	626	299	287	332
YBR182C-A	5	7	15	14	7	12	13	6	8	7	7	13
YBR183W	480	1553	1763	445	205	604	3119	2196	1559	637	574	742
YBR184W	7	22	36	169	70	181	49	38	38	53	50	79
YBR185C	92	364	352	671	275	669	575	451	321	501	546	598
YBR186W	53	163	228	360	160	442	320	189	135	317	314	347
YBR187W	775	2305	2747	3554	1332	3547	4457	2819	2087	2665	2141	2926
YBR188C	128	441	523	397	230	602	737	511	340	355	364	483
YBR189W	8817	25413	29318	27988	11819	35649	40737	33843	21500	23746	20406	27457
YBR190W	26	51	66	94	17	80	134	59	47	64	45	60
YBR191W	5359	16803	18928	17716	8255	24197	25484	19338	13098	15427	13967	19688
YBR191W-A	24	49	59	99	30	84	88	57	46	102	52	75
YBR192W	156	633	694	1075	457	1115	844	607	451	826	682	829
YBR193C	186	581	605	458	211	528	917	649	485	433	375	493
YBR194W	52	182	198	105	73	244	285	176	166	144	112	172
YBR195C	173	576	620	1076	444	1076	900	572	418	797	692	897
YBR196C	12509	41933	54374	25371	11305	29841	61186	43824	41723	21533	20585	26223
YBR196C-A	6	12	18	9	6	9	18	8	11	8	6	11
YBR196C-B	13	28	35	27	17	42	64	32	31	21	25	28
YBR197C	211	586	687	589	229	494	994	596	413	425	334	452
YBR198C	417	1273	1563	1082	503	1145	1637	1070	1034	919	773	1064
YBR199W	789	2600	3374	1855	966	2576	3901	2901	2567	1851	1689	2138
YBR200W	258	1064	1296	556	330	805	1543	1000	950	719	764	929
YBR200W-A	0	1	3	1	1	0	2	1	0	0	1	0
YBR201C-A	24	57	72	33	16	39	157	112	67	51	42	65
YBR201W	140	444	434	323	136	331	699	524	357	263	264	326
YBR202W	280	1031	1228	1175	658	1407	1618	995	854	1849	1735	2048
YBR203W	310	1121	1319	431	201	512	2088	1278	1037	570	480	562
YBR204C	203	881	926	470	249	651	1377	944	751	475	400	480
YBR205W	398	1451	1721	1336	735	1624	2063	1389	1346	1197	1039	1437
YBR206W	45	137	184	120	53	149	179	139	136	121	108	125
YBR207W	539	1657	1680	1534	591	1471	2439	1567	1183	1215	1054	1353
YBR208C	551	1760	3268	732	313	822	2513	1952	2119	659	633	725
YBR209W	15	83	72	68	39	99	116	80	47	79	50	61
YBR210W	193	546	640	499	269	719	1190	601	470	631	481	618
YBR211C	94	349	415	344	149	357	530	309	256	269	213	315
YBR212W	432	1310	1353	1412	532	1125	2160	1266	1092	1167	884	1198
YBR213W	26	72	84	134	41	106	126	80	74	103	78	80
YBR214W	630	2012	2127	833	342	783	3143	1846	1632	709	578	731
YBR215W	277	911	1076	1015	486	1152	1454	915	730	934	726	1062
YBR216C	262	1028	1122	880	361	876	1390	1033	891	756	676	813
YBR217W	88	328	349	281	168	405	502	340	241	310	259	314
YBR218C	751	2844	4211	2489	1199	2996	4445	3097	2947	2363	2409	2828
YBR219C	0	3	4	2	0	2	2	1	0	0	0	1
YBR220C	306	927	1111	1174	451	1211	1516	954	819	875	752	1032
YBR221C	2241	7484	8376	7413	3128	7321	10244	8074	6620	5701	5622	6734
YBR221W-A	8	35	55	22	16	42	58	42	25	27	27	36
YBR222C	1657	5258	5995	3521	1493	3510	7092	5234	4064	2484	2439	2954
YBR223C	297	1043	1362	313	119	344	1549	1136	1087	278	285	392
YBR223W-A	0	0	0	0	0	0	0	0	0	0	0	0
YBR224W	3	14	23	7	3	6	28	12	7	7	11	8
YBR225W	436	1421	1837	468	210	513	2144	1449	1337	486	444	573
YBR226C	33	84	123	33	20	41	141	97	97	42	44	39
YBR227C	360	1135	1418	1079	498	1372	1609	1193	1031	961	900	1164
YBR228W	191	615	740	642	288	764	997	769	470	568	547	675
YBR229C	421	1442	2109	879	387	1022	2201	1492	1620	800	806	982
YBR230C	358	864	853	1222	408	1015	1725	1108	756	990	825	1062
YBR230W-A	82	269	232	167	94	257	415	243	94	166	130	165
YBR231C	152	408	437	683	305	659	724	435	303	606	478	628
YBR232C	11	39	36	75	23	60	52	19	24	63	54	61
YBR233W	128	390	436	1111	443	995	571	399	324	862	763	962
YBR233W-A	59	215	222	300	169	417	303	202	130	216	185	227
YBR234C	1921	5924	6873	4437	1980	4926	9359	6397	4609	3624	3448	4395
YBR235W	392	1148	1616	905	367	994	1559	1159	1120	741	659	822
YBR236C	408	1426	1803	978	470	1233	2273	1624	1377	839	752	1022
YBR237W	308	1087	1372	737	370	981	1490	1094	996	733	690	934
YBR238C	342	991	1027	1071	461	911	1610	1010	1024	873	852	1055
YBR239C	199	604	758	424	176	416	1149	650	484	369	298	395
YBR240C	17	81	65	67	28	79	129	71	32	75	51	86
YBR241C	194	595	621	407	133	296	1027	588	482	304	237	324
YBR242W	810	2657	3267	2229	1038	3025	5140	3014	2136	2247	1895	2511
YBR243C	247	782	943	1752	641	1528	1616	1141	873	1287	1145	1365
YBR244W	188	952	975	2523	1288	3333	1258	831	594	3193	2690	3256
YBR245C	374	1284	1875	2562	1146	2839	1788	1258	1216	1872	1708	2228
YBR246W	338	1074	1350	1580	697	1835	1642	1108	923	1343	1050	1613
YBR247C	498	1697	2006	2317	1168	2591	2083	1537	1283	1678	1515	2052
YBR248C	909	3358	4415	3372	1552	4222	5696	3569	2825	3391	2807	3570
YBR249C	4543	14598	15654	16348	6793	17600	24129	18231	12890	17088	15630	19261
YBR250W	23	101	131	84	40	116	180	116	81	109	104	113
YBR251W	120	438	522	687	274	655	741	476	325	535	417	591
YBR252W	295	748	827	1629	715	2183	1373	817	514	1343	1029	1568
YBR253W	256	700	707	498	291	974	1168	804	415	636	505	729
YBR254C	102	323	415	328	168	496	531	361	306	277	262	369
YBR255C-A	119	368	317	318	119	376	574	397	273	315	298	351
YBR255W	220	801	1018	479	243	599	1159	725	648	456	379	513
YBR256C	993	3251	3945	2932	1449	4946	6000	5071	3575	4359	4388	6011
YBR257W	144	499	532	509	258	708	779	483	379	466	441	523
YBR258C	164	394	415	254	100	353	715	479	277	262	219	319
YBR259W	276	946	1379	459	272	620	1308	939	918	469	435	557
YBR260C	190	829	881	653	285	718	1104	720	633	509	522	602
YBR261C	448	1401	1572	1184	555	1473	2342	1398	1007	1024	787	1283
YBR262C	136	332	382	435	146	494	731	401	276	398	263	418
YBR263W	1413	5189	6802	4015	1999	5317	6863	5516	5006	3428	3379	4669
YBR264C	194	512	570	420	188	531	1035	588	356	400	250	435
YBR265W	438	1395	1502	1311	554	1291	2034	1417	983	894	695	987
YBR266C	0	0	0	0	0	0	0	0	0	0	0	0
YBR267W	366	916	1165	2191	879	2098	1484	883	625	1406	1046	1608
YBR268W	86	210	263	305	149	418	435	254	165	238	194	313
YBR269C	477	1063	1080	1018	336	745	1940	1254	832	744	658	782
YBR270C	165	478	596	474	200	526	803	475	314	398	333	380
YBR271W	168	553	699	994	460	1183	872	559	436	652	578	887
YBR272C	268	949	1352	628	278	692	1314	1017	933	501	475	572
YBR273C	533	1767	2079	1026	483	1223	2653	1740	1515	906	798	1083
YBR274W	198	672	918	656	359	823	1068	767	703	614	561	742
YBR275C	156	716	999	1793	916	2351	922	687	765	1486	1509	2083
YBR276C	382	1377	2154	1719	798	2126	2139	1412	1402	1374	1319	1683
YBR277C	1	13	7	17	7	31	20	9	11	11	14	31
YBR278W	83	214	280	434	197	593	445	289	155	387	301	422
YBR279W	691	2093	2353	1821	883	2170	3380	2169	1577	1566	1305	1681
YBR280C	177	595	690	285	119	298	906	595	491	269	247	300
YBR281C	230	973	1102	1288	514	1281	1476	1009	1005	1055	1032	1273
YBR282W	97	290	341	349	192	525	519	332	207	371	310	440
YBR283C	1841	6055	7279	6810	2719	6642	8693	6366	5462	5412	4959	5687
YBR284W	46	179	242	120	75	156	342	227	176	174	141	169
YBR285W	5	18	33	9	9	12	45	26	20	9	22	19
YBR286W	2427	8796	11003	5315	2779	7253	12987	9212	8300	5221	4740	6912
YBR287W	1244	4185	5233	1349	654	1547	6450	5204	4207	1474	1507	1608
YBR288C	394	1408	1642	860	454	1141	2215	1485	1173	728	766	973
YBR289W	256	866	1156	1047	395	1009	1211	761	702	653	593	812
YBR290W	616	1810	1870	1123	538	1361	2900	1876	1361	1164	984	1259
YBR291C	216	649	783	652	300	858	1212	814	507	612	597	771
YBR292C	10	39	55	56	21	46	53	34	31	41	41	39
YBR293W	323	1071	1226	1085	461	1084	1542	1021	802	821	763	911
YBR294W	408	1323	1959	637	305	763	1961	1267	1288	582	511	657
YBR295W	551	2005	3049	764	319	836	2596	2030	2195	676	621	732
YBR296C	36	138	251	69	23	98	307	152	126	96	79	82
YBR296C-A	3	7	8	3	2	5	10	4	3	3	1	6
YBR297W	112	433	533	541	310	796	650	509	350	565	534	709
YBR298C	86	311	343	667	259	806	690	418	381	588	559	643
YBR298C-A	1	0	1	4	5	6	2	0	5	9	4	6
YBR299W	12	22	31	51	26	59	18	35	26	45	42	47
YBR300C	3	5	8	10	4	12	9	5	4	5	6	4
YBR301W	4	21	33	12	9	33	21	12	2	12	10	11
YBR302C	0	0	0	0	0	0	0	0	1	0	0	0
YCL001W	259	840	900	1502	695	1811	1551	935	694	1344	1104	1439
YCL001W-A	19	54	60	46	17	43	54	49	26	33	36	19
YCL001W-B	12	71	50	53	22	52	92	48	45	43	38	36
YCL002C	211	776	962	870	346	982	1269	728	600	722	673	772
YCL004W	130	437	590	379	167	396	649	445	348	313	317	371
YCL005W	290	726	789	731	284	719	1516	875	601	653	523	628
YCL005W-A	190	606	603	459	220	644	977	769	400	487	441	595
YCL007C	61	167	182	162	55	215	348	122	70	189	124	175
YCL008C	232	739	1049	688	223	517	1226	749	665	475	370	539
YCL009C	1033	3595	4608	3882	1383	3276	5646	4164	3993	2889	2808	3777
YCL010C	219	620	860	905	334	835	892	506	508	653	484	660
YCL011C	1210	3419	4596	3816	1635	4373	5523	3459	2766	3083	2479	3717
YCL012C	220	617	753	254	127	433	1066	729	601	245	239	317
YCL014W	112	460	664	431	212	500	517	376	457	289	287	375
YCL016C	209	576	694	673	243	725	983	640	482	516	435	595
YCL017C	732	2432	3039	2081	837	2053	3123	2247	1999	1426	1325	1670
YCL018W	515	1721	1888	1357	748	1911	3704	2248	1430	2273	1982	2405
YCL019W	30	78	116	35	14	29	93	59	97	37	29	37
YCL020W	0	0	0	0	0	0	0	0	0	0	0	0
YCL021W-A	50	187	287	123	60	190	248	207	157	118	123	172
YCL022C	0	0	0	0	0	0	0	0	0	0	0	0
YCL023C	2	4	5	23	14	29	7	1	3	32	12	29
YCL024W	41	171	192	1371	635	1484	290	184	151	1578	1274	1644
YCL025C	309	1017	1154	1926	784	1767	1750	1066	753	1322	1103	1391
YCL026C-A	1	17	20	26	14	40	43	27	17	22	21	33
YCL026C-B	57	191	240	239	75	155	280	218	162	132	136	131
YCL027W	6431	18371	18742	2022	1212	2843	30700	19293	13838	3385	2768	3663
YCL028W	426	1381	1660	2094	916	1901	2386	1478	1117	1468	1371	1783
YCL029C	176	603	744	978	456	1182	1014	581	520	847	648	873
YCL030C	1772	7086	9474	5480	2568	7144	13723	8843	7047	7140	6717	8049
YCL031C	516	1583	1745	1898	946	2275	2420	1526	1233	1730	1489	1869
YCL032W	303	849	958	855	311	815	1519	902	678	695	509	721
YCL033C	434	1107	1155	897	272	979	2095	1413	805	765	577	823
YCL034W	509	1484	1530	1320	487	1202	2586	1469	1108	900	687	987
YCL035C	1228	4204	4225	2227	1334	3950	7066	5222	3167	2764	2664	3260
YCL036W	147	491	658	1634	708	1468	615	337	281	977	755	993
YCL037C	13	61	144	56	38	72	63	41	76	42	47	55
YCL038C	286	1038	1279	386	202	482	1478	995	888	450	441	451
YCL039W	303	1202	1262	733	233	680	1547	1104	907	613	616	735
YCL040W	3685	11752	12212	10687	3479	6921	21098	13354	10528	6750	5404	6506
YCL041C	109	316	363	280	91	216	399	284	205	184	152	264
YCL042W	126	313	334	317	133	196	635	318	333	201	144	175
YCL043C	5483	17508	21922	16019	6340	15472	22269	19341	15601	10527	10049	12368
YCL044C	222	566	783	746	258	635	797	501	539	427	464	506
YCL045C	910	3303	4405	2849	1343	3531	4826	3191	3073	2547	2383	2986
YCL046W	17	53	64	45	20	40	96	38	54	39	35	35
YCL047C	220	708	885	548	269	765	1193	872	657	529	468	648
YCL048W	29	85	122	39	33	81	282	158	88	71	72	88
YCL048W-A	5	34	29	12	8	18	69	32	20	12	20	18
YCL049C	415	1374	1444	824	384	818	2248	1509	955	756	569	714
YCL050C	1570	4982	5103	4021	1956	5149	8196	5883	4459	4115	3601	4655
YCL051W	227	710	700	588	240	581	1071	782	561	488	452	574
YCL052C	485	1440	1728	1088	464	1218	2484	1819	1395	992	906	1090
YCL054W	831	2611	3197	3423	1790	4293	3678	2294	1755	3166	2493	3581
YCL055W	5874	17985	18226	2242	1239	3266	32194	19604	14316	3276	2842	3757
YCL056C	496	1562	1776	476	301	799	2879	1791	1150	718	574	812
YCL057C-A	653	1641	1478	1828	653	1940	2951	1723	1013	1439	1164	1826
YCL057W	809	3157	3878	2399	1017	2465	4013	3391	3194	1828	1987	2269
YCL058C	88	189	213	343	99	305	392	233	142	254	194	287
YCL058W-A	0	0	0	0	0	0	0	0	0	0	0	0
YCL059C	593	1726	2163	2317	1232	3603	2809	1996	1523	2170	1818	2712
YCL061C	170	550	779	1994	885	2304	841	596	475	1678	1467	1863
YCL063W	218	698	784	926	419	931	992	571	472	645	537	672
YCL064C	1691	4204	5025	5157	2210	5778	7515	4289	3199	4154	3748	4887
YCL065W	0	0	0	0	0	0	0	0	0	0	0	0
YCL066W	0	0	0	0	0	0	0	0	0	0	0	0
YCL067C	0	0	0	0	1	0	1	0	0	0	0	0
YCL068C	0	0	0	0	0	1	0	1	0	0	0	0
YCL069W	0	0	0	0	0	0	0	0	0	0	0	0
YCL073C	0	0	1	2	0	0	0	1	1	0	0	0
YCL074W	1	0	0	0	0	0	0	0	0	1	0	0
YCL075W	0	0	1	0	0	0	0	0	0	0	0	0
YCL076W	0	0	0	0	0	0	0	1	0	0	0	0
YCR001W	10	44	65	32	14	44	91	44	40	34	25	42
YCR002C	723	2518	2737	2085	946	2452	3650	2790	1976	1744	1582	1897
YCR003W	137	415	416	482	261	634	654	471	277	485	389	469
YCR004C	696	2765	3458	2083	1071	2912	4318	3266	2399	1981	1930	2601
YCR005C	1083	3545	4137	2378	1221	2821	6403	4133	2988	2109	1804	2114
YCR006C	27	71	98	65	18	78	117	78	76	54	53	64
YCR007C	188	613	735	281	136	329	1309	768	497	311	261	370
YCR008W	488	1584	2127	1637	788	2173	2190	1615	1402	1279	1361	1794
YCR009C	3868	14180	16187	3426	2050	5352	20476	15463	11104	4191	4043	4894
YCR010C	243	914	1309	136	69	190	1582	695	522	209	148	186
YCR011C	456	1707	2599	1466	609	1729	2370	1798	1741	1231	1146	1364
YCR012W	19291	68653	75720	39325	16237	38845	105175	70717	56866	29307	29724	41814
YCR013C	1165	3632	5155	2249	843	2290	6430	3957	3209	2091	1855	2327
YCR014C	135	463	632	422	202	575	635	512	392	387	441	470
YCR015C	62	251	336	222	105	263	352	225	238	200	214	243
YCR016W	378	1328	1332	1816	922	2463	2040	1418	822	1525	1372	1846
YCR017C	1058	3321	4440	2863	1214	2975	5204	3442	3277	2382	2107	2614
YCR018C	270	951	989	738	366	954	1507	933	572	781	665	924
YCR018C-A	6	27	44	18	18	27	44	28	29	27	30	20
YCR019W	262	949	1105	1030	461	1230	1452	1062	711	827	718	964
YCR020C	155	428	534	581	252	707	715	505	334	597	555	671
YCR020C-A	192	596	713	488	224	774	999	602	406	502	405	644
YCR020W-B	130	530	566	493	313	976	852	609	396	595	551	765
YCR021C	363	1013	1093	597	228	661	4147	2916	2050	584	476	733
YCR022C	9	54	69	71	27	78	68	40	34	86	49	93
YCR023C	536	1873	2637	2208	947	2710	3048	2067	1952	2010	1795	2367
YCR024C	334	1190	1356	825	414	1036	1794	1301	1003	760	725	899
YCR024C-A	3225	12180	12821	8020	4175	10230	17286	9818	9034	11010	10365	10100
YCR024C-B	2610	14753	15249	7645	4078	7843	20447	7863	12372	13226	10647	9235
YCR025C	52	174	207	163	74	202	275	204	157	157	144	180
YCR026C	715	2315	3485	2631	1137	2900	3760	2486	2419	2063	1820	2478
YCR027C	247	754	929	640	314	869	1131	867	557	572	532	596
YCR028C	339	1035	1207	1067	425	1036	1420	911	759	798	691	853
YCR028C-A	652	2213	2130	2402	1230	3069	3376	2531	1567	2016	1987	2436
YCR030C	461	1519	1979	1074	416	959	2035	1382	1395	948	830	910
YCR031C	6976	20235	22256	19052	9506	27357	33574	23208	15210	18905	16051	22591
YCR032W	217	781	1388	486	255	669	1142	893	861	495	465	556
YCR033W	389	1380	1835	1284	526	1387	1713	1233	1098	833	812	1094
YCR034W	828	2655	3061	5887	2190	5149	4987	2814	2786	4421	3891	4561
YCR035C	780	2322	2752	2191	966	2718	3253	2146	1697	1669	1388	1955
YCR036W	1145	3434	4192	2338	1075	3107	5401	3972	2755	2164	1771	2253
YCR037C	535	1799	2045	1613	669	1551	2461	1638	1332	1302	1185	1409
YCR038C	63	258	302	242	107	274	401	267	257	193	178	223
YCR038W-A	0	0	0	0	0	0	0	0	0	0	0	0
YCR039C	0	0	0	0	0	0	0	0	0	0	0	0
YCR040W	0	0	1	0	0	0	0	0	0	0	0	0
YCR041W	4	19	32	10	6	25	24	22	19	13	30	23
YCR042C	380	1520	2069	1132	539	1198	1875	1428	1437	1157	1186	1371
YCR043C	306	827	1023	965	454	1186	1608	988	691	903	722	1016
YCR044C	335	1016	1141	1052	425	1043	1564	1029	771	794	718	804
YCR045C	125	371	466	749	259	705	598	414	244	456	412	418
YCR045W-A	0	0	0	0	0	0	0	0	0	0	0	0
YCR046C	191	577	575	1012	298	814	1067	628	408	620	464	721
YCR047C	270	676	764	1313	457	1082	1149	688	421	874	594	908
YCR047W-A	0	0	0	0	0	0	0	0	0	0	0	0
YCR048W	144	402	468	554	227	482	719	493	363	412	324	412
YCR049C	4	17	13	18	6	18	28	23	10	11	9	17
YCR050C	5	13	16	23	6	23	30	16	11	17	12	24
YCR051W	725	1573	1944	2126	772	1956	3270	1841	1228	1557	1138	1877
YCR052W	631	1793	2243	2034	795	2068	2959	1651	1403	1456	1096	1634
YCR053W	2966	10214	11212	10264	4530	10682	14374	10585	8953	8622	9007	10058
YCR054C	256	950	1000	1034	473	1097	1158	921	770	872	873	1042
YCR057C	858	2778	3517	4199	1803	3946	3522	2194	1931	2813	2443	3275
YCR059C	438	1123	1254	1320	495	1316	2017	1074	733	934	764	1204
YCR060W	204	525	575	674	288	840	1076	700	364	662	484	629
YCR061W	114	307	374	528	157	369	532	249	259	416	241	309
YCR063W	36	108	106	72	27	61	145	88	70	70	54	70
YCR064C	2	12	13	21	7	19	14	12	8	11	9	10
YCR065W	129	385	566	2052	809	1787	513	351	298	938	695	737
YCR066W	119	418	445	452	228	520	656	489	355	382	317	473
YCR067C	515	1847	2261	1967	786	1764	2546	1817	1661	1566	1517	1762
YCR068W	274	765	917	466	197	439	1134	670	633	439	333	431
YCR069W	593	1838	2160	1256	485	1262	3028	2245	1528	962	911	1120
YCR071C	109	327	350	386	199	493	588	408	254	352	308	384
YCR072C	455	1487	1669	2582	1093	2249	1771	1121	873	1519	1295	1716
YCR073C	465	1445	2365	974	392	1035	2112	1519	1564	775	708	840
YCR073W-A	202	646	1005	619	234	589	1158	676	617	442	359	536
YCR075C	59	219	252	411	128	332	392	273	179	239	195	232
YCR075W-A	83	223	193	175	80	240	426	244	149	169	132	179
YCR076C	259	646	693	747	250	638	1158	758	479	549	421	532
YCR077C	700	2310	2572	2360	992	2167	3224	1970	1833	1804	1457	1883
YCR079W	289	673	668	683	214	532	1232	761	570	515	417	470
YCR081C-A	0	0	0	0	0	0	0	0	0	0	0	0
YCR081W	105	408	740	376	171	385	551	384	462	331	284	365
YCR082W	250	848	1089	719	415	1293	1416	1018	789	818	781	1029
YCR083W	134	453	596	213	123	490	672	464	399	258	250	381
YCR084C	789	2401	2678	3819	1323	2886	3545	2185	2051	2225	2027	2503
YCR085W	0	5	9	17	9	16	12	8	6	12	3	11
YCR086W	107	311	289	481	169	438	534	365	194	276	237	311
YCR087C-A	0	0	0	0	0	0	0	0	0	0	0	0
YCR087W	19	118	143	148	62	211	230	134	90	146	110	182
YCR088W	1626	5583	6990	3386	1656	3756	7214	5346	4764	2619	2611	3425
YCR089W	29247	98868	141269	11117	5611	13143	128586	88048	93910	14941	14730	16907
YCR090C	31	165	192	385	189	558	255	202	124	337	331	419
YCR091W	91	229	309	215	113	245	447	301	268	265	220	226
YCR092C	179	610	916	875	394	1015	932	559	570	676	643	764
YCR093W	495	1929	2835	1902	914	2149	2574	1754	1915	1744	1814	1954
YCR094W	230	779	1024	759	381	940	1173	841	689	619	637	767
YCR095C	141	462	570	365	182	483	761	514	387	395	381	493
YCR095W-A	13	42	56	29	11	37	45	30	43	38	38	32
YCR096C	0	0	0	0	0	0	0	0	0	0	0	0
YCR097W	167	654	660	275	185	525	1106	648	503	459	345	417
YCR097W-A	0	0	0	0	0	0	0	0	0	0	0	0
YCR098C	34	152	151	145	70	163	253	175	137	158	142	165
YCR099C	115	341	543	87	46	129	585	425	393	79	100	109
YCR100C	149	574	841	166	61	212	868	673	637	158	162	225
YCR101C	79	265	336	62	29	79	337	281	303	71	63	81
YCR102C	26	84	85	106	43	111	153	134	91	119	111	123
YCR102W-A	1	8	9	9	1	7	10	6	9	14	6	6
YCR104W	4	8	9	4	9	10	13	7	5	6	4	10
YCR105W	102	320	331	309	140	304	544	306	230	322	300	312
YCR106W	75	337	558	323	144	362	469	358	381	288	295	330
YCR107W	70	276	400	297	144	347	379	279	247	274	254	320
YCR108C	0	0	0	0	0	0	0	0	0	0	0	0
YDL001W	145	568	707	645	330	819	911	596	539	592	531	704
YDL002C	255	767	861	735	358	953	1234	927	504	720	590	742
YDL003W	14	79	92	8975	3490	9632	183	126	101	4058	3054	3940
YDL004W	674	1724	1810	2718	1011	2790	3191	2266	1505	1933	1777	2496
YDL005C	215	778	943	825	430	1029	1168	719	630	798	711	908
YDL006W	250	831	951	696	278	807	1238	838	697	619	515	696
YDL007C-A	0	0	0	0	0	0	0	1	2	0	0	0
YDL007W	1849	5379	6160	4409	1981	5377	8839	6043	4527	4691	3830	4943
YDL008W	180	486	590	564	227	650	923	571	346	478	404	553
YDL009C	80	175	216	377	166	495	427	285	122	412	331	419
YDL010W	156	470	538	837	403	1061	911	622	434	866	698	880
YDL011C	4	34	24	50	20	46	39	23	20	74	38	56
YDL012C	487	1405	1553	1605	604	1695	2372	1390	885	1274	916	1397
YDL013W	287	844	1048	1011	425	1082	1184	796	607	725	648	761
YDL014W	2596	7626	9401	11334	4669	11986	10765	6258	5409	7503	6224	8794
YDL015C	1501	4935	5181	5219	2467	5487	7632	5389	3881	4412	4263	4494
YDL016C	116	283	366	349	113	367	501	334	197	275	249	271
YDL017W	139	485	506	805	394	925	832	562	410	648	564	756
YDL018C	104	335	312	1284	547	1426	477	401	277	935	789	987
YDL019C	271	992	1517	1018	413	1185	1508	982	910	902	798	965
YDL020C	942	3122	3324	2072	977	2599	4702	3076	2317	2762	2560	3099
YDL021W	144	512	523	89	34	100	958	721	388	103	98	117
YDL022C-A	0	2	1	1	0	1	3	0	0	1	1	1
YDL022W	3462	9579	11309	2423	896	2597	14681	9490	8106	1796	1640	2207
YDL023C	110	411	309	92	30	63	516	300	341	51	49	47
YDL024C	13	72	99	41	25	81	160	102	80	64	54	83
YDL025C	282	928	1149	780	367	951	1582	903	709	814	644	802
YDL025W-A	0	0	0	0	0	0	0	0	0	0	0	0
YDL026W	27	67	51	42	17	45	92	57	43	34	31	32
YDL027C	342	1256	1440	718	359	847	1870	1342	1166	756	777	815
YDL028C	133	459	660	536	268	667	558	451	441	381	387	443
YDL029W	2073	6647	7477	4047	1968	5236	9940	6384	5283	3534	3281	4571
YDL030W	155	517	580	671	357	797	741	488	371	562	432	625
YDL031W	655	2297	2712	2445	1500	3687	2983	1907	1841	2265	2090	2980
YDL032W	1	3	4	13	4	4	12	5	2	6	4	5
YDL033C	103	277	287	431	151	379	454	249	208	337	239	321
YDL034W	4	41	26	24	13	29	58	26	38	19	20	27
YDL035C	299	1096	1453	924	497	1206	1671	1306	1138	992	937	1163
YDL036C	144	534	589	557	271	669	893	584	408	543	546	645
YDL037C	140	506	582	705	394	553	728	469	511	845	599	819
YDL039C	491	1710	1898	2648	1262	1972	2542	1830	1632	2497	2148	2604
YDL040C	784	2687	3490	2809	1337	2978	3641	2664	2590	2191	2124	2800
YDL041W	7	12	24	29	6	14	23	8	11	14	10	16
YDL042C	192	605	672	893	382	960	596	423	385	557	560	655
YDL043C	163	530	598	506	242	563	782	425	397	461	360	533
YDL044C	103	351	401	345	189	508	518	406	278	359	315	376
YDL045C	339	1062	1175	678	315	718	1576	1068	848	585	508	644
YDL045W-A	192	558	573	635	341	846	1065	629	407	618	511	721
YDL046W	780	2324	2122	2715	991	2554	3567	2426	1614	2242	1969	2311
YDL047W	666	1974	1898	2308	867	2071	2917	1768	1318	1673	1245	1835
YDL048C	710	1911	1814	1100	349	776	5097	3093	2511	1140	1062	1613
YDL049C	38	155	136	152	40	165	232	136	109	94	90	87
YDL050C	37	119	176	120	73	255	188	107	87	138	147	214
YDL051W	576	2007	2413	2689	1436	4302	3047	2078	1649	2606	2224	3103
YDL052C	542	1821	1921	2069	922	2266	2826	1849	1249	1696	1397	1850
YDL053C	383	1358	1554	1171	640	1451	2262	1543	1144	1123	1028	1290
YDL054C	227	785	939	1508	509	1446	1488	952	715	1203	1108	1248
YDL055C	5725	18482	20465	39780	14610	38947	27905	20038	15846	16495	14481	18551
YDL056W	286	933	1180	849	408	907	1397	877	782	670	660	815
YDL057W	175	549	575	330	116	359	907	615	389	230	228	260
YDL058W	438	1596	2487	1343	665	1828	2168	1818	1621	1165	1138	1376
YDL059C	45	126	148	179	65	208	255	150	108	123	140	151
YDL060W	766	2507	3213	3656	1706	4087	3490	2142	1950	2751	2298	3240
YDL061C	2496	7598	6975	6880	3762	11134	12296	8370	5072	7015	6591	8782
YDL062W	13	49	65	117	37	128	82	44	48	79	67	87
YDL063C	336	1201	1382	2144	981	2210	1394	950	900	1517	1379	1679
YDL064W	221	633	684	873	384	1095	1031	678	493	663	604	903
YDL065C	345	1131	1168	1469	701	1907	1906	1420	897	1288	1160	1502
YDL066W	904	3213	4757	3010	1414	4022	5458	3886	3339	3483	2901	3843
YDL067C	399	991	938	1316	492	1432	1802	1135	793	1105	910	1260
YDL068W	3	10	21	14	6	15	29	12	10	16	10	15
YDL069C	33	105	129	98	74	181	198	128	108	108	108	131
YDL070W	1106	4223	4573	2658	1469	3695	6977	4514	3931	2884	2556	3401
YDL071C	28	87	78	96	43	102	144	66	55	85	67	96
YDL072C	2016	5691	5844	3086	1324	3910	9948	6745	4630	2952	2583	3227
YDL073W	365	1275	1780	1260	648	1618	1641	1208	1215	1168	1017	1174
YDL074C	352	1426	1884	1594	810	1983	1797	1308	1187	1277	1171	1397
YDL075W	8701	20088	22228	26974	10725	33283	41159	25131	15571	25388	17804	25673
YDL076C	246	766	957	573	312	738	1197	802	647	544	507	688
YDL077C	178	691	976	693	305	782	964	685	690	591	593	699
YDL078C	766	2550	2765	1950	793	2215	3823	2768	1987	1628	1433	1847
YDL079C	91	400	412	402	186	474	588	401	310	347	350	349
YDL080C	306	989	1206	914	397	981	1567	1006	819	761	715	902
YDL081C	4569	13219	15721	14616	7132	23347	20957	20370	10801	12589	11562	17991
YDL082W	4728	13722	14416	15780	7515	20621	21547	15797	10295	14356	12670	15809
YDL083C	6666	19159	19484	23806	10036	25969	29427	22566	14834	20316	18000	20244
YDL084W	2090	7339	9643	6884	3404	9549	10026	8497	6946	5583	5370	7238
YDL085C-A	225	814	875	321	224	672	1113	1078	567	375	349	504
YDL085W	29	87	104	57	17	58	120	109	77	38	41	60
YDL086C-A	0	0	0	0	0	0	0	0	0	0	0	0
YDL086W	591	1768	1660	1404	614	1669	2812	1957	1125	1156	1197	1489
YDL087C	75	227	271	256	124	260	323	202	209	197	170	206
YDL088C	389	1209	1456	1372	629	1392	1718	1111	1030	1126	1048	1301
YDL089W	152	645	691	527	274	720	1132	745	694	768	700	838
YDL090C	102	380	473	475	234	613	573	400	326	514	397	520
YDL091C	194	620	723	425	182	495	975	677	545	463	455	514
YDL092W	409	1184	1251	1317	594	1829	2040	1421	861	1275	1010	1445
YDL093W	121	427	573	1054	387	1033	724	524	462	778	749	819
YDL094C	23	53	75	113	34	142	82	66	59	83	84	110
YDL095W	1239	4468	5980	7679	3009	7637	5933	4548	4197	5277	4570	5920
YDL096C	23	64	63	123	36	84	109	56	59	88	61	97
YDL097C	1573	5189	5929	4573	2089	5452	7554	5529	4431	3968	3676	4810
YDL098C	104	319	294	319	170	469	471	313	229	277	265	363
YDL099W	689	2038	1945	1975	1056	2581	3560	2507	1219	2195	1795	2402
YDL100C	1399	5217	5866	4755	2262	5791	7139	5809	4551	3970	3935	5090
YDL101C	130	436	553	1998	876	2598	559	414	370	1378	1141	1611
YDL102W	148	509	704	1623	754	1877	635	452	463	1321	1288	1617
YDL103C	266	1046	1323	2228	931	2453	1419	1066	947	1791	1583	1957
YDL104C	39	147	158	262	101	323	250	168	118	226	229	256
YDL105W	15	102	127	422	217	480	108	68	64	297	243	357
YDL106C	158	650	740	858	355	837	794	571	550	662	620	718
YDL107W	96	290	347	322	149	352	499	333	200	255	236	341
YDL108W	211	650	690	753	274	804	1096	704	463	528	458	652
YDL109C	118	378	505	390	134	367	532	315	288	299	248	355
YDL110C	466	1311	1397	811	320	952	2617	1408	981	842	591	774
YDL111C	454	1391	1600	1659	696	1891	2119	1365	1074	1274	1219	1577
YDL112W	477	1789	2503	1729	892	2268	2284	1602	1580	1472	1304	1795
YDL113C	302	1095	1522	484	263	708	1523	1002	1078	471	451	572
YDL114W	3	29	18	4	2	15	70	32	22	30	19	30
YDL114W-A	8	30	22	28	10	32	44	45	21	29	20	32
YDL115C	286	919	1132	826	349	1017	1491	1169	713	688	568	762
YDL116W	407	1422	1893	1407	704	1692	1798	1399	1341	1159	1028	1275
YDL117W	312	954	1350	863	409	976	1325	955	924	868	767	939
YDL118W	20	66	62	31	14	41	133	65	49	42	24	25
YDL119C	209	664	726	289	131	366	1027	732	500	241	234	331
YDL120W	323	1013	1269	1106	585	1551	1730	1191	838	1074	1076	1366
YDL121C	266	842	955	961	597	1615	1356	995	639	940	879	1216
YDL122W	726	2380	3293	2843	1213	3194	3275	2450	2011	2300	2013	2672
YDL123W	244	720	867	414	148	398	1028	633	530	375	327	377
YDL124W	2455	7510	8006	6081	2292	5476	12032	9003	6661	4705	4634	5664
YDL125C	1375	3971	3769	3398	1407	3982	6505	4424	2870	2940	2697	3357
YDL126C	2917	10521	13986	7804	3418	8633	14826	11090	10495	6694	6411	8285
YDL127W	3309	10312	10342	2840	1284	3125	15316	9336	6953	2253	1906	2526
YDL128W	883	2535	3267	2511	965	2387	4271	2641	2005	2259	1733	2253
YDL129W	63	171	228	373	132	335	306	230	130	234	222	256
YDL130W	6584	15655	15178	19517	7288	20072	27593	19218	10247	16125	13139	17790
YDL130W-A	571	1639	1710	877	410	1140	3119	2038	1116	904	725	977
YDL131W	875	2911	3619	3532	1551	4346	4743	3562	2778	3129	3312	4111
YDL132W	598	2393	2637	1318	642	1645	2953	2334	2002	1263	1297	1555
YDL133C-A	1375	3441	4540	3405	1581	6595	6199	4644	2829	3394	2871	5212
YDL133W	287	972	1347	711	350	990	1543	1090	770	684	622	713
YDL134C	977	2930	3499	2145	851	2464	4588	2933	2145	1840	1653	2200
YDL135C	1344	4852	6205	1984	1311	3734	7993	5912	4712	2520	2391	3234
YDL136W	1008	2467	2642	3115	1325	3635	4419	3175	1720	2929	2285	2923
YDL137W	1845	5821	5725	4042	1772	4922	8858	6451	4053	3333	3295	4448
YDL138W	266	806	995	629	267	641	1179	684	599	755	699	823
YDL139C	160	413	475	398	154	489	738	484	302	366	325	375
YDL140C	1333	4163	6466	4777	1856	4020	5439	3779	4110	3363	3191	3773
YDL141W	237	884	1264	900	373	842	1134	790	839	653	670	820
YDL142C	169	612	718	420	162	438	950	719	472	374	383	403
YDL143W	1809	6047	7098	6411	2738	6944	8594	6067	4933	5138	4413	6292
YDL144C	385	1151	1399	1210	457	1077	1796	1293	956	785	719	1013
YDL145C	1433	5371	6573	5849	2364	5526	7267	5146	5223	4447	4037	4987
YDL146W	176	662	812	282	147	369	972	695	664	337	312	369
YDL147W	1057	3771	4964	2842	1561	3861	5097	4250	3903	3057	2752	3552
YDL148C	632	2127	2598	2757	1497	3445	2852	1827	1696	2486	2196	2827
YDL149W	100	357	470	250	98	306	492	313	327	218	209	275
YDL150W	326	877	1019	1229	570	1534	1464	982	570	1054	879	1298
YDL151C	13	44	49	75	35	69	78	55	41	77	44	74
YDL152W	18	30	30	54	14	41	66	16	17	41	25	40
YDL153C	706	2122	2567	2939	1459	3681	3103	2171	1687	2429	2267	3024
YDL154W	87	295	440	293	149	424	402	271	223	281	284	350
YDL155W	149	563	633	1101	484	1167	759	538	408	739	652	797
YDL156W	68	180	196	686	243	646	294	153	154	541	442	566
YDL157C	220	528	565	852	457	1290	802	625	414	1025	920	1049
YDL158C	26	81	99	94	40	107	105	67	77	145	102	84
YDL159C-B	0	0	0	0	0	0	0	0	0	0	0	0
YDL159W	148	514	562	484	257	486	724	459	401	386	360	409
YDL159W-A	0	1	2	1	0	0	3	2	1	0	0	1
YDL160C	197	670	1134	492	231	548	898	562	793	433	366	424
YDL160C-A	70	186	235	260	101	321	383	213	132	175	162	244
YDL161W	878	2709	3140	2792	1363	3279	4186	2675	2080	2784	2149	2866
YDL162C	1	5	1	10	5	23	5	1	3	20	17	19
YDL163W	1	6	13	26	8	19	8	6	1	25	15	15
YDL164C	210	755	858	2786	1173	3036	929	761	631	2038	1821	2337
YDL165W	263	734	762	697	309	878	1245	852	513	658	566	759
YDL166C	219	640	698	911	409	1130	1193	810	502	769	641	891
YDL167C	370	1272	1658	1939	1012	2166	1665	934	921	1538	1356	1741
YDL168W	1424	4381	4905	4153	1888	4575	7982	5741	4186	3968	3634	4954
YDL169C	60	222	218	38	20	60	375	232	144	54	40	56
YDL170W	175	735	834	496	275	743	984	753	690	605	616	749
YDL171C	745	2145	3643	2367	894	2613	4479	2591	2772	2143	1973	2726
YDL172C	29	90	111	68	21	86	158	86	44	63	51	81
YDL173W	503	1302	1322	1182	467	1122	2445	1159	891	930	780	1097
YDL174C	906	2876	3737	3328	1318	3308	4554	3120	2462	2885	2419	2992
YDL175C	183	689	732	655	293	731	1111	598	513	594	490	687
YDL176W	106	324	474	312	152	387	506	311	340	276	254	343
YDL177C	71	206	219	185	109	264	353	213	115	223	169	256
YDL178W	641	2193	2630	2774	1347	3384	3717	2232	1813	2657	2268	2715
YDL179W	52	180	211	97	45	164	257	160	114	114	87	111
YDL180W	163	497	607	586	247	632	871	603	424	601	505	658
YDL181W	181	439	479	663	244	523	908	719	499	434	385	533
YDL182W	591	1645	1690	5046	2012	4608	3025	2010	1660	4255	4257	5836
YDL183C	37	116	122	177	86	235	181	137	107	188	186	220
YDL184C	2234	5200	6819	6127	2723	10045	11583	5797	3877	7166	4795	8160
YDL185C-A	46	155	154	94	37	93	260	123	146	85	74	95
YDL185W	3623	13069	16635	7824	3874	9158	17638	13488	12317	6623	7016	8270
YDL186W	32	99	125	82	21	79	233	136	72	62	57	68
YDL187C	1	4	1	0	4	3	7	3	2	0	0	2
YDL188C	332	1062	1201	689	332	821	1415	1033	874	594	528	722
YDL189W	266	882	1044	1014	469	1086	1418	819	696	822	673	931
YDL190C	556	2146	2601	1360	678	1563	2790	2131	2058	1258	1248	1455
YDL191W	2393	5481	5958	6597	2539	6582	11286	7120	4098	6218	4888	5212
YDL192W	2430	7679	8026	7973	4071	12063	11762	8445	5758	7282	6648	9195
YDL193W	176	620	813	640	331	881	929	784	603	523	508	637
YDL194W	86	317	442	286	146	386	493	416	336	271	295	335
YDL195W	983	3214	4410	4653	1647	3503	4332	2958	3394	3077	2919	3274
YDL196W	3	11	10	25	11	17	20	7	9	27	10	19
YDL197C	129	447	509	1705	699	1628	681	433	376	1102	966	1241
YDL198C	621	2104	2048	2342	901	2395	3563	2560	1645	2383	2464	2818
YDL199C	91	267	375	221	66	215	439	270	269	177	214	258
YDL200C	145	432	469	330	155	461	681	502	311	347	337	437
YDL201W	433	1338	1665	1711	794	2127	1893	1435	964	1197	1132	1493
YDL202W	179	538	599	761	354	839	867	622	398	562	499	718
YDL203C	163	533	747	524	255	693	716	507	451	434	414	591
YDL204W	113	379	505	382	167	395	640	453	366	321	274	357
YDL205C	261	824	940	931	438	1094	1236	943	733	778	815	956
YDL206W	172	640	759	387	194	466	950	652	576	379	360	440
YDL207W	322	1188	1362	1194	547	1365	1682	1230	905	951	822	1095
YDL208W	966	2823	3145	3546	1825	5583	4927	2791	2014	3578	2707	4174
YDL209C	87	253	368	394	194	536	432	282	180	349	286	401
YDL210W	26	84	124	102	45	112	161	93	76	90	86	104
YDL211C	39	174	214	777	261	709	270	178	112	398	312	327
YDL212W	981	2765	2979	3354	1402	3962	4956	3232	1982	2900	2510	3279
YDL213C	752	2400	2533	2093	1183	3688	3872	2626	1388	2238	1905	2980
YDL214C	38	192	296	176	93	255	376	176	151	268	223	276
YDL215C	466	1549	1781	1579	699	1689	2205	1547	1275	1480	1363	1383
YDL216C	81	256	358	188	109	262	408	346	241	171	154	175
YDL217C	205	540	632	690	266	626	854	548	405	469	417	517
YDL218W	49	139	177	207	66	171	160	118	85	179	125	162
YDL219W	147	537	598	644	297	949	799	718	492	596	510	713
YDL220C	68	220	296	457	182	382	403	235	273	336	294	374
YDL221W	25	58	65	93	46	97	67	62	41	60	60	80
YDL222C	40	133	146	97	48	84	194	100	79	74	65	94
YDL223C	198	711	943	441	193	511	1009	579	528	342	365	411
YDL224C	258	900	1189	989	405	872	1009	807	830	683	699	730
YDL225W	535	1794	1963	1805	952	2294	2477	1861	1462	1593	1547	1877
YDL226C	764	2439	2788	2637	1171	2657	3519	2533	1912	1925	1717	2282
YDL227C	280	975	1466	148	64	232	1574	1192	1021	198	147	237
YDL228C	246	550	996	979	276	920	1168	653	568	709	455	671
YDL229W	4979	16210	18966	17220	7367	15825	23343	16648	14777	13434	11763	14662
YDL230W	245	688	794	480	169	447	1390	721	488	415	290	408
YDL231C	381	1347	1944	1306	591	1475	1866	1356	1230	1078	998	1187
YDL232W	198	489	490	626	282	725	1023	534	368	589	520	577
YDL233W	200	672	883	436	197	502	1133	737	648	389	320	433
YDL234C	1044	3750	4527	1118	536	1527	7096	5259	4398	1424	1403	1677
YDL235C	590	1912	2020	1148	622	1719	2893	2061	1388	1146	1093	1377
YDL236W	934	3022	3347	3249	1292	3266	4658	2926	2174	2557	2164	2993
YDL237W	446	1595	1914	1018	511	1202	2321	1692	1396	843	872	1016
YDL238C	120	380	546	145	78	166	650	360	423	160	141	178
YDL239C	122	533	909	173	120	276	671	474	616	234	218	254
YDL240C-A	1	3	4	1	3	1	1	3	2	3	2	3
YDL240W	95	456	610	361	195	429	548	339	392	307	263	308
YDL241W	163	492	660	173	103	339	1368	779	540	332	238	372
YDL242W	22	78	88	66	39	75	127	67	68	71	61	71
YDL243C	215	632	907	1115	358	1063	1430	840	566	1030	934	1091
YDL244W	8	49	48	57	14	46	69	60	40	50	51	38
YDL245C	6	7	19	18	5	21	21	18	23	21	17	20
YDL246C	1	1	4	2	2	5	8	2	3	5	1	1
YDL247W	6	11	15	7	2	10	16	9	13	5	8	4
YDL247W-A	2	0	2	0	1	1	4	1	0	1	3	1
YDL248W	80	285	319	247	120	217	509	398	290	234	200	216
YDR001C	1747	6414	8261	2167	1193	2966	8198	6501	5712	1969	1867	2565
YDR002W	2496	8588	10450	6647	3837	11284	13902	9532	7061	6655	5818	8433
YDR003W	279	745	802	589	264	690	1345	888	622	535	497	602
YDR003W-A	40	184	202	125	61	182	302	195	152	136	113	156
YDR004W	217	693	849	1045	489	1394	1146	798	609	1002	901	1065
YDR005C	304	1085	1128	1044	531	1417	1658	1263	849	960	911	1027
YDR006C	411	1519	1988	2004	850	2036	1824	1215	1235	1551	1270	1521
YDR007W	164	486	557	598	221	654	887	556	358	567	432	567
YDR008C	10	38	47	27	21	57	79	46	33	29	28	40
YDR009W	57	174	198	253	102	211	314	218	181	226	168	247
YDR010C	7	31	48	57	29	56	84	47	25	64	57	62
YDR011W	3020	9439	12289	10588	4737	11906	14184	10190	10375	10989	10141	11704
YDR012W	2408	6630	7972	9142	3324	8701	9920	7459	5717	6254	5586	7026
YDR013W	103	318	310	679	294	860	526	429	240	564	461	667
YDR014W	45	203	293	349	213	448	284	169	201	355	314	402
YDR014W-A	1	4	4	9	0	11	11	4	4	12	3	6
YDR015C	0	0	0	0	0	0	0	0	0	0	0	0
YDR016C	60	143	146	244	110	287	349	260	138	193	175	212
YDR017C	385	1358	1698	1746	827	1972	1787	1203	1153	1365	1219	1600
YDR018C	41	125	131	115	36	105	216	177	110	103	85	96
YDR019C	94	441	583	604	365	932	757	387	322	599	475	589
YDR020C	96	306	353	420	211	504	530	308	230	395	290	394
YDR021W	114	396	486	643	368	879	562	399	291	542	474	647
YDR022C	135	357	402	286	142	374	599	442	253	250	221	258
YDR023W	3040	10329	13321	9821	5146	13879	14296	11645	9799	8994	8621	10940
YDR024W	9	23	51	35	15	32	52	21	29	48	27	21
YDR025W	5687	15965	16727	21671	8269	22190	27278	17062	11352	16611	13335	18454
YDR026C	485	1527	1904	1267	601	1527	2236	1640	1174	1110	961	1351
YDR027C	219	913	1175	520	293	701	1163	817	773	482	430	562
YDR028C	871	2974	4277	2244	1075	2679	4261	3118	2983	2035	1926	2333
YDR029W	28	112	116	63	30	71	123	65	118	77	54	62
YDR030C	63	231	272	203	111	256	272	223	147	161	187	222
YDR031W	34	143	137	57	31	99	212	130	83	93	56	82
YDR032C	1188	4331	4696	2511	1201	3074	6707	4637	3382	2449	2205	3004
YDR033W	523	1532	1674	1958	670	1458	3402	2116	1811	2745	3296	3487
YDR034C	266	1008	1224	866	435	982	1384	983	966	821	802	997
YDR034C-A	2	13	31	8	6	6	24	7	10	8	6	10
YDR034C-C	0	0	0	0	0	0	0	0	0	0	0	0
YDR034C-D	41	131	198	103	43	72	189	101	138	84	96	89
YDR034W-B	156	557	592	189	135	493	1008	587	418	278	268	449
YDR035W	1527	5381	7171	3768	1851	5196	8800	5884	4910	4355	3916	5793
YDR036C	277	1085	1338	1357	565	1372	1429	1048	856	1045	942	1223
YDR037W	7199	25642	30028	24400	11788	31730	37371	28642	22771	24562	22228	28726
YDR038C	55	151	253	158	81	192	311	208	170	135	114	203
YDR039C	0	0	0	0	0	0	0	0	0	0	0	0
YDR040C	49	205	313	165	81	196	315	201	190	161	140	158
YDR041W	211	645	634	644	362	917	1167	804	518	698	550	775
YDR042C	8	28	29	73	32	104	57	36	38	101	91	108
YDR043C	240	797	749	354	168	463	1400	941	671	429	361	434
YDR044W	231	665	647	1153	459	973	1405	1025	752	976	818	1037
YDR045C	147	585	705	633	382	1036	1057	626	465	722	561	894
YDR046C	1273	4105	5043	5494	1971	5037	7194	4642	3703	3651	3284	4310
YDR047W	738	2407	2600	3082	1341	3246	3730	2757	1915	2307	2068	2702
YDR048C	13	27	23	10	12	26	22	27	23	20	25	16
YDR049W	339	1031	1173	892	477	1183	1451	1083	744	766	710	904
YDR050C	19695	63380	67592	43295	19489	54352	104871	75041	47231	38143	35434	49598
YDR051C	322	1073	1270	1087	507	1367	1654	1185	892	1010	928	1238
YDR052C	348	1118	1258	1963	947	2202	1455	987	755	1584	1420	1784
YDR053W	5	16	13	15	15	34	24	6	6	23	16	36
YDR054C	601	1935	1965	1840	818	1951	2982	1927	1448	1664	1463	1804
YDR055W	3150	8192	8289	3726	1198	3598	15017	10687	7528	2848	2569	2972
YDR056C	295	1039	1162	941	406	1258	1879	1162	879	932	718	1121
YDR057W	236	820	1014	601	283	721	1244	938	768	591	531	697
YDR058C	67	258	275	194	108	241	400	304	206	209	187	229
YDR059C	289	715	676	552	175	491	1321	935	574	472	429	514
YDR060W	819	3073	3988	4179	2166	5127	3984	2789	2650	3311	3136	4173
YDR061W	325	983	1410	949	388	1190	1713	1091	985	798	646	791
YDR062W	1189	4428	5370	4087	2008	5252	5869	4583	4128	3388	3367	4186
YDR063W	275	895	968	726	378	1036	1492	1217	760	740	710	879
YDR064W	9824	24651	25688	32758	13130	36916	45228	30447	18652	29113	22958	28967
YDR065W	103	363	460	385	199	521	561	425	384	370	363	469
YDR066C	72	232	277	196	105	292	337	240	178	186	157	224
YDR067C	197	721	774	585	308	800	1230	819	542	626	580	708
YDR068W	364	1181	1359	1231	627	1666	2068	1560	848	1273	1139	1387
YDR069C	182	672	955	356	188	429	931	601	720	402	406	468
YDR070C	14	49	56	37	13	44	145	72	61	28	37	40
YDR071C	829	2678	3070	1923	1052	3151	4286	3058	2035	2037	1763	2517
YDR072C	748	2463	2790	2122	903	2331	3822	2427	2000	1739	1494	1766
YDR073W	204	697	858	625	285	801	1261	729	557	628	525	673
YDR074W	988	3289	4099	1988	903	2345	5014	3375	3288	1837	1620	1920
YDR075W	92	352	397	596	306	715	543	324	268	481	378	514
YDR076W	60	249	287	397	176	376	342	253	200	404	384	450
YDR077W	18511	50216	64486	103708	34977	70842	84099	48080	42030	82425	60579	71520
YDR078C	49	210	197	187	119	304	289	185	122	237	211	271
YDR079C-A	59	201	230	150	94	275	326	221	171	176	165	245
YDR079W	110	285	263	260	126	384	456	352	179	319	274	323
YDR080W	199	866	1038	598	325	788	1119	745	749	654	561	721
YDR081C	314	1134	1300	1188	597	1320	1557	960	897	1056	966	1167
YDR082W	121	389	593	497	263	691	635	456	363	437	364	434
YDR083W	371	1249	1527	1653	925	2260	1690	1333	941	1411	1245	1665
YDR084C	113	371	371	510	226	601	661	337	277	425	365	434
YDR085C	2525	7792	10030	1091	559	1536	11711	8141	6972	1447	1392	1745
YDR086C	739	2347	2224	2632	1467	4261	3527	2548	1503	3135	2680	3365
YDR087C	510	1591	2107	2144	960	2900	2284	1591	1082	1660	1374	2047
YDR088C	286	819	897	713	364	912	1243	1028	614	753	597	829
YDR089W	75	394	629	374	183	469	634	326	297	302	259	318
YDR090C	290	852	878	840	337	827	1264	794	604	626	503	657
YDR091C	1449	4733	5844	5828	2700	6336	6685	4830	4578	4644	4335	5052
YDR092W	92	269	259	251	98	298	563	358	203	239	203	246
YDR093W	361	1192	1988	2071	769	2070	1791	1248	1415	1498	1277	1774
YDR094W	1	2	10	14	3	11	10	11	5	8	6	7
YDR095C	2	4	8	9	7	9	9	14	5	10	10	7
YDR096W	101	473	593	655	328	723	769	497	476	608	597	699
YDR097C	166	547	736	4406	1805	4932	767	510	460	3408	3027	3800
YDR098C	643	2420	2754	2276	1267	3352	3566	2747	1887	2112	2012	2619
YDR098C-A	0	0	0	0	0	0	0	0	0	0	0	0
YDR098C-B	122	538	840	98	63	230	705	631	595	142	209	271
YDR099W	2535	8563	9589	7430	3436	8174	11277	9073	7332	6363	6599	7171
YDR100W	317	986	1009	724	332	756	1536	1062	678	681	631	714
YDR101C	820	2742	3499	4940	2064	5254	3439	2384	2083	3488	3094	3976
YDR102C	5	16	40	24	17	20	28	25	18	29	20	31
YDR103W	329	1332	1803	1093	522	1271	1753	1224	1164	928	869	1106
YDR104C	87	398	568	306	160	441	493	311	335	295	307	352
YDR105C	341	1169	1378	1068	445	1059	1877	1251	1028	800	711	876
YDR106W	12	44	70	26	10	50	67	36	30	22	24	41
YDR107C	1194	4029	4781	724	399	911	6088	3990	3568	940	930	1210
YDR108W	220	844	1078	641	265	646	1133	794	707	495	502	595
YDR109C	212	747	1026	804	378	993	970	700	635	604	539	714
YDR110W	178	731	1010	977	592	1534	881	586	573	907	808	1142
YDR111C	379	1244	1439	1500	726	1626	1936	1488	1035	1174	1086	1302
YDR112W	36	93	94	120	51	130	176	81	75	110	89	102
YDR113C	128	376	391	1751	670	1579	508	376	233	893	720	968
YDR114C	31	59	54	179	40	113	152	67	49	116	62	100
YDR115W	168	468	459	854	326	1023	759	522	304	588	530	690
YDR116C	218	695	778	799	395	981	1162	728	465	809	605	792
YDR117C	315	1038	1242	1096	502	1254	1428	1151	947	833	842	987
YDR118W	85	344	444	374	152	418	440	322	345	289	275	343
YDR118W-A	4	12	18	10	6	26	19	12	15	11	10	25
YDR119W	548	2413	3701	2085	1109	2421	3309	2475	2547	1937	1953	2090
YDR119W-A	6	12	10	7	0	10	33	35	10	7	10	10
YDR120C	591	1792	1936	2817	1277	3011	2304	1552	1332	2111	1849	2524
YDR121W	148	480	561	660	303	846	824	525	334	568	455	689
YDR122W	391	1556	2265	1070	555	1358	2019	1458	1448	995	937	1188
YDR123C	229	775	977	624	249	644	1261	793	635	488	391	519
YDR124W	1201	3936	4694	461	208	692	6833	5050	3784	648	637	820
YDR125C	466	1652	1960	303	145	361	2720	2003	1478	411	389	435
YDR126W	149	482	515	507	189	608	786	463	329	439	402	496
YDR127W	1653	5739	8409	5495	2376	5980	8816	6380	6354	5125	4965	6045
YDR128W	324	1038	1611	1025	451	1149	1344	1037	1046	785	757	934
YDR129C	2489	8945	9954	5498	2472	6076	12646	9375	7739	4801	4344	5389
YDR130C	98	349	394	358	147	421	529	330	254	228	198	236
YDR131C	149	584	655	529	256	522	851	600	512	396	440	502
YDR132C	141	459	497	583	266	588	753	587	424	467	479	508
YDR133C	18	61	54	1555	444	1209	128	81	63	350	307	327
YDR134C	84	312	248	7364	2195	5432	700	357	216	1658	1195	1579
YDR135C	902	3243	4736	2986	1267	3225	4674	3271	3648	2780	2639	3319
YDR136C	10	28	38	35	14	41	49	27	31	25	25	28
YDR137W	306	1228	1489	1250	590	1491	1689	1266	1036	1099	989	1288
YDR138W	215	845	1089	754	325	900	1128	774	727	682	650	782
YDR139C	163	560	644	365	263	848	930	623	430	467	433	624
YDR140W	204	649	678	700	320	834	1146	797	532	607	536	685
YDR141C	386	1458	2204	881	445	1184	1969	1525	1521	769	896	1100
YDR142C	172	440	516	527	192	476	849	608	386	386	341	478
YDR143C	332	1100	1338	1345	539	1227	1671	1024	913	1113	916	1304
YDR144C	996	2987	3394	5970	2321	5649	4844	3057	2715	4643	4135	4789
YDR145W	623	2023	2185	2169	1052	2481	3013	1991	1542	1963	1702	2347
YDR146C	10	53	78	68	32	92	103	68	66	62	50	71
YDR147W	164	618	706	412	226	609	869	577	533	384	355	450
YDR148C	746	2282	2634	2057	792	2077	3474	2564	2163	1511	1453	1943
YDR149C	0	2	2	1	1	0	5	3	4	1	0	3
YDR150W	277	1069	1684	849	375	1005	1488	1054	1132	679	671	902
YDR151C	349	1191	1260	939	475	1308	1790	1099	889	1232	1083	1404
YDR152W	724	1939	2373	2706	1190	3181	3202	2286	1460	2285	1855	2523
YDR153C	517	1588	1941	1895	835	2030	2375	1579	1301	1605	1318	1767
YDR154C	1174	3308	3692	2434	883	2317	5955	4159	2531	2014	1705	2411
YDR155C	6383	18078	16417	12677	4440	10893	31207	20305	13333	9406	8349	11341
YDR156W	233	621	723	740	358	607	1061	721	483	572	498	628
YDR157W	32	69	57	79	31	52	109	50	36	46	34	55
YDR158W	2629	9300	11794	8298	3552	10917	14789	11274	9645	9206	9223	11900
YDR159W	238	916	1214	721	382	851	1129	747	770	660	629	719
YDR160W	291	988	1229	942	411	967	1392	892	818	766	657	824
YDR161W	564	1829	2204	2457	1312	3318	2554	1876	1435	2025	1825	2525
YDR162C	321	880	919	779	361	1004	1570	928	660	800	634	908
YDR163W	257	783	911	723	348	916	1397	865	578	765	618	744
YDR164C	471	1692	2000	1242	610	1441	2222	1556	1395	1078	1050	1325
YDR165W	497	1919	2333	2446	1239	3125	2601	1751	1641	2180	2018	2500
YDR166C	281	1088	1343	900	439	1031	1378	1024	935	732	754	833
YDR167W	317	911	981	1139	431	1301	1655	1094	712	996	838	1110
YDR168W	735	2733	3178	1905	1018	2511	3992	3238	2517	1934	1847	2312
YDR169C	310	1039	1169	1049	423	979	1379	958	855	780	724	922
YDR169C-A	3	9	6	3	0	8	10	7	5	9	6	4
YDR170C	734	2424	4304	1922	945	2699	3438	2621	2910	1752	1728	2201
YDR170W-A	59	152	194	155	62	149	263	169	130	150	167	170
YDR171W	1518	4096	3817	1477	556	1600	8790	5519	3842	1544	1316	1552
YDR172W	1962	6347	7724	7880	3672	8514	9288	6169	5691	6227	5368	7519
YDR173C	152	488	618	419	225	563	756	577	413	443	410	588
YDR174W	1041	3296	3130	3545	1538	3508	3850	2802	1631	2224	1861	2485
YDR175C	167	562	667	865	350	918	930	621	444	660	566	748
YDR176W	281	981	1141	1003	464	1290	1346	916	754	885	777	938
YDR177W	879	2718	2754	2399	1172	3249	4274	3047	2019	2259	2056	2758
YDR178W	622	1710	1759	2047	642	1531	3123	2061	1336	1367	1224	1465
YDR179C	22	92	111	150	74	208	158	93	66	122	103	132
YDR179W-A	100	364	455	589	280	687	500	325	337	609	550	638
YDR180W	60	278	490	857	427	1125	387	227	288	1204	1071	1261
YDR181C	158	519	731	577	278	811	889	683	525	524	438	582
YDR182W	428	1279	1537	1311	591	1402	2163	1425	1210	1044	929	1170
YDR182W-A	3	27	34	41	13	51	50	31	19	36	33	44
YDR183C-A	15	61	69	55	27	55	82	38	59	93	63	57
YDR183W	78	339	347	595	302	805	568	368	263	549	491	620
YDR184C	240	865	901	1443	713	1611	1323	777	596	1413	1071	1400
YDR185C	102	288	343	329	170	446	507	319	225	303	287	323
YDR186C	732	2269	2418	2952	1139	2925	3230	2235	1906	2383	2242	2748
YDR187C	39	117	138	175	53	87	219	88	81	94	59	89
YDR188W	1381	4405	5203	5366	1991	4980	6378	4408	3425	3665	2967	4048
YDR189W	625	2200	2572	2162	994	2495	2976	2181	1854	1724	1584	2036
YDR190C	1256	3926	4510	4358	2067	4957	6003	3992	3198	4399	3827	4795
YDR191W	89	280	252	207	133	249	398	217	151	307	232	363
YDR192C	157	495	565	590	256	604	743	522	344	473	391	501
YDR193W	10	33	35	36	16	39	60	24	26	22	28	36
YDR194C	375	1493	1991	1427	968	2579	2026	1408	1262	1681	1377	1926
YDR194W-A	0	0	1	0	0	0	0	0	0	0	0	0
YDR195W	245	934	964	989	487	1207	1265	878	630	999	848	1149
YDR196C	250	809	988	519	278	863	1555	1043	723	540	497	792
YDR197W	145	494	591	439	225	528	837	628	493	431	366	531
YDR198C	242	810	926	805	416	935	1196	816	638	864	749	958
YDR199W	8	40	42	36	18	57	43	47	28	30	37	35
YDR200C	149	565	692	552	228	679	891	548	571	465	397	530
YDR201W	71	235	225	275	133	331	391	239	158	231	166	254
YDR202C	191	528	683	329	176	450	946	703	472	328	332	392
YDR203W	10	15	17	9	7	8	45	18	12	17	6	12
YDR204W	256	810	1012	375	179	444	1314	1039	714	368	318	379
YDR205W	302	947	1191	949	388	922	1338	939	848	798	766	844
YDR206W	623	2250	2798	2233	1023	2418	2891	1947	1975	1941	1689	2248
YDR207C	96	448	429	1235	511	1245	689	464	356	897	676	945
YDR208W	366	1190	1522	1811	757	1864	1690	1156	1057	1327	1269	1382
YDR209C	499	1589	1917	821	394	1145	3324	1691	1440	1012	770	1066
YDR210C-C	0	0	0	0	0	0	0	0	0	0	0	0
YDR210C-D	19	65	118	50	31	79	115	63	76	70	69	84
YDR210W	0	0	0	0	0	0	0	0	0	0	0	0
YDR210W-A	0	0	0	0	0	0	0	0	0	0	0	0
YDR210W-B	13	31	35	12	8	9	43	35	46	20	16	13
YDR211W	1025	3764	5553	2571	1508	3914	5341	3544	3606	2751	2436	3286
YDR212W	890	3110	4089	3402	1473	3834	4215	3362	2876	2764	2345	3239
YDR213W	83	220	393	212	107	322	376	264	352	202	188	263
YDR214W	1938	6588	5977	4044	1737	4212	11048	8893	6189	4380	4025	5234
YDR215C	9	26	22	13	4	20	57	26	27	17	19	20
YDR216W	209	818	1008	1902	1017	2200	1139	899	1055	1581	1455	1670
YDR217C	175	645	955	964	515	1128	878	675	581	980	832	990
YDR218C	42	142	146	133	66	209	325	191	140	228	208	213
YDR219C	123	393	464	455	241	535	631	424	360	346	334	379
YDR220C	6	15	14	14	11	9	21	5	17	20	13	14
YDR221W	226	872	1248	619	309	878	1182	942	991	633	566	734
YDR222W	755	2372	2116	2534	911	2184	3675	2197	1665	1278	1122	1319
YDR223W	213	725	898	335	142	331	1002	708	553	274	251	288
YDR224C	782	2137	2192	16228	4365	13902	4394	2976	1834	6014	4268	5618
YDR225W	840	2411	2266	12372	3458	10559	4443	3254	1705	3843	2885	3630
YDR226W	3206	9891	11213	13069	5206	15160	18165	12275	7995	10706	8978	11270
YDR227W	195	799	1101	730	382	946	947	710	706	606	641	774
YDR228C	290	1105	1262	856	467	1121	1431	929	719	887	794	1057
YDR229W	382	1130	1248	748	332	841	1717	1051	803	668	517	720
YDR230W	16	44	46	30	21	41	87	89	35	32	27	42
YDR231C	85	245	259	221	81	232	504	401	236	194	171	197
YDR232W	490	1623	2089	1778	732	1710	2622	1707	1485	1268	1234	1505
YDR233C	3978	12824	13309	14211	5829	14174	18838	12962	10227	11972	11391	12448
YDR234W	634	1944	2587	3155	1295	2910	3181	2195	1961	2362	2294	3083
YDR235W	219	1008	1211	624	372	847	1471	848	859	653	660	706
YDR236C	237	752	873	527	288	784	1237	777	508	540	454	610
YDR237W	126	434	469	755	324	866	582	418	341	584	505	603
YDR238C	1206	4467	6370	4359	2060	4991	5833	4296	4322	3301	3013	4088
YDR239C	196	617	811	673	314	813	913	597	510	525	450	630
YDR240C	166	704	775	556	263	642	896	577	509	398	383	516
YDR241W	6	57	68	41	19	79	75	45	37	42	26	49
YDR242W	475	1492	1879	660	312	796	2609	2042	1561	649	614	749
YDR243C	177	587	728	537	207	557	900	587	490	393	375	483
YDR244W	242	897	992	839	411	988	1155	814	647	744	692	836
YDR245W	489	1696	2069	1977	1006	2689	2622	1899	1454	1600	1472	1985
YDR246W	396	1026	1052	721	310	761	1995	1238	808	681	509	715
YDR246W-A	28	42	54	49	17	34	67	63	35	36	22	30
YDR247W	158	485	530	355	111	260	1081	746	595	243	254	298
YDR248C	223	797	813	302	176	506	1193	922	599	316	333	440
YDR249C	476	1654	2105	574	275	685	2969	2001	1670	660	574	693
YDR250C	5	32	31	21	10	19	53	21	27	17	10	24
YDR251W	1223	4144	4901	1624	737	1761	6340	4139	3902	1506	1371	1710
YDR252W	42	193	185	164	69	146	258	150	109	91	85	104
YDR253C	80	296	331	280	116	298	526	313	228	185	221	236
YDR254W	95	471	634	377	170	436	636	459	451	354	322	424
YDR255C	141	504	635	337	183	411	798	538	535	312	301	387
YDR256C	121	388	476	809	310	729	555	314	227	558	443	493
YDR257C	426	1407	1883	964	589	1434	2180	1600	1336	1085	1001	1391
YDR258C	600	2668	2957	1278	649	1638	4084	3346	2800	1391	1427	1785
YDR259C	71	275	363	261	138	318	525	372	278	224	266	328
YDR260C	153	494	562	551	223	602	939	610	396	515	407	478
YDR261C	1237	3752	5084	2017	702	2220	6638	4837	4130	1665	1374	1889
YDR261C-C	0	0	0	0	0	0	0	0	0	0	0	0
YDR261C-D	177	810	1604	371	240	625	1117	758	914	559	594	725
YDR261W-A	0	0	0	0	0	0	0	0	0	0	0	0
YDR261W-B	83	323	528	72	49	112	425	371	360	91	105	113
YDR262W	605	1722	1734	1431	678	1691	2747	1752	1217	1205	1110	1272
YDR263C	67	295	467	298	136	365	330	226	251	266	237	317
YDR264C	1002	3675	4688	2003	982	2427	4501	3278	3029	1973	1759	2142
YDR265W	131	516	644	352	165	431	731	450	365	282	251	324
YDR266C	395	1408	1828	1305	633	1562	2027	1387	1282	1034	1013	1250
YDR267C	389	1171	1400	1452	609	1559	2010	1350	954	1135	862	1215
YDR268W	109	342	413	396	204	487	564	443	314	324	241	367
YDR269C	2	12	14	6	3	15	11	3	3	5	4	6
YDR270W	157	541	670	570	245	674	686	348	343	559	508	571
YDR271C	2	7	12	9	2	1	6	5	5	10	9	4
YDR272W	701	1968	2196	1325	631	1778	3471	2561	1676	1341	1172	1577
YDR273W	59	231	380	206	109	261	356	229	166	187	182	283
YDR274C	26	97	155	54	19	57	130	71	65	20	24	30
YDR275W	84	316	445	259	115	348	511	373	303	240	200	264
YDR276C	958	2782	2524	1897	932	2734	4850	2637	1811	1966	1885	2481
YDR277C	92	279	320	197	96	266	800	451	460	284	292	352
YDR278C	0	0	0	0	0	0	0	0	0	0	0	0
YDR279W	119	407	505	1215	566	1468	615	423	345	1028	906	1259
YDR280W	397	1095	1280	1351	652	1713	1592	1163	782	1136	868	1252
YDR281C	53	193	255	85	43	122	303	178	120	73	51	61
YDR282C	34	122	151	192	84	216	227	160	103	156	144	168
YDR283C	373	1415	2460	724	380	1022	1951	1419	1601	725	758	999
YDR284C	477	1818	2066	1213	524	1490	2755	1811	1437	1060	922	1153
YDR285W	152	592	670	325	183	470	750	571	427	302	311	374
YDR286C	53	125	130	144	69	202	256	189	96	134	93	145
YDR287W	197	571	717	417	182	469	1014	679	482	367	303	448
YDR288W	157	498	653	410	240	682	773	601	419	475	399	560
YDR289C	191	739	894	653	334	880	1113	788	671	684	554	780
YDR290W	4	21	26	13	7	25	27	26	27	26	12	31
YDR291W	208	796	1037	535	293	719	1036	814	791	582	500	684
YDR292C	626	2178	2539	2074	1059	2605	3134	2301	1957	1906	1698	2264
YDR293C	2211	7200	9019	3276	1473	3810	10197	6383	6253	3100	2872	3387
YDR294C	899	2948	3554	2032	865	2302	4559	3013	2608	1845	1674	2249
YDR295C	311	1076	1108	929	496	1244	1507	1007	792	864	828	1026
YDR296W	220	618	698	967	371	1007	1144	773	478	862	550	795
YDR297W	487	1328	1346	5584	1821	4608	3094	2220	1558	2697	2105	2709
YDR298C	734	2128	2378	3131	1263	3235	3334	3041	2469	2004	2256	2890
YDR299W	487	1674	2046	3290	1695	3831	1918	1388	980	2406	2230	2657
YDR300C	572	2045	2404	2476	1191	2963	3103	2159	1718	2112	1861	2469
YDR301W	221	761	1184	714	293	703	907	598	633	460	479	592
YDR302W	95	407	436	461	255	594	650	432	302	386	329	409
YDR303C	236	945	1159	962	489	934	1086	744	877	762	727	742
YDR304C	1412	4432	4245	3089	1315	3198	6724	4317	2883	2424	1949	2549
YDR305C	180	594	608	356	199	542	915	620	457	428	368	464
YDR306C	207	800	913	621	306	791	1074	873	663	580	570	615
YDR307W	143	637	736	1210	521	1316	1026	680	643	1122	963	1092
YDR308C	124	407	437	456	228	569	682	529	317	376	326	462
YDR309C	2634	7396	7067	7307	3055	6871	15575	9122	6928	5759	4757	5340
YDR310C	591	2152	2469	2339	1062	2478	2959	2164	1831	1817	1786	2259
YDR311W	370	1324	1816	605	316	854	2070	1456	1166	718	611	749
YDR312W	235	922	984	1261	700	1851	1272	949	664	1225	1090	1393
YDR313C	112	287	379	313	124	353	536	361	270	246	210	247
YDR314C	48	157	206	135	63	145	250	178	158	125	111	132
YDR315C	94	342	372	175	60	200	465	325	271	136	150	183
YDR316W	151	509	610	526	265	697	741	571	442	482	492	600
YDR316W-A	0	0	0	0	0	0	0	0	0	0	0	0
YDR316W-B	0	0	2	0	0	0	0	0	0	0	0	1
YDR317W	97	387	419	341	182	396	559	423	326	303	295	333
YDR318W	111	404	493	443	206	525	629	413	406	370	316	360
YDR319C	254	876	907	525	225	524	1512	840	681	521	402	483
YDR320C	298	1011	1391	904	428	992	1245	1083	911	661	647	767
YDR320C-A	145	284	293	359	132	411	657	359	215	300	215	323
YDR320W-B	4	8	20	12	6	20	24	18	10	16	5	16
YDR321W	858	2508	3256	2963	1307	3207	3613	2699	2264	2187	2197	2704
YDR322C-A	677	1520	1605	1916	667	1826	3121	2014	994	1409	1176	1694
YDR322W	188	714	720	999	449	1059	1027	723	490	835	698	892
YDR323C	86	262	331	199	102	271	365	297	248	188	161	211
YDR324C	615	2217	2558	3185	1704	3255	2724	1943	1682	2742	2678	3069
YDR325W	177	771	1156	937	482	1203	985	767	625	662	667	869
YDR326C	183	789	1100	718	337	822	1042	681	691	709	627	791
YDR327W	184	537	630	480	238	712	976	739	473	477	382	559
YDR328C	753	2267	2686	2026	941	2558	4043	2635	1865	1857	1506	2177
YDR329C	285	871	991	799	397	968	1377	939	680	700	562	755
YDR330W	460	1593	1710	743	290	788	2267	1531	1247	694	656	781
YDR331W	228	691	841	1312	548	1520	1087	772	611	1029	832	1046
YDR332W	155	578	734	576	313	833	854	614	504	521	508	627
YDR333C	497	1711	2210	1776	796	2000	2243	1666	1443	1450	1324	1692
YDR334W	255	839	1331	1102	527	1343	1212	808	836	922	836	1034
YDR335W	696	2681	3853	1888	868	2337	3335	2663	2504	1639	1637	1962
YDR336W	90	300	410	312	170	463	540	362	252	293	283	328
YDR337W	125	485	552	613	313	834	744	551	386	565	438	696
YDR338C	167	578	720	574	279	617	848	498	492	502	457	544
YDR339C	356	1054	1097	1210	597	1727	1700	1053	696	1213	941	1305
YDR340W	1	2	5	2	2	6	10	2	5	3	6	4
YDR341C	2148	7296	8130	8109	3843	10026	10884	8366	6865	7820	7734	9374
YDR342C	21	41	66	169	69	157	283	183	116	203	126	167
YDR343C	0	4	6	16	4	11	26	16	14	19	14	15
YDR344C	17	47	53	16	14	47	71	47	40	41	24	35
YDR345C	5297	17090	19146	26140	11276	26933	33553	24107	19411	22892	19029	22853
YDR346C	726	2474	3525	2785	1467	4110	3376	2482	2116	2317	2143	2896
YDR347W	204	667	876	925	467	1080	1091	765	533	700	563	831
YDR348C	553	1655	1675	2831	1162	2844	2691	1797	1323	2091	1783	2382
YDR349C	1075	3459	4510	2701	1165	3095	5370	3662	3192	2470	2280	2761
YDR350C	953	3109	3996	1130	518	1333	4352	3617	3022	1047	1144	1191
YDR351W	522	1890	2444	1014	510	1267	2382	1682	1577	958	878	1073
YDR352W	185	630	722	1177	463	1171	1055	690	552	876	785	928
YDR353W	1736	5850	6159	15970	6315	13704	8448	6079	4374	12665	10709	14120
YDR354C-A	0	0	0	0	0	0	0	0	0	0	0	0
YDR354W	479	1502	1493	2202	825	2130	2394	1663	1188	1732	1718	2009
YDR355C	1	7	2	11	7	11	9	3	2	3	3	3
YDR356W	112	455	701	856	485	1258	529	393	439	625	553	700
YDR357C	143	558	660	412	246	821	894	676	438	603	534	756
YDR358W	479	1576	1803	542	252	694	2254	1722	1434	568	490	653
YDR359C	246	893	1244	861	400	932	1320	886	882	787	750	885
YDR360W	9	30	35	26	9	30	32	25	23	32	17	16
YDR361C	387	1205	1472	1749	810	2418	1874	1365	1025	1505	1389	1762
YDR362C	211	643	804	843	368	908	1064	654	528	645	613	722
YDR363W	131	412	558	292	157	332	719	500	415	258	226	289
YDR363W-A	478	1456	1635	1007	597	1829	2456	1707	927	1185	1051	1541
YDR364C	196	680	900	795	364	967	972	711	631	644	568	721
YDR365C	1568	4668	5783	4753	2164	5903	7174	4522	3485	4330	3649	5055
YDR365W-A	0	0	0	0	0	0	0	0	0	0	0	0
YDR365W-B	26	74	115	53	20	42	108	81	100	36	38	69
YDR366C	6	11	24	10	10	16	37	13	12	10	12	18
YDR367W	107	440	553	370	196	564	658	517	427	323	352	473
YDR368W	729	2761	3391	1508	676	1688	3407	2602	2105	1235	1180	1464
YDR369C	119	484	650	339	173	400	679	551	446	319	283	314
YDR370C	208	767	976	981	465	1248	1133	744	528	834	733	919
YDR371C-A	0	0	0	0	0	0	0	0	0	0	0	0
YDR371W	179	701	926	718	384	994	1048	761	703	694	670	847
YDR372C	977	3415	4472	2277	1164	3123	5126	3723	3021	2234	2197	2704
YDR373W	432	1193	1489	726	404	1152	2278	1434	958	779	631	887
YDR374C	2	9	14	11	7	22	45	26	19	21	30	17
YDR374W-A	111	395	374	338	176	566	516	497	226	328	337	319
YDR375C	164	509	659	673	304	775	777	563	381	598	467	574
YDR376W	258	780	980	737	294	782	1093	779	636	518	487	628
YDR377W	415	1284	1310	1765	739	2025	2195	1720	1260	1311	1430	1798
YDR378C	259	789	906	747	339	1138	1372	815	544	677	556	871
YDR379C-A	87	293	277	135	61	197	517	342	193	160	114	176
YDR379W	507	1670	2165	996	619	1452	2324	1543	1371	1323	1212	1572
YDR380W	473	1472	2074	1333	570	1610	2533	1746	1409	1155	1026	1234
YDR381C-A	137	481	527	262	114	391	873	534	365	286	226	340
YDR381W	706	2244	3011	1802	875	2538	3403	2582	1959	1570	1429	1975
YDR382W	5804	16523	19874	18021	7859	25199	27398	22474	13433	15952	13428	21021
YDR383C	293	799	963	528	256	772	1354	922	523	476	415	536
YDR384C	318	795	903	2299	961	2069	1208	978	667	1806	1424	1690
YDR385W	1670	5146	5993	6204	2465	5527	7947	5701	4431	4688	4288	4656
YDR386W	118	369	482	551	251	717	658	423	344	522	472	607
YDR387C	303	1011	1233	810	331	879	1545	1081	866	715	682	715
YDR388W	1608	4915	6069	3309	1387	3315	7546	4480	3861	2700	2087	3236
YDR389W	544	1661	2133	2372	1083	2566	2144	1358	1193	2260	1893	2216
YDR390C	448	1434	1701	1586	647	1633	2088	1468	1154	1225	1036	1295
YDR391C	558	1623	1808	864	434	1279	2983	2004	1290	875	815	1113
YDR392W	254	781	883	822	343	935	1333	982	696	784	623	757
YDR393W	109	377	444	610	235	664	554	374	271	498	386	478
YDR394W	1521	4782	5270	3933	1542	4136	7115	5041	3944	3605	2872	3921
YDR395W	885	3171	4022	3669	1590	3890	4124	3043	3103	2828	2707	3496
YDR396W	72	196	182	211	92	299	308	210	117	176	161	214
YDR397C	75	197	167	238	94	240	296	182	114	164	161	174
YDR398W	875	2962	3212	4986	2131	5143	3833	2561	1888	3260	2887	4021
YDR399W	946	3282	3758	9794	4946	13335	6492	3662	2108	9423	7583	9473
YDR400W	328	1121	1345	2076	873	2103	1571	1218	916	1456	1434	1526
YDR401W	0	2	5	4	4	5	1	3	2	5	2	7
YDR402C	10	45	69	55	27	87	116	81	69	67	57	69
YDR403W	17	53	78	123	44	131	136	99	65	144	123	127
YDR404C	397	1251	1236	1303	572	1461	1865	1271	859	1033	966	1103
YDR405W	302	977	926	1215	503	1137	1639	1053	553	1011	810	1124
YDR406W	177	673	917	740	287	712	1060	673	647	635	530	630
YDR406W-A	1	12	11	8	3	10	9	15	9	10	6	7
YDR407C	276	1102	1612	1285	593	1494	1401	977	1114	1030	976	1212
YDR408C	555	1865	2438	1941	1030	2969	3849	2041	1475	2036	1630	2125
YDR409W	217	702	827	692	317	686	984	569	512	599	551	624
YDR410C	291	1047	1002	713	371	847	1617	1147	727	695	693	755
YDR411C	543	1637	1516	1562	625	1280	2559	1576	1126	1100	907	1184
YDR412W	78	233	292	366	190	477	405	264	217	298	283	356
YDR413C	21	51	67	87	44	132	89	56	38	58	61	102
YDR414C	153	535	614	1105	444	1075	794	573	409	845	716	821
YDR415C	192	593	653	403	179	442	978	644	495	406	341	406
YDR416W	194	692	878	610	301	772	943	651	597	564	486	660
YDR417C	374	1080	1246	1271	520	1452	1645	1128	776	1150	979	1228
YDR418W	1895	5767	6474	5968	2957	8707	9175	6914	4351	5837	5072	6780
YDR419W	199	694	829	456	255	609	890	626	599	405	387	501
YDR420W	398	1340	1879	1479	585	1272	1826	1242	1134	1159	1131	1367
YDR421W	240	795	1055	728	334	881	1289	853	801	695	635	865
YDR422C	320	1060	1415	832	342	882	1463	911	897	688	640	759
YDR423C	324	1149	1278	467	238	553	1409	832	705	515	391	508
YDR424C	226	570	556	523	239	622	1170	659	348	463	366	597
YDR425W	128	536	647	287	149	330	758	451	453	292	285	350
YDR426C	4	17	17	14	5	14	26	16	10	5	6	7
YDR427W	650	3006	3324	2093	1089	2621	4047	2832	2821	2418	2046	2545
YDR428C	137	540	536	538	256	659	779	517	432	533	477	619
YDR429C	1543	4446	5154	5457	2366	6457	7291	4663	3233	4794	3644	5371
YDR430C	226	815	1070	895	423	997	959	764	693	667	679	824
YDR431W	2	5	10	7	3	5	5	6	6	4	9	6
YDR432W	734	2226	2376	1712	755	1667	3216	2232	1805	1273	1076	1509
YDR433W	46	121	158	109	39	148	190	131	112	81	102	81
YDR434W	461	1762	2104	1675	798	2095	2484	1805	1616	1384	1283	1463
YDR435C	333	1177	1452	817	320	908	1844	1263	866	754	630	758
YDR436W	238	708	840	530	206	543	1135	684	607	430	370	504
YDR437W	37	106	114	94	32	82	185	103	86	73	63	77
YDR438W	173	522	588	579	237	587	838	577	475	433	462	499
YDR439W	164	536	599	438	195	516	767	605	464	363	325	399
YDR440W	171	591	709	1219	644	1711	706	553	364	957	887	1115
YDR441C	281	903	864	1796	797	1897	1212	895	688	1361	1300	1461
YDR442W	8	22	36	24	8	23	36	37	25	16	16	22
YDR443C	149	544	790	430	186	453	807	519	570	353	313	447
YDR444W	133	493	593	617	271	695	821	485	419	424	366	510
YDR445C	3	4	2	6	3	10	6	3	5	2	5	7
YDR446W	1	2	5	8	2	8	7	5	8	3	3	4
YDR447C	3122	9327	10313	11064	4665	14875	15896	11368	7221	10326	8467	11659
YDR448W	189	749	960	698	344	973	980	661	568	537	500	663
YDR449C	247	989	1056	1379	884	1738	1130	689	648	1256	1095	1422
YDR450W	5970	18183	20760	15983	8951	28640	31363	21922	15072	18440	15108	22635
YDR451C	49	150	153	1707	785	1982	305	191	144	1119	962	1124
YDR452W	864	2970	3685	3687	1956	5278	4742	3385	2576	3677	3249	4111
YDR453C	36	127	149	200	79	291	240	175	102	187	187	237
YDR454C	1162	3659	3868	3739	1751	4835	5828	4618	2929	3409	3150	4161
YDR455C	4	40	33	37	14	32	38	34	28	29	25	34
YDR456W	461	1649	1985	1263	573	1288	2369	1691	1494	1162	1138	1294
YDR457W	480	1781	3256	1471	721	1850	2642	1982	2229	1334	1407	1794
YDR458C	374	1517	1799	1064	508	1275	1999	1461	1196	894	939	1018
YDR459C	249	727	873	817	366	819	1191	774	582	622	633	708
YDR460W	269	821	984	550	288	755	1358	973	627	620	545	705
YDR461C-A	14	32	42	47	36	84	71	26	15	49	26	60
YDR461W	3939	8966	8526	2185	1420	3914	20527	10847	5679	7427	5705	8881
YDR462W	149	537	513	600	241	636	915	593	357	571	446	513
YDR463W	458	1605	1853	1492	630	1504	2149	1396	1199	1171	998	1315
YDR464C-A	0	0	0	0	0	0	0	0	0	0	0	0
YDR464W	305	995	1261	1044	461	1079	1410	898	778	743	682	872
YDR465C	623	1742	2329	2831	1348	3446	2792	1844	1443	2540	2136	2756
YDR466W	208	687	928	773	366	830	932	562	549	649	547	737
YDR467C	16	66	76	79	24	75	83	53	42	40	42	82
YDR468C	331	1221	1363	761	423	1156	1839	1354	984	755	700	855
YDR469W	214	653	760	587	276	823	1071	710	514	553	467	574
YDR470C	172	642	692	538	247	621	953	564	483	468	383	504
YDR471W	4485	12490	12851	13850	6511	18054	20892	14061	8851	13376	10811	14490
YDR472W	302	804	906	894	369	968	1291	984	597	715	627	824
YDR473C	219	632	826	656	338	830	1088	781	534	732	585	734
YDR475C	228	767	1051	575	228	541	1332	907	827	405	407	508
YDR476C	893	2394	2323	1932	656	1639	3502	2156	1455	1400	1159	1421
YDR477W	464	1609	1772	1254	575	1234	2190	1391	1264	1032	893	1104
YDR478W	92	210	228	297	126	346	325	238	146	228	216	290
YDR479C	518	1642	1805	1092	445	1134	2333	1763	1302	916	836	1014
YDR480W	839	2442	2650	1967	778	2119	4023	2794	1859	1607	1288	1681
YDR481C	628	1961	2189	2694	1073	2434	3380	2188	1726	2232	2044	2359
YDR482C	166	507	587	403	164	494	904	538	346	346	257	366
YDR483W	2080	7198	8888	5544	2799	7380	10901	7826	6429	5468	5180	6142
YDR484W	138	694	849	405	208	508	942	612	711	431	472	503
YDR485C	352	1050	1148	1032	474	1071	1587	1159	781	911	813	1019
YDR486C	518	1616	1821	870	445	1226	2603	1747	1197	901	820	1074
YDR487C	905	2809	3531	2406	1049	3411	5164	3298	2111	2365	1889	2940
YDR488C	61	168	205	932	292	609	296	196	169	462	348	472
YDR489W	119	395	442	798	325	762	700	427	341	509	449	584
YDR490C	257	898	1048	643	307	778	1283	890	769	578	597	692
YDR491C	57	184	126	159	82	174	233	108	101	139	132	152
YDR492W	487	1502	1438	1317	588	1402	2080	1167	836	1140	1053	1170
YDR493W	100	327	369	313	158	415	544	429	231	344	350	405
YDR494W	217	859	901	969	484	1288	1187	884	571	952	773	1033
YDR495C	108	486	659	397	230	527	651	440	475	435	422	499
YDR496C	814	2918	3424	3869	2141	4977	3503	2513	2223	3219	3023	3886
YDR497C	1242	3740	4409	6467	2383	5985	6176	4084	3113	4595	3980	4800
YDR498C	202	686	855	801	353	966	1201	852	594	649	567	789
YDR499W	122	429	660	701	346	858	658	390	366	583	489	613
YDR500C	3902	8397	9012	10916	3792	12490	18085	9882	6512	10037	6758	10513
YDR501W	93	248	287	1360	521	1309	472	288	220	1119	939	1161
YDR502C	786	3193	3243	3326	1348	3063	4667	2751	2563	2593	2892	3781
YDR503C	143	458	579	810	369	1034	708	519	388	638	551	802
YDR504C	14	78	93	105	62	135	125	88	69	170	124	119
YDR505C	307	1176	1494	854	414	854	1661	1006	1254	826	684	824
YDR506C	99	282	339	209	84	215	431	225	262	153	115	156
YDR507C	197	664	867	5815	2595	6815	1000	675	641	4854	4315	5419
YDR508C	1858	5849	6802	9156	4190	9316	8386	5317	4650	7181	6352	8410
YDR509W	23	109	79	147	76	134	121	70	72	121	129	115
YDR510C-A	98	209	321	465	137	385	486	239	147	356	216	296
YDR510W	736	2259	2567	3534	1519	4030	3228	2675	1773	2573	2271	2606
YDR511W	90	324	304	390	227	540	523	369	186	395	337	419
YDR512C	187	616	650	597	270	793	1155	685	457	617	555	678
YDR513W	564	1841	1682	2786	1162	2969	3039	2129	1359	2656	2444	2860
YDR514C	198	638	734	844	415	983	937	558	510	780	580	864
YDR515W	97	397	477	321	208	458	549	375	337	402	346	478
YDR516C	365	1200	1366	1258	467	1292	2380	1866	1453	954	843	1037
YDR517W	483	1676	1828	1542	565	1333	2528	1755	1409	1115	993	1244
YDR518W	266	854	1056	1000	388	1045	1201	1049	840	759	682	875
YDR519W	584	1903	2177	1494	784	2110	2765	2105	1437	1278	1255	1680
YDR520C	205	721	820	541	268	672	949	696	525	587	490	566
YDR521W	2	32	19	11	6	16	20	13	13	11	12	15
YDR522C	40	186	176	154	106	209	222	144	133	290	312	257
YDR523C	20	90	131	58	42	112	95	86	62	81	97	94
YDR524C	354	1296	1527	1292	585	1277	1757	1157	1076	1192	1083	1249
YDR524C-A	0	1	1	7	3	4	2	4	2	3	6	4
YDR524C-B	7721	20132	18105	52502	17968	47915	36607	24961	14200	33926	29635	34600
YDR524W-C	1106	4388	4332	9737	4243	8558	7402	5799	4285	9076	8094	6831
YDR525W	0	3	6	4	1	4	5	2	1	1	3	6
YDR525W-A	146	364	271	311	119	262	742	443	252	318	266	264
YDR526C	4	28	29	45	17	33	42	22	28	22	15	36
YDR527W	203	743	951	1092	505	1333	1227	811	592	817	720	933
YDR528W	65	191	247	1826	899	2150	304	168	130	1926	1523	1863
YDR529C	848	2206	2071	3739	1367	3850	4112	3065	1953	2874	2655	3441
YDR530C	348	1024	1134	895	336	913	1791	1178	800	789	706	784
YDR531W	373	1450	1604	1227	694	1672	2046	1381	1119	1370	1285	1575
YDR532C	103	428	481	625	371	862	643	448	355	561	502	633
YDR533C	330	968	1122	891	445	1203	2061	1642	1051	903	886	1149
YDR534C	36	118	181	168	77	169	196	123	124	106	125	118
YDR535C	9	17	30	20	7	21	53	28	22	16	14	20
YDR536W	70	212	239	191	74	190	354	230	153	179	170	200
YDR537C	11	45	46	78	31	60	69	34	25	48	49	46
YDR538W	36	181	187	250	113	239	246	198	143	182	158	181
YDR539W	607	1937	2248	1573	791	1720	2920	1908	1525	1370	1141	1392
YDR540C	115	336	367	73	48	151	614	393	267	139	113	131
YDR541C	191	640	916	722	274	903	1275	958	608	701	635	710
YDR542W	0	0	0	1	1	0	3	0	1	1	1	1
YDR543C	0	0	0	1	0	0	0	0	0	0	0	0
YDR544C	0	1	0	0	1	0	0	0	0	0	0	0
YDR545C-A	0	0	0	0	0	0	0	0	0	0	0	0
YDR545W	0	0	0	0	0	0	0	0	0	0	0	0
YEL001C	1132	3517	3908	3094	1537	4255	6070	4157	2943	2899	2441	3508
YEL002C	1167	3847	4672	3851	1803	4502	5351	4384	3518	3135	2966	3510
YEL003W	210	771	856	730	429	1185	1258	816	603	735	675	918
YEL004W	142	541	614	371	176	395	882	529	467	376	359	391
YEL005C	153	418	550	277	141	365	793	524	381	260	225	277
YEL006W	310	1055	1110	812	426	1070	1418	984	774	704	632	799
YEL007W	473	1551	1730	1915	765	1602	2308	1469	1414	1411	1279	1610
YEL008C-A	0	0	0	0	0	0	0	0	0	0	0	0
YEL008W	12	41	43	52	19	68	64	33	33	46	34	49
YEL009C	5487	20370	27280	18879	8944	27027	28819	24612	19175	17856	16688	21367
YEL009C-A	0	3	10	9	3	11	6	5	2	9	9	6
YEL010W	0	3	7	4	4	9	6	3	5	3	5	2
YEL011W	135	464	630	441	184	437	863	627	535	366	319	392
YEL012W	512	1583	1569	503	270	664	2310	1747	1004	602	525	643
YEL013W	423	1605	2335	865	480	1269	2249	1636	1574	832	830	1133
YEL014C	17	64	80	47	34	56	71	52	59	34	31	55
YEL015W	576	1847	2122	2027	980	2193	2632	1814	1414	1530	1374	1796
YEL016C	254	763	895	935	404	960	1177	856	593	707	637	698
YEL017C-A	561	1837	1777	2200	912	2372	2932	1717	1244	1683	1815	2058
YEL017W	144	433	481	668	264	612	653	449	356	386	369	360
YEL018C-A	3	6	6	5	2	10	12	2	6	4	1	4
YEL018W	69	299	262	325	122	426	427	290	167	258	221	269
YEL019C	32	122	147	228	73	166	213	124	104	155	122	161
YEL020C	379	1110	1251	1078	446	997	1743	1140	859	832	675	843
YEL020C-B	75	190	199	289	126	402	409	199	127	276	197	261
YEL020W-A	148	473	488	512	278	787	671	522	245	469	412	506
YEL021W	1079	2893	3626	2277	1026	2733	6683	3996	2475	3063	2323	3082
YEL022W	326	1331	1946	1624	855	2148	1541	1178	1299	1381	1445	1666
YEL023C	144	444	553	382	183	465	688	442	388	350	300	336
YEL024W	799	2287	2168	4571	1708	3929	3625	2682	2168	3448	3456	3931
YEL025C	262	991	1404	820	355	955	1444	993	1063	782	857	904
YEL026W	2037	5419	6222	7234	3086	8820	8366	5914	4189	5944	5412	6814
YEL027W	3551	12972	16462	9644	5118	13635	18713	13702	10609	9064	8125	10264
YEL028W	52	144	197	140	45	142	278	152	99	113	89	105
YEL029C	290	1041	1237	774	326	919	1477	1086	897	696	622	797
YEL030C-A	2	7	12	1	2	2	8	5	4	3	6	5
YEL030W	117	366	422	297	129	326	523	380	315	190	188	297
YEL031W	1517	5157	7409	7218	2910	7409	6748	5027	4941	5461	5008	6077
YEL032C-A	0	0	0	0	0	0	0	0	0	0	0	0
YEL032W	527	1667	2357	1609	820	1885	2226	1438	1366	2012	1881	2327
YEL033W	1521	4049	5222	7374	2577	7554	6471	4052	2739	6416	4903	5788
YEL034C-A	3068	7833	8693	15232	5226	14335	12518	7464	5268	12535	9231	11148
YEL034W	0	0	0	0	0	0	0	0	0	0	0	0
YEL035C	3	10	17	8	4	9	13	8	4	11	9	11
YEL036C	1029	3196	3361	3232	1248	3035	4766	3048	2229	2308	1823	2321
YEL037C	1055	3170	3204	3469	1390	3039	4709	3072	2130	2594	2149	2837
YEL038W	181	631	593	563	229	579	1041	742	497	476	454	592
YEL039C	15	46	33	39	21	68	119	61	33	84	78	96
YEL040W	2409	6918	7148	17067	6795	16993	11453	6309	4767	16857	13389	17415
YEL041W	106	342	425	284	113	357	592	343	294	349	318	346
YEL042W	678	1988	2689	4705	1733	4185	2756	2221	2076	2898	2716	3205
YEL043W	321	1156	1562	1296	590	1408	1572	1047	1078	996	1028	1197
YEL044W	383	1220	1244	1231	497	1363	2119	1346	864	1010	865	1267
YEL045C	144	445	472	773	271	453	699	317	287	525	373	496
YEL046C	3448	10249	10977	17444	5759	12112	14904	9412	8020	11212	9420	10826
YEL047C	619	2173	2460	2518	1190	3102	3181	2448	1942	2111	1927	2562
YEL048C	104	252	333	456	208	532	455	303	231	355	343	388
YEL049W	19	84	71	60	24	70	119	90	57	52	49	58
YEL050C	249	737	791	1062	475	1163	1052	699	549	812	637	860
YEL050W-A	14	52	60	81	34	74	85	42	23	57	41	76
YEL051W	769	3006	4009	1691	1190	3523	4606	3475	2734	2035	1945	2850
YEL052W	480	1382	1597	1606	625	1527	2136	1510	1200	1124	1102	1259
YEL053C	298	1225	1563	1150	561	1234	1569	1127	1130	1027	1000	1104
YEL053W-A	270	857	1055	1118	442	1227	1382	900	601	1046	796	1142
YEL054C	1707	5083	6274	6373	3010	9042	7976	6370	4391	5781	5232	6706
YEL055C	435	1738	2350	2344	1195	2789	2467	1801	1720	1997	1767	2298
YEL056W	299	930	1116	762	317	753	1414	954	786	536	498	701
YEL057C	61	202	268	143	73	207	303	174	165	174	142	169
YEL058W	3460	11256	15037	5009	2322	6417	16734	11261	9749	4047	3717	5306
YEL059C-A	120	317	367	135	55	157	567	355	165	135	85	131
YEL059W	152	317	383	124	52	143	603	307	173	100	68	119
YEL060C	2803	9079	9871	3564	1325	2987	14457	9119	7785	3178	2699	3230
YEL061C	102	376	490	964	420	1002	570	345	422	608	507	669
YEL062W	163	636	786	536	253	540	823	578	580	487	478	526
YEL063C	921	3137	3520	4153	1745	3711	4588	2999	2576	3262	3218	3320
YEL064C	69	199	243	662	249	601	355	225	195	502	426	432
YEL065W	359	1500	1673	1883	883	2302	1264	866	882	2335	1824	2245
YEL066W	140	449	523	672	285	763	775	514	299	696	492	750
YEL067C	25	88	96	138	44	143	153	83	52	154	106	166
YEL068C	102	300	303	324	164	454	543	305	158	364	281	365
YEL069C	9	33	37	23	5	28	40	28	25	28	25	38
YEL070W	3	7	9	15	9	14	25	16	11	21	17	16
YEL071W	2002	7060	9249	9811	4857	11623	12179	7792	6174	8462	7649	9651
YEL072W	70	200	231	245	128	296	354	261	171	265	194	267
YEL073C	5	18	27	39	14	22	84	76	44	58	54	63
YEL074W	17	28	32	14	9	20	60	37	27	28	15	17
YEL075C	0	0	0	0	0	0	0	0	0	0	0	0
YEL075W-A	0	0	0	0	0	0	0	0	0	0	0	0
YEL076C	0	0	0	0	0	0	0	0	0	0	0	0
YEL076C-A	0	0	0	0	0	0	0	0	0	0	0	0
YEL077C	28	91	116	163	72	178	148	83	94	201	149	206
YEL077W-A	0	0	0	0	0	0	0	0	0	0	0	0
YER001W	131	443	541	10805	4026	10660	744	451	418	1851	1531	1768
YER002W	976	2659	2925	3285	1634	4272	4424	2911	1779	3016	2398	3316
YER003C	638	2180	2500	7396	2731	6593	3184	2343	1900	3893	3440	4356
YER004W	242	663	815	1983	817	1793	1293	832	585	1953	1599	2109
YER005W	441	1452	2004	1406	635	1701	2053	1436	1246	1102	1000	1346
YER006C-A	8	34	53	35	19	68	49	30	42	37	30	37
YER006W	1427	4426	5668	4714	2504	6582	6020	4337	3575	3623	3454	4742
YER007C-A	623	2024	2076	1647	875	2395	3131	2204	1374	1451	1329	1841
YER007W	129	493	628	341	200	543	736	540	442	374	366	449
YER008C	327	1138	1602	1056	483	1250	1598	1077	1095	962	870	1110
YER009W	1779	5553	5880	5720	2552	6651	9312	6648	4427	5531	5039	6164
YER010C	267	881	954	1099	445	1135	1596	929	697	956	671	1060
YER011W	7	72	76	143	72	173	72	45	34	93	84	108
YER012W	1093	3128	3116	2736	1249	3407	5199	3795	2573	2837	2646	3192
YER013W	187	712	1005	763	354	942	972	673	664	655	580	759
YER014C-A	0	0	0	0	0	0	0	0	0	0	0	0
YER014W	89	338	350	338	118	382	601	445	356	289	246	302
YER015W	89	288	419	375	205	455	414	326	246	336	269	346
YER016W	389	1234	1660	1795	797	2287	2090	1426	1050	1523	1197	1825
YER017C	452	1660	1905	1785	862	1994	2195	1508	1222	1291	1339	1648
YER018C	232	689	713	484	171	450	1226	690	428	367	243	395
YER019C-A	607	1560	1561	2032	653	2303	3134	1546	862	1579	1035	1711
YER019W	1904	5401	6097	2259	769	1930	8282	4658	3746	1627	1275	1875
YER020W	445	1360	1552	1011	400	1107	2579	1298	1037	847	643	931
YER021W	1112	4235	5419	3283	1532	4292	5634	4273	3910	3300	2967	4152
YER022W	222	742	953	773	371	951	1032	824	688	609	601	762
YER023C-A	0	0	0	0	0	0	0	0	0	0	0	0
YER023W	833	2564	3086	2415	929	2551	4399	2827	1975	1773	1586	2334
YER024W	150	599	661	649	285	690	955	605	460	539	576	686
YER025W	1657	5249	7131	6365	2732	6871	7733	4911	4843	4837	4215	5789
YER026C	348	1193	1372	1752	754	2026	1942	1216	1028	1496	1318	1719
YER027C	293	887	1144	1018	402	1043	1550	971	946	777	643	855
YER028C	80	236	298	448	164	407	352	264	215	264	235	332
YER029C	193	593	521	780	380	1015	1025	684	351	773	565	771
YER030W	483	1432	1580	1336	613	1620	2395	1989	977	1201	1034	1326
YER031C	555	1797	2133	1641	786	2193	3151	2149	1542	1569	1349	1892
YER032W	100	335	322	773	309	733	403	247	221	361	345	355
YER033C	125	500	659	299	129	323	730	528	540	311	306	365
YER034W	320	852	818	685	331	746	1498	899	505	591	456	647
YER035W	421	1369	1248	455	191	466	1865	1293	822	449	403	527
YER036C	2405	7658	9660	9740	4375	11031	10338	7424	6154	7425	6872	8514
YER037W	605	1718	1826	428	199	546	3708	2805	1922	536	504	667
YER038C	119	386	442	337	155	291	652	374	411	293	258	269
YER038W-A	2	6	12	2	0	4	17	4	5	7	1	2
YER039C	40	110	153	80	29	78	216	124	103	56	75	73
YER039C-A	23	78	54	43	20	38	111	67	56	37	41	41
YER040W	169	540	718	501	204	488	698	456	401	417	360	365
YER041W	233	842	1179	544	291	864	1308	896	796	597	538	742
YER042W	192	602	513	484	158	516	1040	748	482	494	564	633
YER043C	4475	13503	14585	21041	8508	19763	19690	12539	10629	15805	13035	15743
YER044C	684	2273	2497	1826	901	2287	3972	2683	1595	2189	1784	1976
YER044C-A	76	269	343	129	64	182	350	231	210	145	135	142
YER045C	626	1911	2052	854	353	901	3055	1981	1452	788	637	786
YER046W	100	253	248	287	124	359	453	321	204	276	186	287
YER046W-A	2	3	3	8	2	2	6	10	6	5	6	7
YER047C	180	638	778	627	330	598	848	565	515	497	471	643
YER048C	728	2535	3343	2030	1130	2920	3728	2967	2387	2083	2023	2486
YER048W-A	607	2116	2314	840	509	1477	2925	2199	1594	975	928	1252
YER049W	1404	4888	5862	5178	2264	5662	6550	4682	3859	4301	4011	4937
YER050C	201	539	547	795	337	849	998	625	370	666	529	718
YER051W	134	448	573	443	178	509	685	484	366	343	336	390
YER052C	1660	5330	5862	5010	1955	4646	8904	6120	4861	4720	4803	5660
YER053C	432	1465	1481	471	196	513	3300	2107	1563	635	610	880
YER053C-A	88	386	296	422	201	386	883	435	387	956	1079	978
YER054C	27	111	109	79	42	113	208	162	124	102	77	96
YER055C	1932	6964	9143	7583	3584	10485	12016	7786	5718	8001	6758	9321
YER056C	1349	4613	5619	9583	4500	10481	8190	4568	3343	7102	5684	7159
YER056C-A	3045	8583	9072	8981	4603	13457	14663	10216	6708	9517	7889	10416
YER057C	1230	3793	3857	3112	1571	3971	5955	4139	2418	2636	2647	3299
YER058W	61	163	148	150	50	168	303	185	107	114	86	139
YER059W	265	725	790	505	205	560	1204	794	613	496	402	560
YER060W	314	1022	1275	996	385	849	1298	982	876	610	635	757
YER060W-A	61	240	366	204	98	208	408	197	199	177	140	166
YER061C	162	509	760	466	237	526	1180	582	472	403	366	418
YER062C	1386	4281	5011	1838	1037	3302	5862	4528	3164	1469	1454	2075
YER063W	379	1238	1348	695	327	920	1781	1293	883	590	501	668
YER064C	585	1872	2197	2752	1231	2676	2515	1565	1297	1850	1689	1910
YER065C	267	714	945	993	429	1101	1156	735	563	828	718	783
YER066C-A	15	34	64	26	11	36	193	129	94	38	36	27
YER066W	49	125	161	138	62	153	214	170	113	158	126	120
YER067C-A	5	10	10	1	4	6	63	66	36	3	5	15
YER067W	11	35	48	15	9	15	183	135	75	17	12	17
YER068C-A	4	28	25	69	22	33	57	25	35	72	71	92
YER068W	393	1409	1553	1733	783	1698	1998	1322	1090	1351	1138	1542
YER069W	689	2375	3101	3368	1579	3748	3788	2865	2538	3679	4335	5003
YER070W	207	640	705	30302	11078	27498	681	507	495	16212	13372	16495
YER071C	129	487	448	188	147	422	797	436	349	282	254	366
YER072W	769	2226	2396	2797	1313	2950	3736	2584	1827	2218	2025	2396
YER073W	691	2170	2635	2935	1315	3749	4327	3068	2513	2868	3048	4066
YER074W	5401	14146	14843	15626	7254	21108	25419	16578	10204	15559	12307	16119
YER074W-A	184	512	574	449	224	794	906	607	383	473	416	592
YER075C	154	609	800	768	314	851	692	464	487	621	530	692
YER076C	83	286	326	287	106	266	470	316	231	217	174	198
YER076W-A	17	65	83	55	20	48	89	67	45	41	37	43
YER077C	370	1337	1765	880	481	1125	1607	1364	1192	684	600	749
YER078C	132	486	685	414	215	582	703	508	441	395	380	550
YER078W-A	3	6	10	4	1	8	10	4	5	5	8	5
YER079C-A	19	55	51	45	25	26	96	50	52	26	30	23
YER079W	166	545	539	270	130	315	1044	650	420	308	285	326
YER080W	702	2625	3003	1426	746	1752	3662	2796	2441	1378	1274	1578
YER081W	658	2498	3244	1779	927	2412	3439	2051	1876	2249	2010	2483
YER082C	681	2123	2736	2251	1166	2874	3001	1940	1699	1891	1653	2269
YER083C	595	1601	1728	1926	715	1706	2516	1644	1173	1268	1055	1423
YER084W	2	4	5	10	3	7	10	3	5	6	6	9
YER084W-A	1	2	1	0	0	3	1	3	2	2	1	0
YER085C	1	1	0	0	1	2	2	3	2	1	0	1
YER086W	1679	6098	6957	6788	3027	6939	8772	5890	5356	5653	5590	6747
YER087C-A	16	59	65	48	22	65	91	53	34	50	48	47
YER087C-B	582	1974	2150	3023	1252	3762	3162	2523	1544	2450	2225	2654
YER087W	132	412	493	285	129	307	716	437	390	233	190	282
YER088C	524	1651	1876	2052	833	1986	2401	1495	1276	1318	1188	1469
YER088C-A	112	286	360	325	112	267	395	310	227	242	229	261
YER088W-B	0	0	0	0	0	0	0	0	0	0	0	0
YER089C	510	1414	1949	1511	587	1173	2204	1605	1355	1108	1053	1223
YER090C-A	0	0	0	0	0	0	0	0	0	0	0	0
YER090W	1180	4386	5834	3433	1713	4581	6484	5055	4355	3523	3596	4837
YER091C	1101	4570	5114	3073	1185	2783	6816	3687	3388	2876	3245	3245
YER091C-A	1	3	1	2	1	2	4	1	0	1	1	2
YER092W	245	712	726	583	269	742	1278	773	414	569	454	687
YER093C	203	702	1124	623	321	749	1053	769	685	564	550	681
YER093C-A	34	130	129	237	110	278	278	166	93	227	154	204
YER094C	1098	3119	3562	3057	1214	3546	5094	3384	2510	2717	1983	2918
YER095W	733	2115	2311	8566	2863	7149	2850	1920	1258	5586	4317	5611
YER096W	25	113	143	334	148	325	156	108	81	326	359	350
YER097W	1	6	7	9	4	18	7	5	6	9	9	15
YER098W	73	311	405	367	189	475	496	314	386	351	341	401
YER099C	346	949	1162	900	372	997	1789	1051	831	675	562	815
YER100W	652	2020	2140	1839	873	2162	3222	2335	1563	1668	1553	1846
YER101C	132	419	422	462	208	416	588	454	309	347	285	354
YER102W	2274	6922	7682	7544	3574	10624	11644	7319	5009	7853	6073	8703
YER103W	264	813	885	1417	719	1929	1232	894	628	1208	1004	1582
YER104W	50	177	185	470	206	450	328	217	119	349	273	336
YER105C	426	1560	2309	1376	684	1779	2031	1477	1673	1238	1191	1533
YER106W	3	7	15	10	6	13	25	18	11	11	11	12
YER107C	343	1079	1418	1118	513	1513	1700	1026	879	893	727	1195
YER107W-A	40	133	167	106	74	180	220	125	131	124	89	144
YER109C	153	477	660	816	338	938	704	463	386	545	479	635
YER110C	1782	5836	6841	6782	3008	7115	7331	5005	4677	4555	4299	5341
YER111C	56	274	392	1404	864	2066	841	674	792	1690	1800	2074
YER112W	325	1024	1180	1269	655	1759	1570	1029	677	1240	985	1454
YER113C	258	940	1165	1744	755	1802	1372	847	897	1491	1190	1495
YER114C	273	1014	1372	976	497	1033	1284	906	916	681	667	849
YER115C	160	446	607	409	191	439	783	492	310	358	275	436
YER116C	257	682	831	520	244	632	1087	696	553	429	350	487
YER117W	5303	13269	14551	15275	6583	21076	25664	16115	10303	15826	12110	17044
YER118C	336	1134	1158	2811	1123	2811	1740	1198	927	2107	1732	2111
YER119C	289	997	1052	694	259	581	1437	1001	711	503	479	520
YER119C-A	74	187	224	197	70	146	296	178	141	133	121	158
YER120W	1028	2940	3502	2833	1121	2497	4457	3109	2467	1901	1876	2278
YER121W	15	52	52	26	20	65	118	58	46	48	33	48
YER122C	997	3360	4151	4092	1766	4817	4660	3724	2901	3191	2986	3872
YER123W	357	1044	1202	1168	495	1192	1642	1018	877	1137	938	1110
YER124C	46	224	459	141	82	227	509	281	306	146	112	149
YER125W	752	2392	3410	2065	813	2154	3644	2292	2040	1800	1386	1812
YER126C	506	1733	2090	2925	1326	3234	2431	1591	1226	2331	1781	2310
YER127W	419	1284	1479	2386	1156	2594	1740	1051	785	1762	1380	1895
YER128W	115	367	429	350	145	396	655	451	258	296	240	344
YER129W	500	1704	2428	1584	715	1713	2306	1558	1603	1228	1182	1509
YER130C	1257	3984	3986	1527	675	1684	6713	4577	3623	1686	1708	2130
YER131W	3945	9285	10076	13199	5676	17163	17968	11728	7084	13273	9255	13512
YER132C	715	2585	3623	1239	600	1620	3413	2249	2074	1091	1020	1320
YER133W	896	3243	4007	3434	1689	4630	5210	3311	2918	3542	2931	3871
YER133W-A	49	141	158	72	47	129	226	187	139	108	87	111
YER134C	122	362	379	246	152	342	593	429	320	224	182	277
YER135C	1	10	10	3	3	9	9	5	6	1	5	3
YER136W	1142	4110	5088	3208	1556	3950	5829	4286	3825	3024	2809	3529
YER137C	39	100	107	166	83	262	201	133	67	201	166	248
YER137C-A	0	0	0	0	0	0	0	0	0	0	0	0
YER137W-A	6	18	13	23	19	44	43	18	12	43	37	55
YER138C	0	1	0	0	0	0	1	0	0	0	1	1
YER138W-A	15	67	94	16	14	32	159	40	55	29	34	42
YER139C	85	343	370	225	109	273	423	316	234	238	214	257
YER140W	194	556	719	597	257	732	792	528	414	582	518	580
YER141W	336	1311	1730	1196	597	1593	1923	1356	1222	1250	1047	1357
YER142C	131	478	546	223	144	386	743	640	445	285	280	356
YER143W	425	1382	1472	1157	499	1195	2103	1534	1197	953	851	1200
YER144C	599	2220	2801	1162	457	1110	2904	1955	1861	869	759	987
YER145C	1008	3399	3227	4812	1789	3968	4092	2644	1874	3194	2487	3156
YER145C-A	24	97	104	136	61	168	175	116	80	119	112	143
YER146W	45	113	118	192	82	299	214	139	97	136	92	196
YER147C	188	584	648	895	357	894	803	524	412	721	556	806
YER147C-A	157	432	488	516	243	609	715	436	353	502	395	487
YER148W	464	1513	1795	1631	895	2421	2292	1649	1177	1603	1399	1916
YER148W-A	7	14	17	18	5	23	19	5	7	17	15	17
YER149C	85	295	309	590	248	601	445	269	234	469	385	486
YER150W	339	839	786	494	240	620	2884	1740	1220	706	598	746
YER151C	580	2049	2377	1987	976	2282	2827	1978	1666	1585	1424	1954
YER152C	161	459	603	593	221	533	692	530	405	370	318	424
YER152W-A	2	10	17	15	5	9	14	12	7	14	5	12
YER153C	17	58	81	158	39	113	98	47	44	79	58	82
YER154W	274	818	929	1656	539	1146	1082	731	619	853	811	958
YER155C	840	3326	5331	2101	1089	2765	4704	3620	3880	2248	2206	2643
YER156C	618	1847	1910	3063	1333	3094	3086	2188	1470	2234	2073	2578
YER157W	249	865	1183	716	381	878	1327	899	879	600	519	705
YER158C	242	689	727	596	197	521	1257	843	640	531	504	511
YER158W-A	114	291	380	265	138	442	578	402	217	329	211	435
YER159C	692	2028	2116	1738	813	2252	3365	2437	1365	1987	1612	2037
YER159C-A	0	0	0	0	0	0	0	0	0	0	0	0
YER160C	0	2	2	0	0	0	0	0	0	0	0	0
YER161C	402	1197	1328	1096	547	1345	1985	1202	844	953	874	1124
YER162C	170	557	699	326	169	419	832	507	431	319	291	383
YER163C	351	1090	1259	1031	418	1170	1746	1193	801	869	706	987
YER164W	402	1307	1907	1303	586	1406	1880	1249	1317	1009	774	1104
YER165C-A	5	9	26	9	6	11	23	12	16	7	14	6
YER165W	3751	13256	16218	12411	6376	13093	17550	13759	11750	9601	9716	12052
YER166W	479	1862	3050	1511	611	1754	2642	1937	1961	1173	1094	1347
YER167W	580	1934	2610	1328	607	1589	2626	1735	1686	1074	1026	1340
YER168C	423	1571	1506	1487	746	1710	2025	1461	1180	1225	1166	1487
YER169W	612	2070	2420	1271	552	1310	2709	1859	1434	965	891	1077
YER170W	50	141	142	800	272	751	231	169	115	486	395	553
YER171W	434	1393	1849	1418	665	1583	2109	1443	1257	1251	1111	1520
YER172C	289	1123	1867	908	447	1197	1624	1134	1269	801	815	1049
YER172C-A	1	3	2	9	1	4	10	1	1	1	8	6
YER173W	122	464	570	621	300	761	691	422	358	517	496	570
YER174C	186	481	603	1059	434	1254	824	577	430	757	663	949
YER175C	230	897	968	438	212	547	1368	1039	777	474	481	596
YER175W-A	7	31	42	26	17	37	45	16	32	41	23	28
YER176W	500	1760	2266	1497	733	1671	2300	1508	1414	1351	1183	1591
YER177W	4257	14328	15953	9733	4628	13228	22820	15125	11673	8185	7627	11196
YER178W	2910	9664	11643	9532	3692	9286	12523	9583	8108	6612	6523	7878
YER179W	63	211	231	138	62	164	369	224	173	132	130	149
YER180C	116	483	598	443	239	703	609	491	371	446	430	535
[truncated: 5,132 more rows]
