# Supplementary material for: Gene duplication and co-evolution of G1/S transcription factor specificity in fungi are essential for optimizing cell fitness
Source: PLoS Genet. 2017 May 15;13(5):e1006778. doi: 10.1371/journal.pgen.1006778 (PMC5448814; doi:10.1371/journal.pgen.1006778)
Supplement: S2 Dataset — (GZ) [file pgen.1006778.s015.tar.gz › S2_dataset/Res2_wt_countResults_rawordered.txt]

Gene	WT_0_r1	WT_0_r2	WT_0_r3	WT_30_r1	WT_30_r2	WT_30_r3	RES2_BD_0_r1	RES2_BD_0_r2	RES2_BD_0_r3	RES2_BD_30_r1	RES2_BD_30_r2	RES2_BD_30_r3
15S_rRNA	0	1	2	1	6	9	29	5	1	10	2	2
21S_rRNA	3	7	17	8	20	19	76	18	15	27	11	29
HRA1	6	15	23	12	0	15	27	20	14	11	15	15
ICR1	23	87	117	117	39	125	128	132	103	103	90	81
LSR1	24	53	71	85	50	75	172	84	66	95	77	87
NME1	2	10	12	2	20	20	14	4	10	8	4	9
PWR1	0	0	0	0	0	0	0	0	0	0	0	0
Q0010	0	0	0	0	0	0	0	0	0	0	0	0
Q0017	0	0	0	0	0	0	0	0	0	0	0	0
Q0032	0	0	0	0	0	0	0	1	0	0	0	0
Q0045	0	1	0	0	1	0	0	4	0	0	0	3
Q0050	0	3	1	1	0	3	4	5	3	1	1	5
Q0055	1	3	1	0	0	4	5	5	0	1	1	1
Q0060	0	1	0	0	0	0	1	0	0	0	0	0
Q0065	0	0	0	0	0	0	0	1	0	0	0	0
Q0070	0	0	0	0	0	0	0	3	0	0	0	0
Q0075	0	1	1	0	0	0	0	1	0	0	0	1
Q0080	0	0	0	0	0	0	0	0	0	0	0	0
Q0085	0	1	0	1	0	0	0	4	0	0	0	1
Q0092	0	0	0	0	0	0	0	0	0	0	0	0
Q0105	0	1	0	0	0	0	0	0	0	0	0	0
Q0110	0	0	0	0	0	0	0	2	0	0	0	1
Q0115	0	0	0	0	0	0	0	1	0	0	0	0
Q0120	0	1	0	0	0	0	0	0	1	0	0	0
Q0130	1	1	0	0	0	1	3	0	0	2	1	0
Q0140	0	0	0	0	0	0	0	1	0	0	0	1
Q0142	0	0	0	0	0	0	0	0	0	0	0	0
Q0143	0	0	0	0	0	0	0	0	0	0	0	0
Q0144	0	0	0	0	0	0	0	0	0	0	0	0
Q0160	0	1	1	1	0	0	0	1	0	0	0	1
Q0182	0	1	0	0	0	0	0	0	1	0	1	0
Q0250	0	1	0	0	0	0	1	1	2	1	0	2
Q0255	0	0	0	1	0	0	0	2	0	0	0	1
Q0275	0	0	0	0	2	0	2	2	1	0	2	1
Q0297	0	0	0	0	0	0	0	0	0	0	0	0
RDN18-1	0	0	0	0	0	0	0	0	0	0	0	0
RDN18-2	0	0	0	0	0	0	0	0	0	0	0	0
RDN25-1	0	0	0	0	0	0	0	0	0	0	0	0
RDN25-2	0	0	0	0	0	0	0	0	0	0	0	0
RDN37-1	0	0	0	0	0	0	0	0	0	0	0	0
RDN37-2	0	0	0	0	0	0	0	0	0	0	0	0
RDN5-1	3	2	4	2	3	2	11	3	4	3	2	5
RDN5-2	0	0	0	0	0	0	0	0	0	0	0	0
RDN5-3	0	0	0	0	0	0	0	0	0	0	0	0
RDN5-4	0	0	0	0	0	0	0	0	0	0	0	0
RDN5-5	0	0	0	0	0	0	0	0	0	0	0	0
RDN5-6	0	0	0	0	0	0	0	0	0	0	0	0
RDN58-1	0	0	0	0	0	0	0	0	0	0	0	0
RDN58-2	0	0	0	0	0	0	0	0	0	0	0	0
RNA170	7	24	28	24	8	28	34	22	18	31	21	17
RPM1	0	0	0	0	0	0	0	0	0	0	0	0
RPR1	12	10	17	14	16	32	31	28	18	33	19	23
RUF20	48	179	239	156	81	250	252	221	162	207	152	190
RUF21	20	72	92	127	61	113	174	104	81	189	118	102
RUF22	0	0	1	0	0	0	0	1	0	0	0	1
RUF23	0	4	10	4	2	11	5	3	5	9	5	7
RUF5-1	0	0	0	0	0	0	0	0	0	0	0	0
RUF5-2	0	0	0	0	0	0	0	0	0	0	0	0
SCR1	29	19	109	35	319	169	274	70	96	94	47	145
SRG1	194	648	773	417	257	673	720	683	444	669	597	585
TLC1	382	1277	1566	2615	1026	2420	2541	1991	1223	2782	2194	1959
YAL001C	255	935	1398	692	376	928	1029	879	811	781	647	664
YAL002W	293	968	1382	558	251	565	1100	1060	917	538	495	497
YAL003W	8881	23741	24762	29376	11726	30039	31749	26681	17832	29482	22972	23908
YAL004W	0	0	0	0	0	0	0	0	0	0	0	0
YAL005C	1572	5726	5994	6116	2240	5333	7683	9212	6198	6813	7421	7278
YAL007C	457	1629	1801	3180	1315	3758	2241	2051	1475	3159	2947	2871
YAL008W	216	820	857	343	189	462	1192	887	580	514	427	504
YAL009W	160	497	654	399	196	525	680	598	434	501	407	449
YAL010C	155	554	605	396	197	447	645	605	434	358	397	378
YAL011W	132	445	522	589	280	616	531	389	310	533	434	437
YAL012W	2085	6152	7097	6526	2251	4501	7550	6843	5432	5360	4223	4586
YAL013W	324	824	887	1073	354	758	1202	765	554	1003	668	627
YAL014C	282	838	978	798	314	747	1104	810	573	849	625	742
YAL015C	271	994	1083	706	366	1006	1272	1047	757	884	712	778
YAL016C-A	41	119	110	115	42	84	144	97	83	101	93	85
YAL016C-B	0	8	11	7	3	9	17	5	9	7	4	7
YAL016W	1209	4110	4609	3255	1394	3539	4439	4571	3501	3304	3004	2971
YAL017W	185	802	1098	415	191	520	888	928	802	545	428	446
YAL018C	0	0	0	5	0	1	3	1	4	0	0	2
YAL019W	412	1431	2005	2116	1024	2575	1646	1315	1281	2211	1823	1993
YAL019W-A	3	4	4	16	7	8	4	0	5	17	4	6
YAL020C	122	268	311	427	140	296	453	297	195	401	242	274
YAL021C	533	1799	1960	1986	706	1598	2004	1835	1376	1752	1340	1331
YAL022C	346	1061	1318	1528	630	1435	1222	1114	935	1630	1353	1362
YAL023C	1717	5007	6044	10745	3838	8826	5354	5348	4222	7782	6509	6474
YAL024C	113	367	603	899	371	978	466	513	451	809	702	647
YAL025C	794	2232	2826	3709	1668	4263	2696	1936	1404	3314	2626	2673
YAL026C	416	1276	1953	1240	552	1456	1418	1336	1214	1200	988	1047
YAL026C-A	23	66	81	58	31	76	123	80	53	83	53	55
YAL027W	101	286	316	203	103	243	407	359	236	256	219	256
YAL028W	99	375	520	73	20	78	494	508	430	77	83	83
YAL029C	645	2486	3551	1696	888	2234	2720	2595	2436	1929	1793	1918
YAL030W	301	837	872	523	252	714	1242	893	557	714	523	652
YAL031C	239	798	811	415	197	476	849	822	624	417	382	389
YAL031W-A	14	16	25	16	4	19	30	30	14	20	10	12
YAL032C	168	509	622	534	218	600	564	441	376	499	369	427
YAL033W	113	395	432	465	214	581	491	451	222	496	330	394
YAL034C	128	424	630	432	178	446	639	590	451	380	283	347
YAL034C-B	16	43	89	79	34	101	56	47	56	75	61	51
YAL034W-A	78	241	243	610	276	750	254	206	139	566	493	416
YAL035W	2164	7070	9642	8021	3387	8992	8016	6740	5905	7610	6247	6862
YAL036C	735	2433	2733	3197	1535	3919	2652	2304	1797	3013	2524	2806
YAL037C-A	7	33	43	31	13	30	72	47	52	30	41	29
YAL037C-B	536	1507	2328	1243	503	1578	2258	1857	2153	1375	1162	1321
YAL037W	104	364	496	281	157	491	680	461	388	362	301	331
YAL038W	13942	45743	54793	32060	14790	30325	55463	46844	44008	31131	27655	32469
YAL039C	1247	3417	3102	1642	593	1438	4539	3335	1967	2071	1291	1460
YAL040C	801	2818	3715	1708	920	1788	2785	2873	2462	2316	2375	2307
YAL041W	471	1736	2170	1362	659	1517	1722	1724	1299	1289	1220	1189
YAL042C-A	13	48	49	57	21	46	84	38	28	74	30	33
YAL042W	1116	3255	3787	4354	1679	3820	4347	3397	2512	3929	2841	2973
YAL043C	495	1456	1768	1562	599	1352	1564	1387	1048	1278	978	980
YAL044C	256	1181	1243	1670	754	2122	1454	950	601	1498	913	1142
YAL044W-A	48	174	214	207	76	224	245	195	128	168	152	189
YAL045C	16	25	28	38	16	41	47	26	10	42	28	37
YAL046C	97	372	363	482	197	619	528	366	211	510	401	502
YAL047C	106	374	415	590	286	554	413	443	353	579	450	412
YAL047W-A	0	1	2	0	0	1	0	0	1	1	0	0
YAL048C	171	546	813	459	182	436	569	669	540	385	384	409
YAL049C	533	1812	2247	1248	626	1655	2253	2043	1533	1602	1369	1477
YAL051W	235	909	1099	764	305	858	975	918	823	756	700	718
YAL053W	2784	9247	10642	6111	2255	5554	9752	10651	7358	4734	4360	3997
YAL054C	102	360	467	273	138	332	500	401	288	297	261	272
YAL055W	152	418	425	197	94	239	556	408	225	252	201	201
YAL056C-A	1	24	28	21	8	15	23	30	24	21	15	22
YAL056W	347	1118	1500	948	414	1128	1242	1080	865	933	864	881
YAL058W	167	549	740	560	260	664	681	630	519	571	439	489
YAL059C-A	0	0	0	0	0	1	0	0	0	0	0	0
YAL059W	93	240	351	459	249	605	364	249	219	446	302	331
YAL060W	341	1275	1432	2512	1182	2761	1958	1577	1106	3061	1921	2218
YAL061W	86	280	349	355	157	425	384	246	188	320	202	251
YAL062W	72	229	263	269	100	261	295	225	174	246	186	203
YAL063C	49	120	178	141	51	139	175	143	110	153	103	138
YAL063C-A	6	25	20	21	12	31	52	41	28	50	39	34
YAL064C-A	5	45	72	47	16	54	50	46	51	32	37	35
YAL064W	2	3	9	5	4	10	4	6	7	5	5	4
YAL064W-B	7	7	17	13	6	8	14	15	11	13	13	7
YAL065C	3	14	12	12	1	8	14	13	11	10	12	10
YAL066W	0	1	0	0	0	0	1	1	0	2	0	1
YAL067C	10	22	71	40	8	73	103	84	63	80	73	66
YAL067W-A	0	0	0	1	0	1	0	0	2	3	1	2
YAL068C	0	1	0	0	0	3	1	1	1	2	0	1
YAL068W-A	0	0	0	0	0	0	0	0	1	0	0	0
YAL069W	0	0	0	0	0	0	0	0	0	0	0	0
YAR002C-A	997	3300	3365	4809	2082	5637	4139	3798	2615	4681	4031	3885
YAR002W	634	2123	2443	1601	775	1891	2340	2181	1723	1617	1365	1409
YAR003W	259	847	1129	1287	574	1512	1016	837	684	1247	988	1034
YAR007C	309	1044	1083	5953	2509	6084	1146	1178	834	5206	4730	4195
YAR008W	73	199	244	2122	774	2304	236	160	118	1902	1463	1337
YAR009C	1	18	7	3	1	1	5	11	6	3	8	6
YAR010C	0	0	1	0	0	0	0	2	0	0	2	0
YAR014C	615	2276	2937	2110	1087	2552	2488	2034	1742	2404	1814	1928
YAR015W	1150	5324	6950	7293	4396	11984	9245	4503	3672	9539	3991	4842
YAR018C	59	179	239	185	128	341	239	196	129	284	177	197
YAR019C	150	549	744	520	249	458	630	611	515	400	435	361
YAR019W-A	5	15	10	21	3	4	21	10	7	8	11	6
YAR020C	19	52	73	44	23	48	55	38	46	51	45	35
YAR023C	46	160	202	114	46	162	177	166	137	118	111	116
YAR027W	584	1844	2133	977	374	1015	2598	2165	1585	1255	1051	1055
YAR028W	144	470	458	239	95	241	615	589	367	237	206	219
YAR029W	11	53	59	40	15	67	89	71	53	37	47	58
YAR030C	17	44	54	42	14	59	66	65	40	35	28	36
YAR031W	26	91	118	101	60	120	112	95	70	109	74	94
YAR033W	36	122	139	105	49	95	176	133	104	101	83	99
YAR035C-A	0	0	2	9	1	6	0	2	1	2	2	6
YAR035W	28	61	73	337	98	233	97	76	59	232	120	159
YAR042W	495	1511	1995	1944	729	1647	1768	1599	1270	1542	1171	1305
YAR047C	0	0	0	0	0	0	0	0	0	0	0	0
YAR050W	32	97	150	120	37	96	107	129	81	102	72	91
YAR053W	3	11	15	7	6	10	19	19	13	22	9	17
YAR060C	0	0	0	0	0	0	0	0	0	0	0	0
YAR061W	0	0	0	1	0	0	0	0	0	0	0	0
YAR062W	0	0	0	0	0	0	0	0	0	0	0	0
YAR064W	1	2	3	5	0	1	6	7	5	2	1	3
YAR066W	4	5	3	12	7	7	5	5	7	15	7	4
YAR068W	5	15	20	41	15	22	27	33	12	42	25	21
YAR069C	0	0	0	0	0	0	0	0	0	0	0	0
YAR070C	1	0	0	0	1	1	0	1	0	0	0	0
YAR071W	22	88	66	80	26	102	86	88	58	79	61	63
YAR073W	19	51	50	510	182	487	91	63	68	675	318	345
YAR075W	1	3	0	52	15	54	12	12	9	93	43	48
YBL001C	737	2141	2322	1803	962	2988	3118	2418	1705	2326	1871	2437
YBL002W	120	403	389	9197	2573	7712	572	487	298	3182	3335	2215
YBL003C	50	187	178	3949	1318	4692	229	166	114	1516	1428	1150
YBL004W	555	2101	3399	1683	898	2375	2187	2261	2111	1846	1664	1675
YBL005W	308	1067	1452	1056	519	1374	1434	1197	960	1400	1180	1229
YBL005W-A	0	0	0	0	0	0	0	0	0	0	0	0
YBL005W-B	69	286	466	186	92	241	419	453	427	308	266	300
YBL006C	310	850	896	896	330	1041	1116	803	532	880	600	774
YBL006W-A	0	0	0	0	0	0	0	0	0	0	0	0
YBL007C	1146	3855	5135	3226	1315	3354	4048	3732	3291	3077	2486	2631
YBL008W	175	578	714	904	389	1011	603	494	424	788	668	699
YBL008W-A	0	6	3	11	1	8	5	3	6	7	2	3
YBL009W	137	510	673	1746	744	1768	666	600	530	1336	1233	1044
YBL010C	128	386	455	772	391	1045	579	424	324	810	635	629
YBL011W	349	1114	1391	1767	727	1698	1205	1054	852	1474	1159	1198
YBL012C	13	25	33	66	14	43	44	25	16	51	20	37
YBL013W	16	35	60	92	25	82	44	46	33	65	56	48
YBL014C	181	665	972	873	413	1005	589	545	483	738	649	688
YBL015W	140	432	495	772	293	557	526	455	387	549	465	524
YBL016W	3536	10211	10120	2170	1242	2582	14455	10808	6770	3408	2239	2934
YBL017C	2028	7688	12513	2446	1258	3372	8888	8466	7983	3120	2673	3178
YBL018C	72	302	265	513	221	672	310	224	153	465	308	332
YBL019W	150	531	734	518	228	603	696	586	422	537	481	471
YBL020W	259	893	1074	1405	711	1531	1009	1019	817	1239	1147	1167
YBL021C	119	338	329	533	176	526	418	313	218	477	372	402
YBL022C	696	2438	3068	1948	953	2183	2551	2528	2040	2396	2029	2235
YBL023C	254	954	1172	1086	629	1445	1054	884	776	1727	1284	1458
YBL024W	657	2623	3263	2605	1373	3372	2544	2293	2101	2571	2222	2406
YBL025W	72	226	277	235	110	303	292	246	167	248	220	216
YBL026W	369	1201	1266	573	440	1224	1453	1332	856	918	775	890
YBL027W	7140	23511	28619	22610	12009	36996	36374	26473	20376	29919	22403	28260
YBL028C	245	831	931	976	674	1774	1179	851	559	1134	956	1024
YBL029C-A	129	405	373	305	123	318	644	501	272	352	246	258
YBL029W	179	562	579	401	211	505	803	588	372	503	329	394
YBL030C	3168	7462	8432	18957	5485	11529	9570	9868	7128	13614	11020	10793
YBL031W	44	167	212	757	276	753	315	262	232	538	416	398
YBL032W	391	1278	1291	1632	602	1462	1349	1369	841	935	849	872
YBL033C	783	1929	1993	1818	669	1754	2596	1964	1316	1766	1355	1538
YBL034C	95	475	703	976	497	1228	495	495	443	926	864	764
YBL035C	136	497	643	2293	939	2270	537	440	379	1816	1628	1537
YBL036C	480	1839	2335	1369	843	2333	2474	2171	1745	1888	1560	1731
YBL037W	285	956	1337	835	384	816	926	853	775	694	629	694
YBL038W	251	712	793	857	462	1148	1036	752	564	1048	871	890
YBL039C	1194	3848	5044	6435	2792	7128	4479	3670	3407	5464	4138	4565
YBL039C-A	0	0	0	0	0	0	0	0	0	0	0	0
YBL039W-B	57	223	208	89	33	128	248	266	147	120	97	111
YBL040C	743	2493	2641	2222	1041	2915	3316	3017	1948	2330	2060	2287
YBL041W	2055	6157	6235	5549	2246	5864	7703	7267	4240	5915	5317	5449
YBL042C	856	2913	3467	3654	1774	3898	3062	2823	2128	3276	2485	2596
YBL043W	103	261	243	179	79	151	292	320	155	426	442	454
YBL044W	2	3	3	1	2	4	3	1	0	1	4	3
YBL045C	1060	3190	3321	5209	1890	4293	3891	4113	2946	4253	4368	4597
YBL046W	192	603	707	1280	523	1213	934	722	496	1218	907	874
YBL047C	1266	3904	5702	3054	1443	3564	4121	3913	3526	3175	2714	2775
YBL048W	32	122	137	69	48	107	160	132	101	121	98	110
YBL049W	83	289	341	226	103	258	405	321	261	287	224	245
YBL050W	729	2355	2558	1744	811	2154	3060	2721	1819	2048	1761	1874
YBL051C	489	1792	2211	1980	956	2352	2049	1974	1641	2138	1851	1969
YBL052C	183	641	875	527	285	695	615	594	534	449	392	404
YBL053W	7	27	42	27	13	27	22	21	13	25	14	17
YBL054W	588	1870	2175	3554	1425	3046	1438	1217	1020	2279	1966	1734
YBL055C	474	1680	1983	1016	497	1207	1824	1573	1208	891	759	904
YBL056W	855	2836	3583	2647	1293	3478	3390	3278	2554	2871	2575	2824
YBL057C	274	814	1010	909	433	1334	1243	906	684	1085	774	1010
YBL058W	1223	3545	3910	3369	1330	3230	4384	4325	2725	3538	3015	3030
YBL059C-A	86	325	342	367	177	476	451	348	248	401	343	351
YBL059W	109	300	310	312	135	397	406	327	198	327	277	307
YBL060W	241	861	1113	954	492	1170	929	774	681	911	766	740
YBL061C	546	2079	2493	1514	823	1904	2308	1995	1705	1719	1409	1540
YBL062W	2	22	32	14	13	27	40	23	24	23	27	28
YBL063W	58	244	318	630	255	657	246	252	238	473	445	366
YBL064C	303	1074	1194	1984	796	1983	1412	1250	833	2106	2169	2430
YBL065W	3	1	11	3	3	10	3	8	9	7	4	7
YBL066C	137	410	627	504	204	438	432	505	420	420	410	423
YBL067C	374	1217	1793	1081	526	1312	1507	1369	1129	1276	1058	1107
YBL068W	438	1325	1665	1404	689	1726	1592	1351	971	1326	1189	1291
YBL068W-A	0	0	0	0	0	0	0	0	0	0	0	0
YBL069W	120	381	410	455	156	350	460	360	305	342	319	310
YBL070C	7	19	26	20	14	27	30	19	21	20	20	22
YBL071C	132	375	436	508	227	551	418	333	223	483	379	350
YBL071C-B	6	16	18	20	10	36	18	25	11	25	16	24
YBL071W-A	215	633	559	819	374	897	634	505	295	729	571	587
YBL072C	3480	10423	11771	11173	4874	15355	14322	12003	7670	12057	10215	12409
YBL073W	0	11	21	14	6	8	20	17	8	9	8	8
YBL074C	62	225	302	136	86	216	214	185	209	169	143	185
YBL075C	193	753	1135	620	330	873	985	795	725	867	674	720
YBL076C	2889	10807	14007	8593	4082	9901	11238	11444	10120	8728	7513	7951
YBL077W	57	184	291	149	87	287	274	260	229	221	154	163
YBL078C	309	838	872	325	192	527	1223	953	624	521	499	600
YBL079W	402	1559	2618	1447	724	1774	1626	1727	1669	1412	1358	1395
YBL080C	107	315	412	507	186	497	425	398	270	434	363	354
YBL081W	386	1053	1220	2755	1075	2010	982	750	590	2018	1368	1293
YBL082C	135	396	458	1278	380	900	474	437	295	807	609	641
YBL083C	2	18	12	47	11	25	18	19	6	38	16	17
YBL084C	219	626	692	754	324	782	666	689	498	737	659	672
YBL085W	421	1455	1724	2029	900	2195	1728	1626	1315	1881	1683	1621
YBL086C	107	358	434	857	323	1007	472	411	250	766	523	575
YBL087C	2738	6922	7463	8381	3375	10639	11173	8160	5116	9648	7106	8476
YBL088C	250	880	1525	644	331	769	1188	1155	1089	748	611	694
YBL089W	193	644	722	734	306	715	756	664	515	600	534	600
YBL090W	104	355	351	411	202	548	525	411	294	476	408	455
YBL091C	1362	4168	5227	3552	1476	4296	5825	4243	3206	3967	3058	3469
YBL091C-A	166	476	549	241	95	278	640	427	321	230	195	212
YBL092W	10986	30437	33976	34890	14594	46433	49525	34979	22668	43169	31271	35402
YBL093C	428	1440	1487	729	401	1060	1661	1383	944	927	751	802
YBL094C	8	28	34	14	6	19	28	19	13	22	9	13
YBL095W	120	334	366	208	82	223	394	353	217	231	155	193
YBL096C	10	24	34	22	2	22	28	18	14	12	24	10
YBL097W	26	94	230	143	69	211	101	118	152	112	109	115
YBL098W	280	1111	1800	754	413	1408	1794	1412	1249	1018	873	946
YBL099W	2070	5940	6685	9369	3335	8319	7784	8042	5699	7711	7410	8061
YBL100C	72	279	258	389	146	257	321	325	266	305	265	342
YBL100W-A	0	0	0	0	0	0	0	0	0	0	0	0
YBL100W-B	1	5	9	2	1	8	6	6	2	0	4	4
YBL100W-C	5	11	10	8	1	4	9	11	15	4	9	9
YBL101C	268	941	1668	468	228	539	1123	1072	1055	581	450	465
YBL102W	233	862	837	887	434	1330	978	977	605	1055	925	1118
YBL103C	216	860	960	751	338	852	948	906	704	754	673	664
YBL104C	204	683	912	719	341	811	689	524	516	648	509	529
YBL105C	439	1365	1986	969	473	1148	1472	1412	1274	857	786	787
YBL106C	142	482	751	484	211	546	608	612	534	608	516	543
YBL107C	277	764	825	971	440	1308	1057	818	549	1093	891	991
YBL107W-A	0	1	0	0	0	0	1	0	0	1	0	0
YBL108C-A	0	0	0	0	0	0	0	0	0	0	0	0
YBL108W	0	0	3	1	1	0	4	2	1	1	1	0
YBL109W	3	11	7	19	8	15	5	5	5	18	5	10
YBL111C	0	0	0	0	0	0	0	0	0	0	0	0
YBL112C	0	0	0	0	0	0	0	0	0	0	0	0
YBL113C	41	89	153	260	79	230	108	99	102	312	166	219
YBL113W-A	0	0	0	0	0	0	0	0	0	0	0	0
YBR001C	206	776	1047	841	357	1033	987	898	754	945	820	833
YBR002C	318	1008	1115	833	413	1102	1275	823	577	1014	647	722
YBR003W	341	1161	1385	1031	409	1049	1310	1313	904	922	881	794
YBR004C	602	2329	2699	1061	515	1115	3018	2989	2017	1412	1251	1105
YBR005W	691	1942	1896	652	234	711	2873	2054	1224	887	659	675
YBR006W	190	716	786	298	151	416	974	895	566	375	340	313
YBR007C	334	1189	1456	1195	536	1269	1343	1263	947	1034	876	852
YBR008C	650	1996	2256	3754	1197	2915	2664	2420	1583	2891	3091	3331
YBR009C	184	506	484	6888	1555	4942	831	688	398	1168	1155	882
YBR010W	574	1824	1722	8337	2328	8042	2904	2187	1553	3206	3050	2670
YBR011C	6799	21012	24634	20150	8049	21753	27214	24234	17829	20562	18283	19073
YBR012C	76	355	586	223	156	464	498	363	248	537	347	375
YBR012W-A	0	0	0	0	0	0	0	0	0	0	0	0
YBR012W-B	51	225	350	152	60	175	238	272	255	164	142	168
YBR013C	22	137	158	82	60	115	174	222	158	117	110	101
YBR014C	301	995	938	767	409	999	1295	1071	724	886	679	731
YBR015C	774	2488	3168	4688	1910	4349	2839	2806	2154	3617	3179	2987
YBR016W	969	2410	2468	1492	570	1489	3020	2124	1212	1615	1073	1236
YBR017C	846	2742	3643	2490	1166	2584	3107	2885	2523	2461	2090	2256
YBR018C	15	31	40	22	13	20	56	46	39	30	19	19
YBR019C	49	151	203	157	65	142	181	178	122	131	129	127
YBR020W	66	208	339	279	131	317	250	227	162	264	204	207
YBR021W	389	1190	1415	2383	1005	2207	1232	1196	786	2350	1946	1891
YBR022W	120	492	512	527	304	736	587	512	380	616	552	575
YBR023C	2718	9032	12459	5772	2604	6699	10958	10867	9216	6359	5510	5782
YBR024W	120	426	496	155	75	191	635	493	348	204	154	178
YBR025C	3533	11131	12552	12738	5319	14377	14546	13827	9578	13650	11810	12347
YBR026C	486	1794	2214	899	455	1289	2472	1999	1617	1100	1050	1163
YBR027C	7	19	32	38	7	35	40	20	26	36	13	17
YBR028C	182	666	808	968	478	1047	804	635	515	777	644	634
YBR029C	413	1528	1554	2519	1095	2399	1689	1699	1195	2186	1916	1876
YBR030W	259	862	1031	1153	562	1346	953	832	593	1042	813	909
YBR031W	5709	16974	21079	21076	8072	20537	19145	20835	14802	17940	16065	15864
YBR032W	8	48	52	48	15	67	67	58	28	51	62	49
YBR033W	124	487	594	401	191	447	522	479	363	488	372	400
YBR034C	832	2740	2943	3482	1752	3987	2802	2179	1585	2898	2396	2577
YBR035C	767	2618	2867	2527	1094	3088	3355	3245	2216	2764	2489	2542
YBR036C	1352	4125	4949	4176	1603	3962	5065	4739	3347	4001	3240	3430
YBR037C	148	441	486	551	227	532	559	443	330	523	447	452
YBR038W	90	338	536	292	150	352	340	348	328	337	302	290
YBR039W	1128	2803	3376	4804	1865	5227	4192	3910	2892	4355	4562	4674
YBR040W	8225	29106	29944	1693	1042	3087	47518	37313	28596	3889	3361	4226
YBR041W	601	2096	2553	2214	971	2528	2618	2335	1980	2316	2099	2194
YBR042C	221	720	821	1319	538	1569	951	811	633	1190	1035	1058
YBR043C	405	1368	1804	1305	618	1410	1576	1408	1195	1360	1141	1230
YBR044C	261	941	1066	741	273	805	984	982	695	696	592	664
YBR045C	45	210	297	135	78	209	213	221	195	218	198	225
YBR046C	308	984	1216	485	258	713	1133	877	861	560	488	576
YBR047W	68	242	285	149	88	258	299	202	167	228	213	199
YBR048W	4206	12042	14227	12828	5518	14178	17562	13949	9999	13403	10131	12229
YBR049C	279	918	1184	1386	547	1450	931	822	741	1142	952	998
YBR050C	19	91	105	91	39	131	120	87	56	151	121	117
YBR051W	1	13	12	5	6	14	11	7	5	20	12	10
YBR052C	400	1338	1472	716	328	861	1916	1780	1154	912	786	888
YBR053C	675	2212	2401	1035	461	1262	2657	2336	1600	1159	1032	1204
YBR054W	471	1146	1315	344	127	352	3560	3577	2627	778	953	983
YBR055C	276	1057	1487	919	563	1447	1273	1075	1033	1118	1012	1037
YBR056C-B	0	0	0	0	0	0	0	0	0	0	0	0
YBR056W	878	3483	4891	1018	561	1566	4276	3647	3355	1471	1352	1695
YBR056W-A	588	1782	1567	410	165	443	2186	1721	945	512	410	462
YBR057C	283	902	998	749	377	767	1304	843	655	792	571	698
YBR058C	627	1976	2366	1929	774	1920	2336	2247	1752	1768	1468	1583
YBR058C-A	260	742	924	901	374	1307	1449	860	652	1177	858	1050
YBR059C	591	2218	3225	1356	634	1611	2413	2389	2199	1572	1268	1391
YBR060C	232	825	1111	812	402	1004	1050	779	719	849	737	772
YBR061C	322	1155	1315	1630	737	1823	1275	1307	953	1426	1229	1273
YBR062C	210	600	661	576	238	682	931	697	424	663	537	595
YBR063C	92	378	588	285	150	391	457	395	340	388	315	301
YBR064W	1	14	29	5	2	7	14	18	22	13	10	8
YBR065C	89	307	501	262	112	302	388	336	328	266	228	254
YBR066C	288	823	752	351	167	486	1292	1141	714	464	362	443
YBR067C	1389	3112	2896	2347	1291	2146	5080	4287	2777	6881	5208	5481
YBR068C	2785	8669	10370	7811	3164	7999	11246	11019	7830	8215	7290	7225
YBR069C	906	2511	3146	5165	2227	5438	3175	2596	2200	4551	3745	3834
YBR070C	56	160	183	1446	627	1876	254	199	151	2651	1890	2008
YBR071W	182	489	482	6769	2212	5718	531	546	343	4121	3610	2716
YBR072C-A	0	1	3	1	0	0	1	2	0	0	0	5
YBR072W	52	228	280	196	144	386	381	343	259	305	171	176
YBR073W	482	1488	2100	4425	1866	5007	1704	1645	1562	4482	3854	3206
YBR074W	434	1506	2260	1383	670	1647	1879	1729	1595	1557	1185	1302
YBR076C-A	60	184	194	132	67	167	237	205	125	211	138	148
YBR076W	37	125	130	73	44	95	195	169	123	104	94	87
YBR077C	214	766	802	575	286	826	1085	882	643	676	611	621
YBR078W	6346	20978	22165	35999	12074	27935	28098	29820	20506	24423	22690	19453
YBR079C	2574	8563	10312	9211	4250	9540	9696	8234	6979	8129	6838	7264
YBR080C	810	2812	3787	2185	1020	2576	3269	3121	2742	2196	1989	2138
YBR081C	253	938	1445	832	445	1201	1155	976	947	1001	799	906
YBR082C	2582	8176	8481	6639	3027	8985	11270	8889	6119	8615	7554	8323
YBR083W	1325	4274	4601	1166	743	1758	5820	5002	3474	2184	1554	1948
YBR084C-A	7130	20950	23234	23575	10677	29480	29232	25937	17684	24620	19803	22447
YBR084W	1010	3113	4855	5149	2156	5525	3650	3572	3114	4646	3777	3704
YBR085C-A	494	1561	1390	1423	693	1745	2760	2636	1491	1668	1612	1658
YBR085W	34	121	117	71	63	112	158	128	64	84	49	52
YBR086C	971	3256	4278	2879	1182	2846	3696	3557	3092	2894	2517	2455
YBR087W	263	858	975	1908	827	2285	1240	920	691	1904	1592	1686
YBR088C	68	199	216	2689	1139	3196	250	259	140	2505	2413	2059
YBR089C-A	185	515	594	705	272	907	722	496	333	664	573	670
YBR089W	16	62	56	889	319	853	99	81	35	873	729	625
YBR090C	41	117	136	129	78	201	189	127	86	172	162	136
YBR091C	120	253	281	511	171	569	343	276	149	503	387	391
YBR092C	647	1992	2198	1722	902	2066	3014	2624	1728	2491	1978	2057
YBR093C	126	386	491	265	119	271	452	335	227	273	207	245
YBR094W	241	1099	1458	742	387	940	1136	1011	987	782	671	745
YBR095C	231	732	1013	643	296	816	898	679	622	639	511	594
YBR096W	645	2283	2336	2010	1047	2734	2996	2924	1847	2506	2410	2247
YBR097W	155	575	939	368	151	405	640	646	652	365	381	360
YBR098W	66	310	354	549	277	698	334	329	267	603	565	558
YBR099C	0	0	0	0	0	0	0	0	0	0	0	0
YBR101C	1007	3009	2857	1974	936	2552	4169	3717	2594	3390	3036	3174
YBR102C	257	872	1140	748	377	754	1037	878	794	667	673	667
YBR103C-A	1	1	4	0	1	4	3	2	3	1	1	2
YBR103W	220	700	873	740	307	783	859	735	543	646	483	577
YBR104W	261	939	1086	1299	612	1744	1132	920	743	1287	1163	1161
YBR105C	263	833	811	916	408	910	1363	1184	744	867	690	702
YBR106W	2341	7145	8131	11217	4111	11457	9934	8327	5922	10760	8767	9077
YBR107C	172	498	567	606	239	647	597	466	317	582	423	438
YBR108W	310	1062	1358	675	277	629	1181	1190	1030	720	613	628
YBR109C	2080	6528	6837	5021	2468	6661	7974	7404	4905	5307	4929	5274
YBR109W-A	18	77	67	25	14	35	42	61	24	33	35	30
YBR110W	471	1660	1917	1322	585	1545	1856	1882	1318	1335	1130	1139
YBR111C	496	1648	1783	1136	581	1824	2241	1803	1226	1522	1262	1475
YBR111W-A	175	621	548	383	189	595	918	763	424	562	490	488
YBR112C	457	1269	1781	2669	997	2152	1579	1288	1182	1793	1377	1285
YBR113W	14	68	78	98	43	83	68	69	58	71	57	49
YBR114W	195	750	1098	516	241	578	908	829	794	533	426	489
YBR115C	721	2294	3659	2715	1093	2965	3047	2993	2841	3060	2700	2850
YBR116C	1	2	9	6	1	3	9	1	7	4	10	6
YBR117C	66	177	214	213	102	180	199	173	133	194	137	152
YBR118W	8601	23853	26322	27528	9275	22512	34578	23126	15659	26361	17196	19278
YBR119W	320	972	921	871	423	1024	1174	1094	700	929	792	824
YBR120C	71	236	209	253	145	334	320	267	153	293	240	274
YBR121C	3374	11124	13126	12749	6038	14574	13210	12864	9842	12200	11091	11184
YBR121C-A	0	0	0	0	0	0	0	0	0	0	0	0
YBR122C	206	790	822	802	371	1197	1021	760	554	945	764	875
YBR123C	151	474	666	327	166	453	608	522	443	390	298	350
YBR124W	1	15	9	9	4	3	10	7	10	9	9	8
YBR125C	363	1193	1390	766	366	926	1497	1296	896	1030	765	912
YBR126C	1258	4070	4784	2452	1046	2339	5672	4812	3864	2625	2161	2496
YBR126W-A	138	479	591	248	175	565	711	472	356	377	323	466
YBR126W-B	61	201	258	86	76	267	355	229	142	216	147	220
YBR127C	3338	10901	13069	7500	3642	8701	14322	11814	8612	8305	6591	7410
YBR128C	35	145	177	43	22	80	257	191	118	69	53	75
YBR129C	154	572	562	369	200	474	726	519	436	480	430	369
YBR130C	315	1230	1474	1027	506	1314	1408	1227	1038	1114	948	975
YBR131C-A	0	0	0	0	0	0	0	0	0	0	0	0
YBR131W	104	490	639	360	205	475	469	428	358	393	310	346
YBR132C	89	344	485	213	118	279	392	424	344	270	264	270
YBR133C	540	1820	2253	1407	591	1405	1921	1878	1499	1187	1066	1048
YBR134W	6	34	44	23	13	19	38	42	35	23	12	18
YBR135W	384	943	886	1430	569	1233	1186	1045	563	1098	997	970
YBR136W	90	378	629	294	159	437	432	475	417	410	338	381
YBR137W	351	1092	1190	862	429	1133	1620	1199	907	1091	931	1024
YBR138C	24	136	167	108	50	133	197	169	148	111	114	118
YBR139W	683	2415	2895	1006	484	1154	2741	2966	2086	1118	1040	1100
YBR140C	406	1503	2562	1062	514	1332	1870	2147	1848	1260	1189	1239
YBR141C	97	291	352	476	206	421	383	263	182	348	248	254
YBR141W-A	0	0	0	0	0	0	0	0	0	0	0	0
YBR142W	426	1355	1762	2229	1036	2518	1559	1429	1170	1930	1714	1667
YBR143C	1900	7016	8203	6410	3849	10335	8596	7570	5890	7791	6838	7437
YBR144C	2	3	5	7	3	4	11	4	2	15	6	7
YBR145W	250	757	992	840	288	995	1444	989	691	862	666	714
YBR146W	236	685	844	893	414	1131	946	750	549	978	793	950
YBR147W	19	77	86	41	18	46	150	119	92	63	52	49
YBR148W	10	55	53	36	13	63	74	59	51	68	57	46
YBR149W	1949	6573	7955	4480	2086	5271	7809	7424	5637	4951	4609	5027
YBR150C	153	532	773	368	165	361	628	592	520	379	308	326
YBR151W	1796	5685	7289	4443	1996	5945	7469	6583	5441	5016	4254	4838
YBR152W	64	222	265	195	113	291	237	180	165	226	166	205
YBR153W	175	545	667	549	250	733	653	494	416	597	514	543
YBR154C	760	2250	2437	2820	1349	3817	3566	2482	1903	3113	2409	2921
YBR155W	315	1116	1192	1319	684	1747	1227	1032	759	1378	1104	1124
YBR156C	755	2496	2534	1133	534	1303	2948	2736	1963	1155	965	986
YBR157C	157	482	623	332	144	379	681	621	370	387	263	324
YBR158W	2347	7328	8060	1013	497	1245	9800	9454	6723	1416	1225	1218
YBR159W	1021	3495	3612	3593	1627	4056	4602	4294	3141	3757	3467	3419
YBR160W	660	1884	1882	4234	1480	3963	2835	2315	1569	3859	3135	3103
YBR161W	116	390	462	655	271	681	660	533	418	622	470	480
YBR162C	7141	23849	24158	19931	8059	19089	24541	27058	17610	14173	14036	13878
YBR162W-A	1020	2391	2397	1551	690	2139	3709	2932	1578	1847	1418	1443
YBR163W	210	796	1074	694	337	870	884	843	683	718	686	631
YBR164C	393	1456	1719	1191	607	1776	1983	1766	1311	1384	1244	1396
YBR165W	101	390	474	369	211	509	565	410	293	430	332	382
YBR166C	1221	3999	4762	2156	1121	2979	4887	4711	3620	2602	2449	2666
YBR167C	109	319	395	352	168	490	490	382	245	411	287	350
YBR168W	180	609	881	469	212	550	748	719	538	473	393	443
YBR169C	436	1504	1683	545	267	700	2582	2650	2093	656	623	749
YBR170C	329	1199	1458	1051	476	1142	1283	1280	1048	1121	989	1068
YBR171W	424	1442	1402	1885	974	2631	1870	1662	1122	2154	1953	1835
YBR172C	778	2520	3005	2620	1187	2775	2689	2362	1743	2697	2281	2534
YBR173C	791	2236	2158	2224	892	2177	2883	2535	1425	2416	2070	2171
YBR174C	2	15	11	12	3	5	14	12	8	8	6	6
YBR175W	142	485	608	561	233	646	561	510	356	537	437	484
YBR176W	175	635	665	489	254	648	816	600	466	573	488	528
YBR177C	733	2482	2405	1980	883	1874	2932	2832	1955	2093	1620	1719
YBR178W	17	55	49	46	32	54	57	55	33	69	47	60
YBR179C	215	941	1078	819	435	889	865	920	734	810	694	784
YBR180W	27	87	106	66	31	72	91	101	48	52	53	50
YBR181C	3303	9660	11508	12638	5121	14826	15024	12260	9358	13383	10219	11307
YBR182C	242	750	795	347	135	323	842	890	594	352	323	287
YBR182C-A	5	7	15	14	7	12	16	14	4	4	7	4
YBR183W	480	1553	1763	445	205	604	2590	2301	1705	881	674	874
YBR184W	7	22	36	169	70	181	45	32	36	74	70	61
YBR185C	92	364	352	671	275	669	438	452	289	580	568	582
YBR186W	53	163	228	360	160	442	226	185	122	342	291	261
YBR187W	775	2305	2747	3554	1332	3547	3712	2878	1940	3175	2372	2574
YBR188C	128	441	523	397	230	602	557	458	294	457	423	451
YBR189W	8817	25413	29318	27988	11819	35649	38693	29870	21976	30651	24014	26066
YBR190W	26	51	66	94	17	80	105	60	34	87	52	57
YBR191W	5359	16803	18928	17716	8255	24197	22911	18717	13406	18537	16442	18375
YBR191W-A	24	49	59	99	30	84	104	75	64	73	51	59
YBR192W	156	633	694	1075	457	1115	789	607	428	961	806	792
YBR193C	186	581	605	458	211	528	743	712	466	513	446	428
YBR194W	52	182	198	105	73	244	230	169	164	167	165	178
YBR195C	173	576	620	1076	444	1076	682	554	407	950	816	746
YBR196C	12509	41933	54374	25371	11305	29841	48787	47417	40882	25687	26048	27365
YBR196C-A	6	12	18	9	6	9	25	19	12	14	10	11
YBR196C-B	13	28	35	27	17	42	41	41	15	35	25	31
YBR197C	211	586	687	589	229	494	726	549	348	520	359	399
YBR198C	417	1273	1563	1082	503	1145	1391	1138	999	1092	817	911
YBR199W	789	2600	3374	1855	966	2576	3491	3040	2529	2317	1994	2161
YBR200W	258	1064	1296	556	330	805	1216	1160	945	875	731	853
YBR200W-A	0	1	3	1	1	0	1	1	1	0	1	0
YBR201C-A	24	57	72	33	16	39	142	110	63	58	54	60
YBR201W	140	444	434	323	136	331	549	502	306	349	339	329
YBR202W	280	1031	1228	1175	658	1407	1136	1014	891	2029	1485	1650
YBR203W	310	1121	1319	431	201	512	1624	1433	1060	596	464	557
YBR204C	203	881	926	470	249	651	1113	934	708	545	508	583
YBR205W	398	1451	1721	1336	735	1624	1673	1573	1299	1519	1233	1433
YBR206W	45	137	184	120	53	149	128	149	105	108	124	108
YBR207W	539	1657	1680	1534	591	1471	1734	1633	1076	1384	1091	1163
YBR208C	551	1760	3268	732	313	822	2276	2064	2037	820	689	777
YBR209W	15	83	72	68	39	99	89	81	42	93	40	60
YBR210W	193	546	640	499	269	719	983	686	474	760	564	621
YBR211C	94	349	415	344	149	357	441	339	243	370	230	286
YBR212W	432	1310	1353	1412	532	1125	1483	1532	1067	1226	991	1056
YBR213W	26	72	84	134	41	106	85	81	49	80	79	81
YBR214W	630	2012	2127	833	342	783	2547	2102	1640	822	685	708
YBR215W	277	911	1076	1015	486	1152	1155	972	747	1098	920	892
YBR216C	262	1028	1122	880	361	876	1212	1167	905	860	747	804
YBR217W	88	328	349	281	168	405	404	315	232	352	269	283
YBR218C	751	2844	4211	2489	1199	2996	3558	3161	2904	2730	2118	2250
YBR219C	0	3	4	2	0	2	1	3	2	3	3	2
YBR220C	306	927	1111	1174	451	1211	1205	957	793	1028	767	934
YBR221C	2241	7484	8376	7413	3128	7321	8173	8624	6348	6528	6033	6075
YBR221W-A	8	35	55	22	16	42	73	41	35	29	30	31
YBR222C	1657	5258	5995	3521	1493	3510	5620	5756	3966	3176	2955	2972
YBR223C	297	1043	1362	313	119	344	1302	1288	1067	375	307	351
YBR223W-A	0	0	0	0	0	0	0	0	0	0	0	0
YBR224W	3	14	23	7	3	6	9	19	7	9	11	12
YBR225W	436	1421	1837	468	210	513	1832	1754	1486	514	509	454
YBR226C	33	84	123	33	20	41	148	139	110	53	42	46
YBR227C	360	1135	1418	1079	498	1372	1431	1274	1026	1156	1041	1103
YBR228W	191	615	740	642	288	764	854	700	469	734	568	631
YBR229C	421	1442	2109	879	387	1022	1682	1782	1585	1090	924	916
YBR230C	358	864	853	1222	408	1015	1373	1262	664	1188	1034	1041
YBR230W-A	82	269	232	167	94	257	286	202	85	173	150	192
YBR231C	152	408	437	683	305	659	606	375	298	897	579	590
YBR232C	11	39	36	75	23	60	27	36	33	62	57	58
YBR233W	128	390	436	1111	443	995	512	447	339	1058	897	790
YBR233W-A	59	215	222	300	169	417	303	224	158	292	247	234
YBR234C	1921	5924	6873	4437	1980	4926	7423	6540	4658	4796	3890	4369
YBR235W	392	1148	1616	905	367	994	1302	1231	1126	792	790	755
YBR236C	408	1426	1803	978	470	1233	1797	1632	1249	1059	877	885
YBR237W	308	1087	1372	737	370	981	1231	1104	967	884	767	825
YBR238C	342	991	1027	1071	461	911	1249	1275	1096	995	946	946
YBR239C	199	604	758	424	176	416	923	640	516	439	356	342
YBR240C	17	81	65	67	28	79	85	70	41	90	47	47
YBR241C	194	595	621	407	133	296	775	631	436	343	292	298
YBR242W	810	2657	3267	2229	1038	3025	4143	3119	2261	2608	2024	2153
YBR243C	247	782	943	1752	641	1528	1323	1220	906	1438	1269	1320
YBR244W	188	952	975	2523	1288	3333	1049	887	612	3567	3350	3354
YBR245C	374	1284	1875	2562	1146	2839	1525	1266	1160	2425	2068	2043
YBR246W	338	1074	1350	1580	697	1835	1373	1088	921	1692	1279	1375
YBR247C	498	1697	2006	2317	1168	2591	1813	1471	1285	1999	1714	1777
YBR248C	909	3358	4415	3372	1552	4222	4677	3184	2837	3807	2592	2769
YBR249C	4543	14598	15654	16348	6793	17600	18090	17486	11641	18043	15028	15176
YBR250W	23	101	131	84	40	116	114	120	93	118	122	118
YBR251W	120	438	522	687	274	655	604	423	319	727	541	584
YBR252W	295	748	827	1629	715	2183	1093	820	484	1734	1304	1433
YBR253W	256	700	707	498	291	974	904	734	409	692	556	676
YBR254C	102	323	415	328	168	496	446	379	249	340	299	376
YBR255C-A	119	368	317	318	119	376	420	421	240	327	337	351
YBR255W	220	801	1018	479	243	599	827	687	606	581	477	504
YBR256C	993	3251	3945	2932	1449	4946	5072	4586	3304	5074	4348	4994
YBR257W	144	499	532	509	258	708	591	520	356	537	455	460
YBR258C	164	394	415	254	100	353	526	444	265	315	225	299
YBR259W	276	946	1379	459	272	620	985	1104	850	506	508	497
YBR260C	190	829	881	653	285	718	884	746	677	675	522	570
YBR261C	448	1401	1572	1184	555	1473	1837	1245	934	1406	943	1055
YBR262C	136	332	382	435	146	494	690	386	246	526	346	479
YBR263W	1413	5189	6802	4015	1999	5317	5462	6003	5018	4129	3795	4095
YBR264C	194	512	570	420	188	531	846	516	337	464	304	428
YBR265W	438	1395	1502	1311	554	1291	1739	1296	950	1049	735	834
YBR266C	0	0	0	0	0	0	0	0	0	0	0	0
YBR267W	366	916	1165	2191	879	2098	1123	710	580	1750	1216	1346
YBR268W	86	210	263	305	149	418	346	223	155	372	262	289
YBR269C	477	1063	1080	1018	336	745	1636	1243	739	1009	768	818
YBR270C	165	478	596	474	200	526	547	429	301	474	362	340
YBR271W	168	553	699	994	460	1183	659	589	450	901	712	676
YBR272C	268	949	1352	628	278	692	1155	1072	890	578	567	578
YBR273C	533	1767	2079	1026	483	1223	2181	1830	1361	1203	934	1030
YBR274W	198	672	918	656	359	823	832	757	695	725	568	696
YBR275C	156	716	999	1793	916	2351	680	713	740	1869	1751	1841
YBR276C	382	1377	2154	1719	798	2126	1665	1700	1385	1800	1510	1565
YBR277C	1	13	7	17	7	31	17	17	8	16	22	18
YBR278W	83	214	280	434	197	593	405	233	164	467	327	386
YBR279W	691	2093	2353	1821	883	2170	2786	2107	1507	1954	1391	1576
YBR280C	177	595	690	285	119	298	753	642	492	383	286	334
YBR281C	230	973	1102	1288	514	1281	1198	1159	938	1181	1155	1136
YBR282W	97	290	341	349	192	525	436	315	218	470	385	459
YBR283C	1841	6055	7279	6810	2719	6642	7531	7327	5186	6504	5281	5197
YBR284W	46	179	242	120	75	156	278	225	219	176	144	166
YBR285W	5	18	33	9	9	12	44	36	23	20	25	11
YBR286W	2427	8796	11003	5315	2779	7253	10310	9957	8347	6185	5728	6711
YBR287W	1244	4185	5233	1349	654	1547	5146	5904	4093	1590	1561	1586
YBR288C	394	1408	1642	860	454	1141	1877	1666	1168	911	895	956
YBR289W	256	866	1156	1047	395	1009	974	843	753	754	626	698
YBR290W	616	1810	1870	1123	538	1361	2409	2041	1361	1317	1109	1220
YBR291C	216	649	783	652	300	858	947	699	474	767	527	598
YBR292C	10	39	55	56	21	46	50	39	23	42	42	34
YBR293W	323	1071	1226	1085	461	1084	1215	1077	763	895	831	773
YBR294W	408	1323	1959	637	305	763	1475	1376	1189	648	522	613
YBR295W	551	2005	3049	764	319	836	2011	2241	1872	766	662	661
YBR296C	36	138	251	69	23	98	186	164	111	114	79	85
YBR296C-A	3	7	8	3	2	5	6	5	2	4	2	4
YBR297W	112	433	533	541	310	796	518	439	357	649	487	624
YBR298C	86	311	343	667	259	806	657	623	444	706	470	513
YBR298C-A	1	0	1	4	5	6	2	1	4	4	4	3
YBR299W	12	22	31	51	26	59	35	21	29	76	53	59
YBR300C	3	5	8	10	4	12	4	5	4	5	7	5
YBR301W	4	21	33	12	9	33	16	7	8	12	7	6
YBR302C	0	0	0	0	0	0	0	0	0	0	0	0
YCL001W	259	840	900	1502	695	1811	1237	1075	816	1630	1262	1388
YCL001W-A	19	54	60	46	17	43	46	41	40	44	28	25
YCL001W-B	12	71	50	53	22	52	82	55	41	40	27	27
YCL002C	211	776	962	870	346	982	1000	883	675	823	676	655
YCL004W	130	437	590	379	167	396	513	516	401	348	354	332
YCL005W	290	726	789	731	284	719	1150	912	490	749	555	568
YCL005W-A	190	606	603	459	220	644	737	672	357	518	498	577
YCL007C	61	167	182	162	55	215	358	213	86	269	160	166
YCL008C	232	739	1049	688	223	517	944	691	643	631	445	485
YCL009C	1033	3595	4608	3882	1383	3276	4165	4059	3216	3415	2711	3058
YCL010C	219	620	860	905	334	835	665	509	434	750	484	597
YCL011C	1210	3419	4596	3816	1635	4373	4779	3580	2746	4052	2730	3161
YCL012C	220	617	753	254	127	433	950	851	594	339	317	397
YCL014W	112	460	664	431	212	500	447	439	390	352	336	355
YCL016C	209	576	694	673	243	725	768	559	453	655	492	489
YCL017C	732	2432	3039	2081	837	2053	2363	2320	1904	1789	1569	1615
YCL018W	515	1721	1888	1357	748	1911	2938	2108	1400	2669	1730	1861
YCL019W	30	78	116	35	14	29	72	89	93	27	26	35
YCL020W	0	0	0	0	0	0	0	0	0	0	0	0
YCL021W-A	50	187	287	123	60	190	263	244	169	141	157	190
YCL022C	0	0	0	0	0	0	0	0	0	0	0	0
YCL023C	2	4	5	23	14	29	3	3	2	17	14	24
YCL024W	41	171	192	1371	635	1484	207	176	177	1782	1447	1365
YCL025C	309	1017	1154	1926	784	1767	1240	965	660	1504	1328	1281
YCL026C-A	1	17	20	26	14	40	21	19	15	27	27	26
YCL026C-B	57	191	240	239	75	155	249	159	132	175	148	166
YCL027W	6431	18371	18742	2022	1212	2843	23857	19315	13003	3779	2681	3588
YCL028W	426	1381	1660	2094	916	1901	1853	1556	1099	1959	1442	1605
YCL029C	176	603	744	978	456	1182	778	608	493	1002	717	836
YCL030C	1772	7086	9474	5480	2568	7144	10747	8014	6803	8031	5500	6292
YCL031C	516	1583	1745	1898	946	2275	1868	1672	1205	2017	1744	1598
YCL032W	303	849	958	855	311	815	1164	992	655	852	620	690
YCL033C	434	1107	1155	897	272	979	1710	1174	694	953	692	962
YCL034W	509	1484	1530	1320	487	1202	1918	1428	976	1130	861	899
YCL035C	1228	4204	4225	2227	1334	3950	5638	5127	3005	3336	3080	3399
YCL036W	147	491	658	1634	708	1468	384	249	270	1043	765	783
YCL037C	13	61	144	56	38	72	67	61	59	40	47	58
YCL038C	286	1038	1279	386	202	482	1170	1141	817	538	459	412
YCL039W	303	1202	1262	733	233	680	1136	1103	806	719	626	640
YCL040W	3685	11752	12212	10687	3479	6921	16475	14775	9661	9008	7105	7934
YCL041C	109	316	363	280	91	216	359	324	221	234	189	254
YCL042W	126	313	334	317	133	196	536	447	271	269	214	194
YCL043C	5483	17508	21922	16019	6340	15472	18627	19014	14870	14351	13025	13432
YCL044C	222	566	783	746	258	635	631	594	484	632	514	502
YCL045C	910	3303	4405	2849	1343	3531	3792	3738	3132	2900	2599	2678
YCL046W	17	53	64	45	20	40	60	55	54	53	39	50
YCL047C	220	708	885	548	269	765	1026	852	567	692	609	558
YCL048W	29	85	122	39	33	81	208	151	113	90	80	88
YCL048W-A	5	34	29	12	8	18	44	46	16	24	20	22
YCL049C	415	1374	1444	824	384	818	1894	1353	915	892	659	679
YCL050C	1570	4982	5103	4021	1956	5149	6817	6338	4360	5053	4372	4648
YCL051W	227	710	700	588	240	581	835	811	560	629	492	472
YCL052C	485	1440	1728	1088	464	1218	1980	1874	1396	1273	1028	1040
YCL054W	831	2611	3197	3423	1790	4293	2843	2171	1805	3589	2883	3005
YCL055W	5874	17985	18226	2242	1239	3266	27360	20619	14748	3654	2901	3546
YCL056C	496	1562	1776	476	301	799	2362	1736	1073	816	611	676
YCL057C-A	653	1641	1478	1828	653	1940	2109	1894	975	1608	1562	1713
YCL057W	809	3157	3878	2399	1017	2465	3272	3596	2886	2390	2393	2415
YCL058C	88	189	213	343	99	305	357	265	124	323	224	237
YCL058W-A	0	0	0	0	0	0	0	0	0	0	0	0
YCL059C	593	1726	2163	2317	1232	3603	2585	1975	1532	2598	1980	2278
YCL061C	170	550	779	1994	885	2304	610	513	475	1974	1787	1692
YCL063W	218	698	784	926	419	931	779	664	503	713	605	621
YCL064C	1691	4204	5025	5157	2210	5778	6920	5116	3617	5081	3191	3680
YCL065W	0	0	0	0	0	0	0	0	0	0	0	0
YCL066W	0	0	0	0	0	0	0	0	0	0	0	0
YCL067C	0	0	0	0	1	0	2	1	0	0	0	1
YCL068C	0	0	0	0	0	1	0	0	0	0	0	0
YCL069W	0	0	0	0	0	0	0	0	0	0	0	0
YCL073C	0	0	1	2	0	0	0	1	1	0	0	2
YCL074W	1	0	0	0	0	0	0	0	0	0	0	0
YCL075W	0	0	1	0	0	0	0	0	0	0	0	0
YCL076W	0	0	0	0	0	0	0	1	0	0	0	0
YCR001W	10	44	65	32	14	44	87	49	51	45	46	36
YCR002C	723	2518	2737	2085	946	2452	3181	2909	2086	2164	1899	1870
YCR003W	137	415	416	482	261	634	530	389	310	617	504	550
YCR004C	696	2765	3458	2083	1071	2912	3544	3144	2337	2693	2193	2611
YCR005C	1083	3545	4137	2378	1221	2821	4958	4026	2852	2359	2389	2628
YCR006C	27	71	98	65	18	78	89	74	63	67	39	39
YCR007C	188	613	735	281	136	329	1126	761	568	404	310	332
YCR008W	488	1584	2127	1637	788	2173	1778	1749	1329	1645	1454	1661
YCR009C	3868	14180	16187	3426	2050	5352	17190	15097	11120	4937	4195	4821
YCR010C	243	914	1309	136	69	190	1145	751	586	235	152	180
YCR011C	456	1707	2599	1466	609	1729	1974	1967	1781	1515	1333	1456
YCR012W	19291	68653	75720	39325	16237	38845	88215	70486	56416	42518	40212	46931
YCR013C	1165	3632	5155	2249	843	2290	6194	3901	3173	2978	2470	2565
YCR014C	135	463	632	422	202	575	513	529	419	479	418	407
YCR015C	62	251	336	222	105	263	285	309	213	239	220	231
YCR016W	378	1328	1332	1816	922	2463	1712	1334	840	1850	1597	1483
YCR017C	1058	3321	4440	2863	1214	2975	4139	3932	3188	2794	2262	2586
YCR018C	270	951	989	738	366	954	1234	849	525	942	701	845
YCR018C-A	6	27	44	18	18	27	47	50	33	29	23	32
YCR019W	262	949	1105	1030	461	1230	1153	1012	724	1053	835	940
YCR020C	155	428	534	581	252	707	545	442	333	630	580	587
YCR020C-A	192	596	713	488	224	774	782	566	410	578	439	515
YCR020W-B	130	530	566	493	313	976	848	486	425	763	557	692
YCR021C	363	1013	1093	597	228	661	4413	4691	2665	729	655	660
YCR022C	9	54	69	71	27	78	50	53	37	86	90	69
YCR023C	536	1873	2637	2208	947	2710	2461	2254	1883	2299	2025	2200
YCR024C	334	1190	1356	825	414	1036	1464	1356	943	938	810	778
YCR024C-A	3225	12180	12821	8020	4175	10230	15300	15694	10342	11385	10317	9143
YCR024C-B	2610	14753	15249	7645	4078	7843	17993	18847	13292	14197	10641	8297
YCR025C	52	174	207	163	74	202	207	196	156	194	177	229
YCR026C	715	2315	3485	2631	1137	2900	2872	2582	2220	2476	2025	2251
YCR027C	247	754	929	640	314	869	979	840	616	692	564	610
YCR028C	339	1035	1207	1067	425	1036	1112	989	720	935	768	774
YCR028C-A	652	2213	2130	2402	1230	3069	2775	2668	1604	2414	2378	2354
YCR030C	461	1519	1979	1074	416	959	1723	1585	1446	1075	931	956
YCR031C	6976	20235	22256	19052	9506	27357	27440	22865	14337	23545	19312	21645
YCR032W	217	781	1388	486	255	669	919	887	814	632	547	570
YCR033W	389	1380	1835	1284	526	1387	1398	1299	1062	1088	941	963
YCR034W	828	2655	3061	5887	2190	5149	3779	3890	2594	4697	4298	4050
YCR035C	780	2322	2752	2191	966	2718	2546	2048	1604	2004	1656	1776
YCR036W	1145	3434	4192	2338	1075	3107	4546	3566	2655	2676	2139	2391
YCR037C	535	1799	2045	1613	669	1551	1761	1751	1222	1408	1159	1261
YCR038C	63	258	302	242	107	274	312	303	229	227	204	170
YCR038W-A	0	0	0	0	0	0	0	0	0	0	0	0
YCR039C	0	0	0	0	0	0	0	0	0	0	0	0
YCR040W	0	0	1	0	0	0	0	0	0	0	0	0
YCR041W	4	19	32	10	6	25	27	16	18	25	18	21
YCR042C	380	1520	2069	1132	539	1198	1566	1472	1392	1303	1152	1275
YCR043C	306	827	1023	965	454	1186	1307	981	678	1119	913	1038
YCR044C	335	1016	1141	1052	425	1043	1234	1113	713	949	824	810
YCR045C	125	371	466	749	259	705	429	336	225	534	402	352
YCR045W-A	0	0	0	0	0	0	0	0	0	0	0	0
YCR046C	191	577	575	1012	298	814	790	543	342	890	599	668
YCR047C	270	676	764	1313	457	1082	858	534	397	1063	685	636
YCR047W-A	0	0	0	0	0	0	0	0	0	0	0	0
YCR048W	144	402	468	554	227	482	527	432	357	459	313	321
YCR049C	4	17	13	18	6	18	24	12	7	30	4	10
YCR050C	5	13	16	23	6	23	15	14	11	16	8	19
YCR051W	725	1573	1944	2126	772	1956	2523	1722	1097	2182	1270	1536
YCR052W	631	1793	2243	2034	795	2068	2139	1618	1397	1926	1395	1538
YCR053W	2966	10214	11212	10264	4530	10682	10972	11554	8849	10217	8915	8662
YCR054C	256	950	1000	1034	473	1097	877	916	777	977	910	949
YCR057C	858	2778	3517	4199	1803	3946	2659	2420	1872	3316	2745	2849
YCR059C	438	1123	1254	1320	495	1316	1430	1016	726	1259	806	987
YCR060W	204	525	575	674	288	840	759	581	330	661	458	569
YCR061W	114	307	374	528	157	369	372	327	283	499	320	302
YCR063W	36	108	106	72	27	61	104	92	68	98	67	63
YCR064C	2	12	13	21	7	19	14	10	1	13	14	5
YCR065W	129	385	566	2052	809	1787	445	323	275	1177	742	655
YCR066W	119	418	445	452	228	520	574	457	330	442	416	385
YCR067C	515	1847	2261	1967	786	1764	1785	1967	1598	1761	1713	1679
YCR068W	274	765	917	466	197	439	756	713	514	468	331	374
YCR069W	593	1838	2160	1256	485	1262	2345	2242	1522	1122	999	1039
YCR071C	109	327	350	386	199	493	442	359	212	448	363	443
YCR072C	455	1487	1669	2582	1093	2249	1342	1027	775	1805	1385	1453
YCR073C	465	1445	2365	974	392	1035	1681	1656	1404	908	775	773
YCR073W-A	202	646	1005	619	234	589	973	629	580	677	415	549
YCR075C	59	219	252	411	128	332	335	233	153	266	201	224
YCR075W-A	83	223	193	175	80	240	292	260	127	165	136	176
YCR076C	259	646	693	747	250	638	871	717	414	687	490	544
YCR077C	700	2310	2572	2360	992	2167	2391	2377	1719	1956	1716	1785
YCR079W	289	673	668	683	214	532	871	799	455	582	446	453
YCR081C-A	0	0	0	0	0	0	0	0	0	0	0	0
YCR081W	105	408	740	376	171	385	441	480	475	365	348	354
YCR082W	250	848	1089	719	415	1293	1110	1026	697	1108	996	1140
YCR083W	134	453	596	213	123	490	568	487	399	324	300	366
YCR084C	789	2401	2678	3819	1323	2886	2827	2467	1965	2671	2181	2247
YCR085W	0	5	9	17	9	16	6	7	5	9	9	5
YCR086W	107	311	289	481	169	438	350	315	159	349	261	280
YCR087C-A	0	0	0	0	0	0	0	0	0	0	0	0
YCR087W	19	118	143	148	62	211	186	109	76	201	124	148
YCR088W	1626	5583	6990	3386	1656	3756	6073	5139	4697	3645	3140	3461
YCR089W	29247	98868	141269	11117	5611	13143	104288	113558	90849	15786	13401	14795
YCR090C	31	165	192	385	189	558	281	199	147	460	349	397
YCR091W	91	229	309	215	113	245	352	380	297	256	199	221
YCR092C	179	610	916	875	394	1015	730	579	558	846	690	703
YCR093W	495	1929	2835	1902	914	2149	2111	2255	2063	2069	2006	1876
YCR094W	230	779	1024	759	381	940	1015	914	746	779	644	745
YCR095C	141	462	570	365	182	483	668	526	459	546	460	451
YCR095W-A	13	42	56	29	11	37	29	42	31	38	30	36
YCR096C	0	0	0	0	0	0	0	0	0	0	0	0
YCR097W	167	654	660	275	185	525	1087	848	543	515	399	415
YCR097W-A	0	0	0	0	0	0	0	0	0	0	0	0
YCR098C	34	152	151	145	70	163	192	180	128	197	163	160
YCR099C	115	341	543	87	46	129	514	503	372	142	133	132
YCR100C	149	574	841	166	61	212	702	884	688	166	196	199
YCR101C	79	265	336	62	29	79	294	382	309	87	84	79
YCR102C	26	84	85	106	43	111	151	138	97	134	120	118
YCR102W-A	1	8	9	9	1	7	5	12	7	7	5	7
YCR104W	4	8	9	4	9	10	24	18	4	18	4	9
YCR105W	102	320	331	309	140	304	343	352	198	343	275	289
YCR106W	75	337	558	323	144	362	362	401	366	330	280	348
YCR107W	70	276	400	297	144	347	347	282	255	309	311	307
YCR108C	0	0	0	0	0	0	0	0	0	1	1	0
YDL001W	145	568	707	645	330	819	844	648	502	705	605	638
YDL002C	255	767	861	735	358	953	1145	842	576	901	704	733
YDL003W	14	79	92	8975	3490	9632	144	110	95	5209	4075	3145
YDL004W	674	1724	1810	2718	1011	2790	2604	2288	1466	2431	2318	2577
YDL005C	215	778	943	825	430	1029	885	800	698	922	782	732
YDL006W	250	831	951	696	278	807	987	751	679	765	569	638
YDL007C-A	0	0	0	0	0	0	0	0	0	0	0	0
YDL007W	1849	5379	6160	4409	1981	5377	7752	6160	4533	5787	4862	5210
YDL008W	180	486	590	564	227	650	713	487	323	534	460	502
YDL009C	80	175	216	377	166	495	402	267	157	503	405	359
YDL010W	156	470	538	837	403	1061	755	615	470	997	871	794
YDL011C	4	34	24	50	20	46	30	34	14	75	53	65
YDL012C	487	1405	1553	1605	604	1695	1804	1466	846	1478	999	1146
YDL013W	287	844	1048	1011	425	1082	953	717	557	856	693	722
YDL014W	2596	7626	9401	11334	4669	11986	8908	6949	5730	9452	6472	7441
YDL015C	1501	4935	5181	5219	2467	5487	6316	6539	4134	4825	4695	4378
YDL016C	116	283	366	349	113	367	407	307	193	336	299	277
YDL017W	139	485	506	805	394	925	611	509	369	821	639	684
YDL018C	104	335	312	1284	547	1426	425	343	260	1089	870	851
YDL019C	271	992	1517	1018	413	1185	1214	1057	883	1113	804	935
YDL020C	942	3122	3324	2072	977	2599	3888	3393	2651	3363	3140	3739
YDL021W	144	512	523	89	34	100	746	666	414	129	123	104
YDL022C-A	0	2	1	1	0	1	4	2	0	0	0	0
YDL022W	3462	9579	11309	2423	896	2597	12896	10412	7818	2539	1985	2396
YDL023C	110	411	309	92	30	63	524	460	375	90	60	60
YDL024C	13	72	99	41	25	81	113	95	91	78	64	79
YDL025C	282	928	1149	780	367	951	1208	921	674	936	691	730
YDL025W-A	0	0	0	0	0	0	0	0	0	0	0	0
YDL026W	27	67	51	42	17	45	78	76	38	49	51	39
YDL027C	342	1256	1440	718	359	847	1589	1594	1241	914	924	872
YDL028C	133	459	660	536	268	667	520	474	455	521	430	418
YDL029W	2073	6647	7477	4047	1968	5236	8142	6707	5354	4689	4099	4647
YDL030W	155	517	580	671	357	797	607	433	341	684	562	571
YDL031W	655	2297	2712	2445	1500	3687	2333	2090	1787	2609	2462	2685
YDL032W	1	3	4	13	4	4	7	6	2	3	8	8
YDL033C	103	277	287	431	151	379	339	260	190	395	308	285
YDL034W	4	41	26	24	13	29	28	36	27	28	28	26
YDL035C	299	1096	1453	924	497	1206	1415	1418	1113	1109	1066	1082
YDL036C	144	534	589	557	271	669	673	578	396	670	552	550
YDL037C	140	506	582	705	394	553	358	531	441	688	848	943
YDL039C	491	1710	1898	2648	1262	1972	1568	1957	1345	2730	2953	2910
YDL040C	784	2687	3490	2809	1337	2978	3034	2881	2625	2770	2395	2533
YDL041W	7	12	24	29	6	14	6	5	6	10	14	10
YDL042C	192	605	672	893	382	960	454	453	361	613	552	540
YDL043C	163	530	598	506	242	563	538	472	363	473	392	462
YDL044C	103	351	401	345	189	508	414	318	283	406	374	434
YDL045C	339	1062	1175	678	315	718	1308	1147	833	700	633	647
YDL045W-A	192	558	573	635	341	846	830	612	386	785	639	723
YDL046W	780	2324	2122	2715	991	2554	2833	2625	1583	2562	2352	2158
YDL047W	666	1974	1898	2308	867	2071	2352	1796	1294	2069	1569	1579
YDL048C	710	1911	1814	1100	349	776	3770	3497	2463	1476	1418	1405
YDL049C	38	155	136	152	40	165	183	160	108	116	89	112
YDL050C	37	119	176	120	73	255	155	125	94	174	130	169
YDL051W	576	2007	2413	2689	1436	4302	2760	2316	1744	3176	2426	2739
YDL052C	542	1821	1921	2069	922	2266	2343	1829	1192	2104	1734	1940
YDL053C	383	1358	1554	1171	640	1451	1861	1545	1086	1427	1100	1169
YDL054C	227	785	939	1508	509	1446	1076	1004	691	1227	1105	974
YDL055C	5725	18482	20465	39780	14610	38947	22318	22045	15476	20689	20576	19544
YDL056W	286	933	1180	849	408	907	1012	913	729	775	723	764
YDL057W	175	549	575	330	116	359	659	577	387	292	272	244
YDL058W	438	1596	2487	1343	665	1828	1894	1780	1639	1516	1363	1313
YDL059C	45	126	148	179	65	208	205	148	95	161	134	155
YDL060W	766	2507	3213	3656	1706	4087	2917	2103	1936	3296	2595	2823
YDL061C	2496	7598	6975	6880	3762	11134	9561	8943	5213	8742	7452	9008
YDL062W	13	49	65	117	37	128	55	55	47	88	85	89
YDL063C	336	1201	1382	2144	981	2210	1148	1088	878	1763	1460	1317
YDL064W	221	633	684	873	384	1095	890	720	451	939	681	824
YDL065C	345	1131	1168	1469	701	1907	1557	1356	884	1530	1382	1390
YDL066W	904	3213	4757	3010	1414	4022	4356	3736	2904	4314	3184	3421
YDL067C	399	991	938	1316	492	1432	1459	1301	706	1280	1126	1273
YDL068W	3	10	21	14	6	15	18	12	9	8	9	12
YDL069C	33	105	129	98	74	181	178	147	103	155	133	126
YDL070W	1106	4223	4573	2658	1469	3695	6074	5250	4113	3751	3403	3507
YDL071C	28	87	78	96	43	102	98	98	52	89	86	102
YDL072C	2016	5691	5844	3086	1324	3910	8435	7084	4430	3842	3276	3421
YDL073W	365	1275	1780	1260	648	1618	1281	1334	1162	1223	1142	1198
YDL074C	352	1426	1884	1594	810	1983	1554	1390	1181	1452	1372	1294
YDL075W	8701	20088	22228	26974	10725	33283	37702	23449	15398	32042	21080	24412
YDL076C	246	766	957	573	312	738	958	899	586	563	549	563
YDL077C	178	691	976	693	305	782	784	786	734	704	627	593
YDL078C	766	2550	2765	1950	793	2215	3069	2747	1832	1926	1713	1876
YDL079C	91	400	412	402	186	474	429	446	257	396	329	378
YDL080C	306	989	1206	914	397	981	1183	1079	809	879	716	827
YDL081C	4569	13219	15721	14616	7132	23347	20725	15415	11684	16794	14380	17493
YDL082W	4728	13722	14416	15780	7515	20621	18131	16343	9993	17179	13829	14134
YDL083C	6666	19159	19484	23806	10036	25969	25201	23837	14294	23537	19593	18548
YDL084W	2090	7339	9643	6884	3404	9549	8824	8346	7200	6811	6343	7132
YDL085C-A	225	814	875	321	224	672	1018	1002	578	490	455	497
YDL085W	29	87	104	57	17	58	96	83	72	61	44	65
YDL086C-A	0	0	0	0	0	0	0	0	0	0	0	0
YDL086W	591	1768	1660	1404	614	1669	1972	1983	1043	1449	1346	1481
YDL087C	75	227	271	256	124	260	245	232	173	230	211	169
YDL088C	389	1209	1456	1372	629	1392	1420	1275	909	1294	1050	1197
YDL089W	152	645	691	527	274	720	901	945	705	925	762	721
YDL090C	102	380	473	475	234	613	474	414	304	507	461	459
YDL091C	194	620	723	425	182	495	810	705	488	564	486	471
YDL092W	409	1184	1251	1317	594	1829	1764	1372	861	1641	1270	1408
YDL093W	121	427	573	1054	387	1033	602	575	506	917	786	741
YDL094C	23	53	75	113	34	142	82	61	52	130	116	100
YDL095W	1239	4468	5980	7679	3009	7637	4760	4754	4016	6350	5607	5425
YDL096C	23	64	63	123	36	84	70	77	57	103	75	84
YDL097C	1573	5189	5929	4573	2089	5452	6161	5724	4017	5359	4615	5034
YDL098C	104	319	294	319	170	469	408	317	250	361	333	331
YDL099W	689	2038	1945	1975	1056	2581	2931	2277	1286	2630	2168	2146
YDL100C	1399	5217	5866	4755	2262	5791	5592	5740	4293	5027	4514	4971
YDL101C	130	436	553	1998	876	2598	463	477	370	1660	1520	1448
YDL102W	148	509	704	1623	754	1877	494	481	479	1564	1527	1440
YDL103C	266	1046	1323	2228	931	2453	1133	1227	970	2365	2026	1900
YDL104C	39	147	158	262	101	323	173	162	118	262	231	258
YDL105W	15	102	127	422	217	480	78	51	75	367	258	294
YDL106C	158	650	740	858	355	837	723	639	503	744	690	632
YDL107W	96	290	347	322	149	352	436	310	221	327	256	308
YDL108W	211	650	690	753	274	804	866	659	474	671	501	615
YDL109C	118	378	505	390	134	367	393	320	300	327	257	303
YDL110C	466	1311	1397	811	320	952	1984	1355	878	1058	786	951
YDL111C	454	1391	1600	1659	696	1891	1750	1430	1034	1641	1201	1414
YDL112W	477	1789	2503	1729	892	2268	1870	1769	1573	1759	1531	1540
YDL113C	302	1095	1522	484	263	708	1268	1087	1095	609	539	635
YDL114W	3	29	18	4	2	15	38	34	34	21	20	28
YDL114W-A	8	30	22	28	10	32	33	26	18	23	27	17
YDL115C	286	919	1132	826	349	1017	1284	997	713	868	666	736
YDL116W	407	1422	1893	1407	704	1692	1424	1562	1342	1304	1193	1182
YDL117W	312	954	1350	863	409	976	1101	979	822	945	865	837
YDL118W	20	66	62	31	14	41	101	80	56	32	30	40
YDL119C	209	664	726	289	131	366	839	702	491	302	280	303
YDL120W	323	1013	1269	1106	585	1551	1440	1197	848	1412	1248	1375
YDL121C	266	842	955	961	597	1615	1235	1011	692	1277	991	1113
YDL122W	726	2380	3293	2843	1213	3194	2752	2343	2085	2982	2365	2397
YDL123W	244	720	867	414	148	398	945	732	528	461	339	347
YDL124W	2455	7510	8006	6081	2292	5476	10220	9553	6963	6385	6269	6536
YDL125C	1375	3971	3769	3398	1407	3982	4664	4508	2592	3534	3121	3319
YDL126C	2917	10521	13986	7804	3418	8633	11786	11129	10264	8837	8021	8828
YDL127W	3309	10312	10342	2840	1284	3125	12912	10113	7006	2651	2200	2403
YDL128W	883	2535	3267	2511	965	2387	3299	2615	1813	2458	2049	2128
YDL129W	63	171	228	373	132	335	209	204	140	280	239	250
YDL130W	6584	15655	15178	19517	7288	20072	23900	18817	9433	20410	14914	16408
YDL130W-A	571	1639	1710	877	410	1140	2254	1944	1033	1026	991	1051
YDL131W	875	2911	3619	3532	1551	4346	3810	3435	2527	3600	3119	3188
YDL132W	598	2393	2637	1318	642	1645	2320	2357	1834	1596	1368	1498
YDL133C-A	1375	3441	4540	3405	1581	6595	6034	4237	2924	4239	3768	4955
YDL133W	287	972	1347	711	350	990	1322	1016	777	801	656	697
YDL134C	977	2930	3499	2145	851	2464	3605	2980	2167	2224	1878	2223
YDL135C	1344	4852	6205	1984	1311	3734	7028	5929	4783	3268	2977	3391
YDL136W	1008	2467	2642	3115	1325	3635	4304	2898	1846	3862	2706	2650
YDL137W	1845	5821	5725	4042	1772	4922	6444	6223	3894	4058	3882	4272
YDL138W	266	806	995	629	267	641	807	748	584	836	644	612
YDL139C	160	413	475	398	154	489	554	455	309	435	360	363
YDL140C	1333	4163	6466	4777	1856	4020	4519	4408	3983	4130	3481	3484
YDL141W	237	884	1264	900	373	842	919	929	834	776	730	709
YDL142C	169	612	718	420	162	438	731	703	454	476	405	413
YDL143W	1809	6047	7098	6411	2738	6944	7269	6080	4828	6335	5223	5798
YDL144C	385	1151	1399	1210	457	1077	1443	1215	867	1176	957	946
YDL145C	1433	5371	6573	5849	2364	5526	5739	5885	4920	5015	4676	4667
YDL146W	176	662	812	282	147	369	811	860	647	396	345	387
YDL147W	1057	3771	4964	2842	1561	3861	4422	4425	3948	3644	3592	3603
YDL148C	632	2127	2598	2757	1497	3445	2338	1967	1748	2778	2362	2447
YDL149W	100	357	470	250	98	306	394	390	344	263	251	258
YDL150W	326	877	1019	1229	570	1534	1243	846	609	1315	1014	1069
YDL151C	13	44	49	75	35	69	65	47	44	62	45	54
YDL152W	18	30	30	54	14	41	53	35	16	48	29	24
YDL153C	706	2122	2567	2939	1459	3681	2575	2178	1718	2888	2407	2387
YDL154W	87	295	440	293	149	424	312	242	221	343	288	340
YDL155W	149	563	633	1101	484	1167	642	504	446	889	725	766
YDL156W	68	180	196	686	243	646	213	163	157	588	474	481
YDL157C	220	528	565	852	457	1290	726	607	387	1190	1018	971
YDL158C	26	81	99	94	40	107	96	100	88	164	113	101
YDL159C-B	0	0	0	0	0	0	0	0	0	0	0	0
YDL159W	148	514	562	484	257	486	646	520	368	511	406	379
YDL159W-A	0	1	2	1	0	0	1	2	5	2	0	2
YDL160C	197	670	1134	492	231	548	660	735	780	480	416	454
YDL160C-A	70	186	235	260	101	321	275	222	125	217	154	195
YDL161W	878	2709	3140	2792	1363	3279	3387	2638	2063	3336	2585	2655
YDL162C	1	5	1	10	5	23	1	1	3	10	15	9
YDL163W	1	6	13	26	8	19	17	17	6	27	13	21
YDL164C	210	755	858	2786	1173	3036	865	731	601	2520	2103	1938
YDL165W	263	734	762	697	309	878	893	783	561	731	581	639
YDL166C	219	640	698	911	409	1130	881	599	449	936	661	742
YDL167C	370	1272	1658	1939	1012	2166	1199	960	861	1643	1430	1562
YDL168W	1424	4381	4905	4153	1888	4575	6909	5868	4183	5123	4491	4907
YDL169C	60	222	218	38	20	60	283	225	146	71	43	64
YDL170W	175	735	834	496	275	743	790	681	591	694	611	626
YDL171C	745	2145	3643	2367	894	2613	3866	2876	2740	2907	2060	2322
YDL172C	29	90	111	68	21	86	110	90	49	76	72	83
YDL173W	503	1302	1322	1182	467	1122	1720	1406	836	1210	926	1063
YDL174C	906	2876	3737	3328	1318	3308	3487	3185	2209	3483	2624	2810
YDL175C	183	689	732	655	293	731	802	600	481	750	571	629
YDL176W	106	324	474	312	152	387	416	336	322	366	267	303
YDL177C	71	206	219	185	109	264	230	192	120	270	220	243
YDL178W	641	2193	2630	2774	1347	3384	2910	2467	1857	2957	2320	2453
YDL179W	52	180	211	97	45	164	225	163	119	128	86	107
YDL180W	163	497	607	586	247	632	627	622	446	654	601	614
YDL181W	181	439	479	663	244	523	633	692	415	592	575	580
YDL182W	591	1645	1690	5046	2012	4608	2238	2035	1522	4502	4282	4653
YDL183C	37	116	122	177	86	235	152	114	84	198	209	193
YDL184C	2234	5200	6819	6127	2723	10045	12529	6348	4325	8984	5957	7680
YDL185C-A	46	155	154	94	37	93	176	191	136	103	85	111
YDL185W	3623	13069	16635	7824	3874	9158	14689	15047	12143	8204	7887	8099
YDL186W	32	99	125	82	21	79	152	111	73	88	45	69
YDL187C	1	4	1	0	4	3	5	2	1	4	0	2
YDL188C	332	1062	1201	689	332	821	1182	1135	857	732	637	713
YDL189W	266	882	1044	1014	469	1086	1142	790	718	1049	815	831
YDL190C	556	2146	2601	1360	678	1563	2280	2395	2013	1460	1366	1494
YDL191W	2393	5481	5958	6597	2539	6582	10359	6946	4226	8001	5363	4912
YDL192W	2430	7679	8026	7973	4071	12063	9720	8702	5685	8555	7829	8847
YDL193W	176	620	813	640	331	881	801	804	590	728	654	691
YDL194W	86	317	442	286	146	386	414	435	358	335	295	278
YDL195W	983	3214	4410	4653	1647	3503	3544	3641	3339	3653	3241	3100
YDL196W	3	11	10	25	11	17	14	26	12	21	29	14
YDL197C	129	447	509	1705	699	1628	511	463	330	1378	1072	1026
YDL198C	621	2104	2048	2342	901	2395	2388	2215	1486	2552	2280	2129
YDL199C	91	267	375	221	66	215	318	353	254	204	197	202
YDL200C	145	432	469	330	155	461	553	509	323	418	398	387
YDL201W	433	1338	1665	1711	794	2127	1649	1314	1046	1556	1222	1340
YDL202W	179	538	599	761	354	839	653	558	348	783	663	615
YDL203C	163	533	747	524	255	693	619	536	455	552	428	503
YDL204W	113	379	505	382	167	395	483	463	325	388	290	348
YDL205C	261	824	940	931	438	1094	978	1011	725	930	896	868
YDL206W	172	640	759	387	194	466	734	795	585	420	398	400
YDL207W	322	1188	1362	1194	547	1365	1428	1197	845	1203	921	949
YDL208W	966	2823	3145	3546	1825	5583	4274	2970	1975	4222	3140	3791
YDL209C	87	253	368	394	194	536	358	229	183	386	296	326
YDL210W	26	84	124	102	45	112	113	88	68	112	88	86
YDL211C	39	174	214	777	261	709	214	184	123	418	342	290
YDL212W	981	2765	2979	3354	1402	3962	4127	3434	2023	3549	2746	2928
YDL213C	752	2400	2533	2093	1183	3688	3396	2376	1476	2750	2040	2446
YDL214C	38	192	296	176	93	255	187	185	115	243	185	198
YDL215C	466	1549	1781	1579	699	1689	1682	1572	1313	1627	1432	1429
YDL216C	81	256	358	188	109	262	323	307	257	204	188	187
YDL217C	205	540	632	690	266	626	690	529	356	571	452	483
YDL218W	49	139	177	207	66	171	130	105	87	189	141	173
YDL219W	147	537	598	644	297	949	776	683	523	773	667	696
YDL220C	68	220	296	457	182	382	251	271	261	381	338	332
YDL221W	25	58	65	93	46	97	88	47	48	104	70	72
YDL222C	40	133	146	97	48	84	138	119	94	100	67	77
YDL223C	198	711	943	441	193	511	727	627	548	424	356	360
YDL224C	258	900	1189	989	405	872	992	898	809	848	714	806
YDL225W	535	1794	1963	1805	952	2294	2024	1923	1544	1927	1751	1670
YDL226C	764	2439	2788	2637	1171	2657	2872	2584	1886	2395	2026	2075
YDL227C	280	975	1466	148	64	232	1360	1213	1046	258	171	231
YDL228C	246	550	996	979	276	920	1056	619	463	907	481	583
YDL229W	4979	16210	18966	17220	7367	15825	17728	17864	14369	15362	12837	13490
YDL230W	245	688	794	480	169	447	980	697	467	474	374	396
YDL231C	381	1347	1944	1306	591	1475	1429	1438	1221	1185	1001	1083
YDL232W	198	489	490	626	282	725	735	648	442	687	576	585
YDL233W	200	672	883	436	197	502	893	815	649	500	375	402
YDL234C	1044	3750	4527	1118	536	1527	5800	5729	4412	1658	1486	1482
YDL235C	590	1912	2020	1148	622	1719	2401	2148	1428	1428	1334	1424
YDL236W	934	3022	3347	3249	1292	3266	3900	2949	2351	3388	2498	2894
YDL237W	446	1595	1914	1018	511	1202	1874	1748	1451	1094	1022	1019
YDL238C	120	380	546	145	78	166	427	461	409	169	163	175
YDL239C	122	533	909	173	120	276	587	614	608	311	288	304
YDL240C-A	1	3	4	1	3	1	2	1	1	1	1	2
YDL240W	95	456	610	361	195	429	491	395	380	353	317	317
YDL241W	163	492	660	173	103	339	1173	834	540	347	257	329
YDL242W	22	78	88	66	39	75	68	74	53	84	44	49
YDL243C	215	632	907	1115	358	1063	1138	797	550	1235	1096	1249
YDL244W	8	49	48	57	14	46	72	46	35	54	52	53
YDL245C	6	7	19	18	5	21	22	24	18	23	16	12
YDL246C	1	1	4	2	2	5	2	7	0	4	2	4
YDL247W	6	11	15	7	2	10	8	10	10	7	12	7
YDL247W-A	2	0	2	0	1	1	2	0	0	0	5	1
YDL248W	80	285	319	247	120	217	426	420	305	225	226	194
YDR001C	1747	6414	8261	2167	1193	2966	7019	6725	6058	2436	2223	2583
YDR002W	2496	8588	10450	6647	3837	11284	12460	9611	7507	8829	7282	9053
YDR003W	279	745	802	589	264	690	1177	826	593	661	567	638
YDR003W-A	40	184	202	125	61	182	228	204	144	162	165	154
YDR004W	217	693	849	1045	489	1394	929	767	568	1180	884	958
YDR005C	304	1085	1128	1044	531	1417	1332	1239	845	1102	1100	1006
YDR006C	411	1519	1988	2004	850	2036	1418	1441	1162	1710	1569	1526
YDR007W	164	486	557	598	221	654	737	507	373	618	427	498
YDR008C	10	38	47	27	21	57	52	48	24	48	37	51
YDR009W	57	174	198	253	102	211	252	255	170	267	198	236
YDR010C	7	31	48	57	29	56	58	41	29	80	51	66
YDR011W	3020	9439	12289	10588	4737	11906	11043	12832	9979	11788	10607	10441
YDR012W	2408	6630	7972	9142	3324	8701	7932	7768	5409	7339	6284	6320
YDR013W	103	318	310	679	294	860	466	350	228	704	557	561
YDR014W	45	203	293	349	213	448	220	227	199	368	363	324
YDR014W-A	1	4	4	9	0	11	8	8	6	7	10	8
YDR015C	0	0	0	0	0	0	0	0	0	0	0	0
YDR016C	60	143	146	244	110	287	336	219	125	249	178	209
YDR017C	385	1358	1698	1746	827	1972	1404	1237	1086	1600	1425	1443
YDR018C	41	125	131	115	36	105	166	195	111	116	94	88
YDR019C	94	441	583	604	365	932	523	364	310	641	344	440
YDR020C	96	306	353	420	211	504	383	316	220	395	310	334
YDR021W	114	396	486	643	368	879	478	336	317	634	522	531
YDR022C	135	357	402	286	142	374	470	339	267	313	232	261
YDR023W	3040	10329	13321	9821	5146	13879	12750	11782	9982	10868	9647	10449
YDR024W	9	23	51	35	15	32	61	35	25	55	31	14
YDR025W	5687	15965	16727	21671	8269	22190	21438	17201	10558	20580	14987	16156
YDR026C	485	1527	1904	1267	601	1527	1852	1550	1180	1368	1110	1168
YDR027C	219	913	1175	520	293	701	963	885	787	644	539	614
YDR028C	871	2974	4277	2244	1075	2679	3271	3347	2837	2326	2134	2265
YDR029W	28	112	116	63	30	71	91	116	95	58	75	75
YDR030C	63	231	272	203	111	256	272	198	156	204	176	202
YDR031W	34	143	137	57	31	99	225	134	94	92	67	72
YDR032C	1188	4331	4696	2511	1201	3074	4864	4458	3033	2926	2695	2961
YDR033W	523	1532	1674	1958	670	1458	2622	2819	1855	2916	3101	2851
YDR034C	266	1008	1224	866	435	982	1022	1001	869	931	797	833
YDR034C-A	2	13	31	8	6	6	13	23	16	8	6	15
YDR034C-C	0	0	0	0	0	0	0	0	0	0	0	0
YDR034C-D	41	131	198	103	43	72	162	166	173	94	94	77
YDR034W-B	156	557	592	189	135	493	764	687	380	294	286	355
YDR035W	1527	5381	7171	3768	1851	5196	7595	5511	4826	5618	4064	4764
YDR036C	277	1085	1338	1357	565	1372	1075	1028	880	1300	1142	1235
YDR037W	7199	25642	30028	24400	11788	31730	30435	27873	22148	28966	24971	25505
YDR038C	55	151	253	158	81	192	222	178	155	185	127	149
YDR039C	0	0	0	0	0	0	1	0	0	0	0	0
YDR040C	49	205	313	165	81	196	252	192	166	168	149	170
YDR041W	211	645	634	644	362	917	873	690	479	857	707	739
YDR042C	8	28	29	73	32	104	69	38	30	110	94	87
YDR043C	240	797	749	354	168	463	1073	963	629	480	421	365
YDR044W	231	665	647	1153	459	973	1219	1057	673	1247	921	992
YDR045C	147	585	705	633	382	1036	851	637	496	850	698	721
YDR046C	1273	4105	5043	5494	1971	5037	5581	4672	3694	4341	4007	4108
YDR047W	738	2407	2600	3082	1341	3246	3014	2558	1913	2999	2453	2541
YDR048C	13	27	23	10	12	26	24	37	17	28	22	30
YDR049W	339	1031	1173	892	477	1183	1288	979	766	956	785	799
YDR050C	19695	63380	67592	43295	19489	54352	89316	69506	45743	52183	44975	51624
YDR051C	322	1073	1270	1087	507	1367	1373	1136	857	1219	1004	997
YDR052C	348	1118	1258	1963	947	2202	1184	1040	843	1973	1631	1554
YDR053W	5	16	13	15	15	34	10	27	10	31	23	28
YDR054C	601	1935	1965	1840	818	1951	2191	1902	1428	1882	1517	1592
YDR055W	3150	8192	8289	3726	1198	3598	11804	11598	7402	3460	4302	3716
YDR056C	295	1039	1162	941	406	1258	1468	1154	822	1196	836	1048
YDR057W	236	820	1014	601	283	721	990	944	691	689	643	679
YDR058C	67	258	275	194	108	241	323	284	184	233	229	248
YDR059C	289	715	676	552	175	491	951	943	509	518	501	499
YDR060W	819	3073	3988	4179	2166	5127	3277	2813	2558	3878	3426	3420
YDR061W	325	983	1410	949	388	1190	1431	1124	854	1008	750	906
YDR062W	1189	4428	5370	4087	2008	5252	4813	5219	4058	4009	3931	4074
YDR063W	275	895	968	726	378	1036	1265	1082	732	883	889	853
YDR064W	9824	24651	25688	32758	13130	36916	38601	27946	17433	34995	25189	27052
YDR065W	103	363	460	385	199	521	439	424	367	412	385	422
YDR066C	72	232	277	196	105	292	289	250	177	222	195	236
YDR067C	197	721	774	585	308	800	1010	830	600	766	591	650
YDR068W	364	1181	1359	1231	627	1666	1977	1486	890	1750	1326	1294
YDR069C	182	672	955	356	188	429	705	744	647	406	391	420
YDR070C	14	49	56	37	13	44	137	105	74	58	27	37
YDR071C	829	2678	3070	1923	1052	3151	4037	2977	2305	2757	2266	2577
YDR072C	748	2463	2790	2122	903	2331	2935	2793	2071	1892	1624	1532
YDR073W	204	697	858	625	285	801	1000	787	510	737	549	558
YDR074W	988	3289	4099	1988	903	2345	4541	4091	3468	2165	1886	2039
YDR075W	92	352	397	596	306	715	456	319	240	539	428	446
YDR076W	60	249	287	397	176	376	271	263	182	453	370	395
YDR077W	18511	50216	64486	103708	34977	70842	77482	56437	45577	103528	71381	68518
YDR078C	49	210	197	187	119	304	266	165	136	262	204	233
YDR079C-A	59	201	230	150	94	275	319	229	143	227	169	236
YDR079W	110	285	263	260	126	384	445	382	176	406	315	332
YDR080W	199	866	1038	598	325	788	905	988	812	728	712	745
YDR081C	314	1134	1300	1188	597	1320	1175	1088	935	1130	1076	1028
YDR082W	121	389	593	497	263	691	540	424	309	458	378	477
YDR083W	371	1249	1527	1653	925	2260	1487	1303	912	1610	1388	1408
YDR084C	113	371	371	510	226	601	440	396	246	546	435	492
YDR085C	2525	7792	10030	1091	559	1536	10483	8479	7293	1841	1400	1650
YDR086C	739	2347	2224	2632	1467	4261	3013	2507	1614	3579	3057	3250
YDR087C	510	1591	2107	2144	960	2900	2029	1545	1286	2067	1640	1731
YDR088C	286	819	897	713	364	912	1148	959	627	860	729	774
YDR089W	75	394	629	374	183	469	451	297	321	332	246	250
YDR090C	290	852	878	840	337	827	1016	937	598	693	603	629
YDR091C	1449	4733	5844	5828	2700	6336	5383	5365	4463	5079	4738	4586
YDR092W	92	269	259	251	98	298	381	316	183	225	196	182
YDR093W	361	1192	1988	2071	769	2070	1411	1305	1329	1945	1409	1480
YDR094W	1	2	10	14	3	11	3	5	7	19	3	7
YDR095C	2	4	8	9	7	9	9	6	5	15	11	7
YDR096W	101	473	593	655	328	723	617	665	491	775	627	566
YDR097C	166	547	736	4406	1805	4932	595	521	448	4360	3594	3411
YDR098C	643	2420	2754	2276	1267	3352	2962	2638	1926	2643	2432	2581
YDR098C-A	0	0	0	0	0	0	0	0	0	0	0	0
YDR098C-B	122	538	840	98	63	230	732	757	684	173	211	240
YDR099W	2535	8563	9589	7430	3436	8174	9625	10196	7285	7224	7469	7312
YDR100W	317	986	1009	724	332	756	1214	1164	676	724	731	691
YDR101C	820	2742	3499	4940	2064	5254	2756	2513	2146	3891	3383	3248
YDR102C	5	16	40	24	17	20	17	28	29	25	20	26
YDR103W	329	1332	1803	1093	522	1271	1372	1334	1191	1091	978	971
YDR104C	87	398	568	306	160	441	379	329	290	333	305	300
YDR105C	341	1169	1378	1068	445	1059	1372	1319	1012	1038	805	873
YDR106W	12	44	70	26	10	50	66	54	43	32	31	34
YDR107C	1194	4029	4781	724	399	911	4669	4628	3513	1012	866	1172
YDR108W	220	844	1078	641	265	646	980	860	815	604	522	530
YDR109C	212	747	1026	804	378	993	840	698	621	810	617	650
YDR110W	178	731	1010	977	592	1534	756	641	597	1085	928	991
YDR111C	379	1244	1439	1500	726	1626	1502	1406	1046	1389	1106	1129
YDR112W	36	93	94	120	51	130	110	97	75	110	88	97
YDR113C	128	376	391	1751	670	1579	426	368	243	1108	819	740
YDR114C	31	59	54	179	40	113	124	54	29	151	96	125
YDR115W	168	468	459	854	326	1023	542	517	272	781	647	744
YDR116C	218	695	778	799	395	981	934	688	463	955	818	907
YDR117C	315	1038	1242	1096	502	1254	1168	1269	940	955	819	868
YDR118W	85	344	444	374	152	418	364	387	346	357	313	337
YDR118W-A	4	12	18	10	6	26	13	13	14	18	14	10
YDR119W	548	2413	3701	2085	1109	2421	2634	2716	2377	2097	1953	1968
YDR119W-A	6	12	10	7	0	10	43	36	22	12	2	7
YDR120C	591	1792	1936	2817	1277	3011	1882	1562	1289	2486	1959	2167
YDR121W	148	480	561	660	303	846	660	456	314	724	560	513
YDR122W	391	1556	2265	1070	555	1358	1617	1660	1441	1249	1067	1097
YDR123C	229	775	977	624	249	644	874	748	564	509	408	414
YDR124W	1201	3936	4694	461	208	692	5853	4913	3672	743	634	662
YDR125C	466	1652	1960	303	145	361	2506	2008	1470	437	352	363
YDR126W	149	482	515	507	189	608	530	476	323	479	392	381
YDR127W	1653	5739	8409	5495	2376	5980	6909	6662	5892	6008	4971	5127
YDR128W	324	1038	1611	1025	451	1149	1076	1044	1010	915	799	872
YDR129C	2489	8945	9954	5498	2472	6076	9954	9482	7547	5493	4922	5180
YDR130C	98	349	394	358	147	421	349	335	292	271	213	234
YDR131C	149	584	655	529	256	522	686	650	515	531	492	457
YDR132C	141	459	497	583	266	588	664	538	389	495	481	486
YDR133C	18	61	54	1555	444	1209	141	95	64	426	332	277
YDR134C	84	312	248	7364	2195	5432	545	393	201	1988	1455	1218
YDR135C	902	3243	4736	2986	1267	3225	3898	3847	3556	3210	3040	3146
YDR136C	10	28	38	35	14	41	33	37	24	43	33	35
YDR137W	306	1228	1489	1250	590	1491	1433	1272	1011	1290	1094	1220
YDR138W	215	845	1089	754	325	900	909	805	715	759	732	719
YDR139C	163	560	644	365	263	848	940	662	447	609	472	666
YDR140W	204	649	678	700	320	834	881	729	547	785	580	609
YDR141C	386	1458	2204	881	445	1184	1582	1715	1548	937	917	917
YDR142C	172	440	516	527	192	476	690	575	438	486	389	458
YDR143C	332	1100	1338	1345	539	1227	1291	1108	904	1300	1049	1192
YDR144C	996	2987	3394	5970	2321	5649	3633	3485	2495	5305	4451	4080
YDR145W	623	2023	2185	2169	1052	2481	2452	1947	1594	2424	1919	2004
YDR146C	10	53	78	68	32	92	98	60	65	89	71	65
YDR147W	164	618	706	412	226	609	701	689	494	457	410	424
YDR148C	746	2282	2634	2057	792	2077	2763	2724	2121	2008	1872	1984
YDR149C	0	2	2	1	1	0	3	2	1	0	1	0
YDR150W	277	1069	1684	849	375	1005	1193	1285	1129	839	731	837
YDR151C	349	1191	1260	939	475	1308	1462	1290	1019	1448	1239	1299
YDR152W	724	1939	2373	2706	1190	3181	2807	2121	1551	2680	2042	2338
YDR153C	517	1588	1941	1895	835	2030	1962	1481	1205	1977	1465	1574
YDR154C	1174	3308	3692	2434	883	2317	4791	3779	2545	2738	2260	2638
YDR155C	6383	18078	16417	12677	4440	10893	24354	20754	12127	12707	11150	11897
YDR156W	233	621	723	740	358	607	929	674	498	719	530	578
YDR157W	32	69	57	79	31	52	88	59	39	77	53	49
YDR158W	2629	9300	11794	8298	3552	10917	11893	10616	8785	10560	8740	9521
YDR159W	238	916	1214	721	382	851	944	908	755	731	646	663
YDR160W	291	988	1229	942	411	967	1096	906	782	849	696	740
YDR161W	564	1829	2204	2457	1312	3318	2407	1930	1492	2607	2007	2176
YDR162C	321	880	919	779	361	1004	1278	966	649	969	735	823
YDR163W	257	783	911	723	348	916	1040	932	596	884	727	667
YDR164C	471	1692	2000	1242	610	1441	1770	1674	1397	1244	1179	1233
YDR165W	497	1919	2333	2446	1239	3125	2049	1962	1613	2482	2268	2169
YDR166C	281	1088	1343	900	439	1031	1051	1097	910	903	836	805
YDR167W	317	911	981	1139	431	1301	1327	1029	699	1190	906	927
YDR168W	735	2733	3178	1905	1018	2511	3547	3518	2626	2409	2215	2328
YDR169C	310	1039	1169	1049	423	979	1124	1044	819	921	827	838
YDR169C-A	3	9	6	3	0	8	5	6	6	4	10	7
YDR170C	734	2424	4304	1922	945	2699	3017	2956	2901	2258	1940	2007
YDR170W-A	59	152	194	155	62	149	175	194	105	168	108	139
YDR171W	1518	4096	3817	1477	556	1600	7824	6750	4298	2104	1782	1999
YDR172W	1962	6347	7724	7880	3672	8514	7503	6274	5484	7442	6257	6616
YDR173C	152	488	618	419	225	563	761	536	412	629	479	574
YDR174W	1041	3296	3130	3545	1538	3508	2758	2146	1439	2354	1939	2103
YDR175C	167	562	667	865	350	918	713	637	419	816	698	735
YDR176W	281	981	1141	1003	464	1290	1122	955	767	1019	898	923
YDR177W	879	2718	2754	2399	1172	3249	3347	2963	1911	2925	2384	2727
YDR178W	622	1710	1759	2047	642	1531	2454	2236	1300	1675	1627	1616
YDR179C	22	92	111	150	74	208	163	134	85	160	133	108
YDR179W-A	100	364	455	589	280	687	424	389	316	693	548	533
YDR180W	60	278	490	857	427	1125	351	309	309	1320	1193	1102
YDR181C	158	519	731	577	278	811	742	609	502	667	493	507
YDR182W	428	1279	1537	1311	591	1402	1730	1602	1217	1232	1066	1119
YDR182W-A	3	27	34	41	13	51	24	41	21	48	29	32
YDR183C-A	15	61	69	55	27	55	69	88	70	110	90	70
YDR183W	78	339	347	595	302	805	461	359	261	653	613	602
YDR184C	240	865	901	1443	713	1611	1070	867	594	1356	1207	1293
YDR185C	102	288	343	329	170	446	399	335	239	343	308	303
YDR186C	732	2269	2418	2952	1139	2925	2391	2338	1682	2735	2479	2417
YDR187C	39	117	138	175	53	87	167	93	67	145	94	88
YDR188W	1381	4405	5203	5366	1991	4980	4985	4098	3319	4543	3552	3786
YDR189W	625	2200	2572	2162	994	2495	2407	2289	1856	1961	1865	1920
YDR190C	1256	3926	4510	4358	2067	4957	4745	4136	3142	5192	4229	4330
YDR191W	89	280	252	207	133	249	331	202	145	337	210	296
YDR192C	157	495	565	590	256	604	580	504	345	596	477	521
YDR193W	10	33	35	36	16	39	25	30	34	48	28	36
YDR194C	375	1493	1991	1427	968	2579	1704	1306	1272	2084	1825	1988
YDR194W-A	0	0	1	0	0	0	1	0	0	0	2	0
YDR195W	245	934	964	989	487	1207	1008	824	681	1057	1056	1049
YDR196C	250	809	988	519	278	863	1428	975	737	801	596	789
YDR197W	145	494	591	439	225	528	720	639	473	533	424	465
YDR198C	242	810	926	805	416	935	960	917	608	948	908	881
YDR199W	8	40	42	36	18	57	43	44	31	39	30	41
YDR200C	149	565	692	552	228	679	703	744	622	554	477	503
YDR201W	71	235	225	275	133	331	295	271	139	265	219	221
YDR202C	191	528	683	329	176	450	802	740	511	425	389	389
YDR203W	10	15	17	9	7	8	25	17	12	17	15	12
YDR204W	256	810	1012	375	179	444	1047	949	687	452	362	441
YDR205W	302	947	1191	949	388	922	947	1139	867	870	824	810
YDR206W	623	2250	2798	2233	1023	2418	2482	2247	1988	2174	1752	1920
YDR207C	96	448	429	1235	511	1245	494	489	368	895	811	829
YDR208W	366	1190	1522	1811	757	1864	1410	1258	1012	1621	1388	1213
YDR209C	499	1589	1917	821	394	1145	2763	1929	1355	1310	860	1075
YDR210C-C	0	0	0	0	0	0	0	0	0	0	0	0
YDR210C-D	19	65	118	50	31	79	89	86	64	71	62	70
YDR210W	0	0	0	0	0	0	0	0	0	0	0	0
YDR210W-A	0	0	0	0	0	0	0	0	0	0	0	0
YDR210W-B	13	31	35	12	8	9	33	45	40	16	16	22
YDR211W	1025	3764	5553	2571	1508	3914	4600	3905	3606	3378	2538	3019
YDR212W	890	3110	4089	3402	1473	3834	3773	3321	2846	3401	2911	3079
YDR213W	83	220	393	212	107	322	328	288	276	249	198	198
YDR214W	1938	6588	5977	4044	1737	4212	8264	7841	5260	5862	5543	5828
YDR215C	9	26	22	13	4	20	25	32	24	14	20	31
YDR216W	209	818	1008	1902	1017	2200	836	1087	964	1718	1526	1705
YDR217C	175	645	955	964	515	1128	708	701	580	988	932	901
YDR218C	42	142	146	133	66	209	223	194	111	232	199	196
YDR219C	123	393	464	455	241	535	538	438	312	446	349	371
YDR220C	6	15	14	14	11	9	19	19	10	17	8	9
YDR221W	226	872	1248	619	309	878	1019	953	957	704	617	618
YDR222W	755	2372	2116	2534	911	2184	2864	2683	1794	1412	1542	1256
YDR223W	213	725	898	335	142	331	751	775	556	301	272	311
YDR224C	782	2137	2192	16228	4365	13902	3861	3102	1847	7248	6790	5497
YDR225W	840	2411	2266	12372	3458	10559	3511	3142	1754	4230	4728	3582
YDR226W	3206	9891	11213	13069	5206	15160	14773	11739	8120	12372	10139	10846
YDR227W	195	799	1101	730	382	946	766	795	710	718	728	742
YDR228C	290	1105	1262	856	467	1121	1211	1071	787	1050	880	1044
YDR229W	382	1130	1248	748	332	841	1316	1035	783	819	600	707
YDR230W	16	44	46	30	21	41	91	73	50	55	40	58
YDR231C	85	245	259	221	81	232	383	362	207	244	212	193
YDR232W	490	1623	2089	1778	732	1710	2034	1906	1430	1586	1190	1347
YDR233C	3978	12824	13309	14211	5829	14174	15562	15446	10531	13628	12251	11125
YDR234W	634	1944	2587	3155	1295	2910	2528	2251	1916	2668	2234	2404
YDR235W	219	1008	1211	624	372	847	1228	1141	950	775	661	728
YDR236C	237	752	873	527	288	784	1000	809	508	680	565	617
YDR237W	126	434	469	755	324	866	457	438	329	711	596	593
YDR238C	1206	4467	6370	4359	2060	4991	4805	4505	4272	4292	3573	3921
YDR239C	196	617	811	673	314	813	724	572	482	650	549	620
YDR240C	166	704	775	556	263	642	835	662	584	506	391	501
YDR241W	6	57	68	41	19	79	59	42	45	58	41	58
YDR242W	475	1492	1879	660	312	796	2109	2060	1520	702	678	669
YDR243C	177	587	728	537	207	557	731	658	526	439	429	396
YDR244W	242	897	992	839	411	988	858	744	662	892	752	804
YDR245W	489	1696	2069	1977	1006	2689	2165	1829	1435	1910	1520	1722
YDR246W	396	1026	1052	721	310	761	1425	1138	754	842	590	622
YDR246W-A	28	42	54	49	17	34	48	45	34	39	38	42
YDR247W	158	485	530	355	111	260	879	978	655	339	266	271
YDR248C	223	797	813	302	176	506	1061	825	594	412	404	470
YDR249C	476	1654	2105	574	275	685	2408	2344	1712	677	583	621
YDR250C	5	32	31	21	10	19	47	33	26	20	12	25
YDR251W	1223	4144	4901	1624	737	1761	4811	4899	3698	1759	1527	1621
YDR252W	42	193	185	164	69	146	187	171	127	120	99	115
YDR253C	80	296	331	280	116	298	365	319	204	241	210	214
YDR254W	95	471	634	377	170	436	611	572	470	416	436	401
YDR255C	141	504	635	337	183	411	651	608	524	368	323	378
YDR256C	121	388	476	809	310	729	418	327	238	632	446	486
YDR257C	426	1407	1883	964	589	1434	1804	1597	1335	1271	1143	1274
YDR258C	600	2668	2957	1278	649	1638	3686	3692	3043	1867	1806	2003
YDR259C	71	275	363	261	138	318	420	429	283	336	272	282
YDR260C	153	494	562	551	223	602	710	535	348	587	421	434
YDR261C	1237	3752	5084	2017	702	2220	5204	5003	4120	1911	1850	1982
YDR261C-C	0	0	0	0	0	0	0	0	0	0	0	0
YDR261C-D	177	810	1604	371	240	625	1499	1096	1005	839	646	672
YDR261W-A	0	0	0	0	0	0	0	0	0	0	0	0
YDR261W-B	83	323	528	72	49	112	472	463	363	115	113	125
YDR262W	605	1722	1734	1431	678	1691	2227	1788	1284	1611	1286	1389
YDR263C	67	295	467	298	136	365	304	254	227	337	283	322
YDR264C	1002	3675	4688	2003	982	2427	3262	3426	2982	2257	1739	1919
YDR265W	131	516	644	352	165	431	585	420	362	363	321	334
YDR266C	395	1408	1828	1305	633	1562	1600	1492	1215	1233	1071	1090
YDR267C	389	1171	1400	1452	609	1559	1580	1174	927	1376	1040	1155
YDR268W	109	342	413	396	204	487	463	350	297	341	292	333
YDR269C	2	12	14	6	3	15	4	7	5	8	4	2
YDR270W	157	541	670	570	245	674	435	454	333	601	478	469
YDR271C	2	7	12	9	2	1	8	4	3	11	12	9
YDR272W	701	1968	2196	1325	631	1778	2916	2442	1642	1603	1348	1483
YDR273W	59	231	380	206	109	261	280	214	173	295	240	240
YDR274C	26	97	155	54	19	57	98	84	69	30	22	29
YDR275W	84	316	445	259	115	348	431	337	274	298	247	274
YDR276C	958	2782	2524	1897	932	2734	3730	3256	1779	2377	2175	2360
YDR277C	92	279	320	197	96	266	688	697	503	360	224	275
YDR278C	0	0	0	0	0	0	0	0	0	0	0	0
YDR279W	119	407	505	1215	566	1468	504	431	354	1183	1042	987
YDR280W	397	1095	1280	1351	652	1713	1453	966	772	1404	1025	1141
YDR281C	53	193	255	85	43	122	222	174	116	72	50	45
YDR282C	34	122	151	192	84	216	199	143	118	198	132	158
YDR283C	373	1415	2460	724	380	1022	1612	1531	1562	830	806	922
YDR284C	477	1818	2066	1213	524	1490	2188	1958	1405	1301	1182	1181
YDR285W	152	592	670	325	183	470	641	596	435	361	297	315
YDR286C	53	125	130	144	69	202	210	136	100	176	115	155
YDR287W	197	571	717	417	182	469	778	655	501	452	344	413
YDR288W	157	498	653	410	240	682	731	587	429	549	483	545
YDR289C	191	739	894	653	334	880	988	761	649	847	660	761
YDR290W	4	21	26	13	7	25	29	20	22	22	18	13
YDR291W	208	796	1037	535	293	719	888	784	731	632	518	596
YDR292C	626	2178	2539	2074	1059	2605	2663	2457	1973	2205	1899	2074
YDR293C	2211	7200	9019	3276	1473	3810	7895	7834	6183	3417	3098	3255
YDR294C	899	2948	3554	2032	865	2302	3667	3181	2631	2278	1943	2126
YDR295C	311	1076	1108	929	496	1244	1130	1100	914	1038	950	983
YDR296W	220	618	698	967	371	1007	866	655	413	1022	763	765
YDR297W	487	1328	1346	5584	1821	4608	2510	2162	1456	3219	2600	2258
YDR298C	734	2128	2378	3131	1263	3235	2960	3131	2270	2897	2819	3044
YDR299W	487	1674	2046	3290	1695	3831	1513	1341	1090	2963	2453	2242
YDR300C	572	2045	2404	2476	1191	2963	2428	2212	1658	2533	2160	2280
YDR301W	221	761	1184	714	293	703	715	684	642	612	524	500
YDR302W	95	407	436	461	255	594	564	368	310	491	370	417
YDR303C	236	945	1159	962	489	934	885	1012	841	910	860	795
YDR304C	1412	4432	4245	3089	1315	3198	5015	4125	2657	2962	2230	2341
YDR305C	180	594	608	356	199	542	795	670	399	478	417	464
YDR306C	207	800	913	621	306	791	881	1001	633	626	608	613
YDR307W	143	637	736	1210	521	1316	815	802	664	1288	1058	1014
YDR308C	124	407	437	456	228	569	548	426	285	478	413	412
YDR309C	2634	7396	7067	7307	3055	6871	11727	10812	6799	5900	5295	5172
YDR310C	591	2152	2469	2339	1062	2478	2283	2347	1701	2075	1985	1966
YDR311W	370	1324	1816	605	316	854	1715	1472	1159	748	690	707
YDR312W	235	922	984	1261	700	1851	1062	963	660	1347	1244	1262
YDR313C	112	287	379	313	124	353	414	380	251	319	235	273
YDR314C	48	157	206	135	63	145	183	202	179	158	138	131
YDR315C	94	342	372	175	60	200	428	381	278	187	163	193
YDR316W	151	509	610	526	265	697	653	573	445	643	550	558
YDR316W-A	0	0	0	0	0	0	0	0	0	0	0	0
YDR316W-B	0	0	2	0	0	0	0	0	0	0	0	0
YDR317W	97	387	419	341	182	396	451	453	374	371	319	341
YDR318W	111	404	493	443	206	525	552	469	396	454	347	343
YDR319C	254	876	907	525	225	524	1212	1058	669	577	414	475
YDR320C	298	1011	1391	904	428	992	1092	1120	944	803	750	791
YDR320C-A	145	284	293	359	132	411	523	299	188	337	253	264
YDR320W-B	4	8	20	12	6	20	19	18	6	11	10	15
YDR321W	858	2508	3256	2963	1307	3207	3021	2965	2267	2816	2130	2323
YDR322C-A	677	1520	1605	1916	667	1826	2480	1826	992	1877	1481	1657
YDR322W	188	714	720	999	449	1059	846	696	500	989	802	910
YDR323C	86	262	331	199	102	271	348	290	244	220	203	216
YDR324C	615	2217	2558	3185	1704	3255	2233	2115	1752	3090	2747	2587
YDR325W	177	771	1156	937	482	1203	767	666	611	838	719	783
YDR326C	183	789	1100	718	337	822	831	770	701	843	710	735
YDR327W	184	537	630	480	238	712	677	598	443	560	443	487
YDR328C	753	2267	2686	2026	941	2558	3265	2287	1614	2404	1734	1995
YDR329C	285	871	991	799	397	968	1093	906	604	814	671	702
YDR330W	460	1593	1710	743	290	788	1745	1576	1227	849	692	761
YDR331W	228	691	841	1312	548	1520	830	795	586	1110	984	979
YDR332W	155	578	734	576	313	833	701	668	542	623	547	567
YDR333C	497	1711	2210	1776	796	2000	1896	1783	1498	1659	1466	1520
YDR334W	255	839	1331	1102	527	1343	958	871	854	1162	985	1080
YDR335W	696	2681	3853	1888	868	2337	2880	2922	2496	2001	1808	1810
YDR336W	90	300	410	312	170	463	461	373	246	391	259	319
YDR337W	125	485	552	613	313	834	598	529	375	754	621	679
YDR338C	167	578	720	574	279	617	657	600	541	566	552	489
YDR339C	356	1054	1097	1210	597	1727	1527	1088	724	1405	1184	1180
YDR340W	1	2	5	2	2	6	8	3	1	7	5	3
YDR341C	2148	7296	8130	8109	3843	10026	8881	8768	6598	8621	7602	7886
YDR342C	21	41	66	169	69	157	283	304	153	272	155	174
YDR343C	0	4	6	16	4	11	27	28	12	15	12	14
YDR344C	17	47	53	16	14	47	54	28	22	40	30	25
YDR345C	5297	17090	19146	26140	11276	26933	27401	26755	18393	28149	21438	23010
YDR346C	726	2474	3525	2785	1467	4110	3122	2358	2274	2892	2334	2659
YDR347W	204	667	876	925	467	1080	884	707	560	892	793	891
YDR348C	553	1655	1675	2831	1162	2844	2071	1736	1265	2447	2105	2136
YDR349C	1075	3459	4510	2701	1165	3095	4133	4196	3282	2592	2462	2431
YDR350C	953	3109	3996	1130	518	1333	3585	4322	3189	1184	1215	1223
YDR351W	522	1890	2444	1014	510	1267	1913	1829	1565	1149	1043	1040
YDR352W	185	630	722	1177	463	1171	769	705	520	1000	814	813
YDR353W	1736	5850	6159	15970	6315	13704	6652	6121	4366	14881	13602	13785
YDR354C-A	0	0	0	0	0	0	0	0	0	0	0	0
YDR354W	479	1502	1493	2202	825	2130	1687	1758	1153	2031	1730	1507
YDR355C	1	7	2	11	7	11	5	2	1	4	4	6
YDR356W	112	455	701	856	485	1258	486	399	407	831	677	641
YDR357C	143	558	660	412	246	821	837	670	489	828	665	767
YDR358W	479	1576	1803	542	252	694	1847	1823	1381	660	602	668
YDR359C	246	893	1244	861	400	932	979	973	807	891	748	878
YDR360W	9	30	35	26	9	30	24	23	22	25	19	31
YDR361C	387	1205	1472	1749	810	2418	1573	1373	999	1852	1550	1509
YDR362C	211	643	804	843	368	908	856	671	481	773	651	667
YDR363W	131	412	558	292	157	332	586	501	415	277	235	292
YDR363W-A	478	1456	1635	1007	597	1829	2073	1703	996	1519	1356	1623
YDR364C	196	680	900	795	364	967	740	660	582	701	629	664
YDR365C	1568	4668	5783	4753	2164	5903	6177	4687	3647	5255	4194	4353
YDR365W-A	0	0	0	0	0	0	0	0	0	0	0	0
YDR365W-B	26	74	115	53	20	42	80	106	96	34	42	45
YDR366C	6	11	24	10	10	16	25	21	10	19	7	6
YDR367W	107	440	553	370	196	564	562	502	431	438	367	422
YDR368W	729	2761	3391	1508	676	1688	2646	2647	2116	1549	1366	1580
YDR369C	119	484	650	339	173	400	543	516	440	333	302	324
YDR370C	208	767	976	981	465	1248	910	801	551	940	770	818
YDR371C-A	0	0	0	0	0	0	0	0	0	0	0	0
YDR371W	179	701	926	718	384	994	908	912	708	799	831	812
YDR372C	977	3415	4472	2277	1164	3123	4546	3857	3299	2790	2317	2540
YDR373W	432	1193	1489	726	404	1152	1790	1400	1012	1003	727	892
YDR374C	2	9	14	11	7	22	36	31	19	20	14	18
YDR374W-A	111	395	374	338	176	566	423	517	252	406	347	351
YDR375C	164	509	659	673	304	775	669	586	336	641	543	587
YDR376W	258	780	980	737	294	782	924	793	643	660	573	595
YDR377W	415	1284	1310	1765	739	2025	1771	1849	1288	1667	1616	1778
YDR378C	259	789	906	747	339	1138	1063	745	526	925	668	867
YDR379C-A	87	293	277	135	61	197	474	325	207	180	143	178
YDR379W	507	1670	2165	996	619	1452	1805	1679	1366	1585	1268	1476
YDR380W	473	1472	2074	1333	570	1610	2188	1794	1419	1453	1124	1104
YDR381C-A	137	481	527	262	114	391	691	564	332	343	251	297
YDR381W	706	2244	3011	1802	875	2538	3077	2458	1900	2078	1595	1838
YDR382W	5804	16523	19874	18021	7859	25199	24781	19502	14008	20534	16067	19136
YDR383C	293	799	963	528	256	772	1284	862	583	664	516	525
YDR384C	318	795	903	2299	961	2069	1043	940	606	1952	1298	1374
YDR385W	1670	5146	5993	6204	2465	5527	6471	6528	4254	5716	4615	4266
YDR386W	118	369	482	551	251	717	451	429	326	571	469	511
YDR387C	303	1011	1233	810	331	879	1260	1207	864	795	733	721
YDR388W	1608	4915	6069	3309	1387	3315	6393	4396	3807	3599	2669	3001
YDR389W	544	1661	2133	2372	1083	2566	1654	1587	1213	2461	2072	1941
YDR390C	448	1434	1701	1586	647	1633	1724	1630	1137	1390	1148	1166
YDR391C	558	1623	1808	864	434	1279	2440	2075	1377	1063	969	1129
YDR392W	254	781	883	822	343	935	1176	923	660	945	798	683
YDR393W	109	377	444	610	235	664	516	345	269	610	498	486
YDR394W	1521	4782	5270	3933	1542	4136	5749	5159	3688	4251	3707	3951
YDR395W	885	3171	4022	3669	1590	3890	3604	3274	2999	3463	2893	2893
YDR396W	72	196	182	211	92	299	242	211	100	229	177	182
YDR397C	75	197	167	238	94	240	281	197	122	256	151	190
YDR398W	875	2962	3212	4986	2131	5143	2976	2542	1795	3847	3239	3378
YDR399W	946	3282	3758	9794	4946	13335	4963	3262	2209	10778	6929	6988
YDR400W	328	1121	1345	2076	873	2103	1259	1282	841	1764	1641	1532
YDR401W	0	2	5	4	4	5	8	3	6	7	5	3
YDR402C	10	45	69	55	27	87	89	79	64	69	74	75
YDR403W	17	53	78	123	44	131	104	72	76	133	118	135
YDR404C	397	1251	1236	1303	572	1461	1458	1296	857	1066	992	982
YDR405W	302	977	926	1215	503	1137	1236	903	538	1302	940	1087
YDR406W	177	673	917	740	287	712	798	806	639	693	606	518
YDR406W-A	1	12	11	8	3	10	7	14	10	16	7	13
YDR407C	276	1102	1612	1285	593	1494	1114	1144	1072	1349	1125	1234
YDR408C	555	1865	2438	1941	1030	2969	2754	1836	1352	2379	1338	1578
YDR409W	217	702	827	692	317	686	725	622	524	700	562	578
YDR410C	291	1047	1002	713	371	847	1304	1220	766	848	711	741
YDR411C	543	1637	1516	1562	625	1280	1970	1602	974	1285	1052	1150
YDR412W	78	233	292	366	190	477	321	226	214	380	369	298
YDR413C	21	51	67	87	44	132	71	54	38	73	58	59
YDR414C	153	535	614	1105	444	1075	642	620	409	862	759	742
YDR415C	192	593	653	403	179	442	823	617	497	428	353	405
YDR416W	194	692	878	610	301	772	766	667	558	617	561	570
YDR417C	374	1080	1246	1271	520	1452	1717	1321	805	1553	1159	1281
YDR418W	1895	5767	6474	5968	2957	8707	7574	6292	4365	7047	5800	6203
YDR419W	199	694	829	456	255	609	728	637	559	529	461	438
YDR420W	398	1340	1879	1479	585	1272	1329	1431	1145	1242	1170	1140
YDR421W	240	795	1055	728	334	881	921	951	741	841	701	798
YDR422C	320	1060	1415	832	342	882	1096	1024	825	777	652	627
YDR423C	324	1149	1278	467	238	553	1110	976	718	567	499	467
YDR424C	226	570	556	523	239	622	858	625	318	591	462	544
YDR425W	128	536	647	287	149	330	557	555	501	314	270	308
YDR426C	4	17	17	14	5	14	17	20	13	14	5	10
YDR427W	650	3006	3324	2093	1089	2621	3645	3599	2900	2932	2660	2780
YDR428C	137	540	536	538	256	659	707	576	402	635	500	538
YDR429C	1543	4446	5154	5457	2366	6457	6289	4626	3358	5801	4280	4802
YDR430C	226	815	1070	895	423	997	822	871	707	843	856	847
YDR431W	2	5	10	7	3	5	6	5	6	5	4	7
YDR432W	734	2226	2376	1712	755	1667	2709	2326	1750	1516	1227	1227
YDR433W	46	121	158	109	39	148	197	150	129	99	85	81
YDR434W	461	1762	2104	1675	798	2095	2053	2012	1608	1615	1378	1426
YDR435C	333	1177	1452	817	320	908	1471	1191	920	913	678	770
YDR436W	238	708	840	530	206	543	835	720	555	561	422	458
YDR437W	37	106	114	94	32	82	129	117	74	77	76	82
YDR438W	173	522	588	579	237	587	686	596	440	504	462	449
YDR439W	164	536	599	438	195	516	657	597	476	433	372	393
YDR440W	171	591	709	1219	644	1711	624	530	366	1152	981	1010
YDR441C	281	903	864	1796	797	1897	919	886	558	1538	1342	1251
YDR442W	8	22	36	24	8	23	33	29	18	13	23	17
YDR443C	149	544	790	430	186	453	614	577	573	423	381	378
YDR444W	133	493	593	617	271	695	610	499	403	530	390	449
YDR445C	3	4	2	6	3	10	8	2	4	9	2	10
YDR446W	1	2	5	8	2	8	5	4	4	6	8	7
YDR447C	3122	9327	10313	11064	4665	14875	15467	10993	8005	12313	9685	10985
YDR448W	189	749	960	698	344	973	731	662	541	629	535	599
YDR449C	247	989	1056	1379	884	1738	958	793	666	1430	1205	1225
YDR450W	5970	18183	20760	15983	8951	28640	29059	21120	15032	23456	17936	22069
YDR451C	49	150	153	1707	785	1982	226	208	139	1274	1356	1136
YDR452W	864	2970	3685	3687	1956	5278	3877	3409	2575	4327	3877	3886
YDR453C	36	127	149	200	79	291	174	144	100	246	195	212
YDR454C	1162	3659	3868	3739	1751	4835	5079	4571	2854	4019	3550	3907
YDR455C	4	40	33	37	14	32	31	45	27	35	26	39
YDR456W	461	1649	1985	1263	573	1288	1708	1897	1468	1329	1181	1169
YDR457W	480	1781	3256	1471	721	1850	2278	2316	2268	1827	1644	1725
YDR458C	374	1517	1799	1064	508	1275	1708	1578	1238	1060	998	1010
YDR459C	249	727	873	817	366	819	875	849	583	737	614	609
YDR460W	269	821	984	550	288	755	1094	885	640	792	667	684
YDR461C-A	14	32	42	47	36	84	47	33	25	56	42	54
YDR461W	3939	8966	8526	2185	1420	3914	14803	11462	5428	7251	5443	7804
YDR462W	149	537	513	600	241	636	701	502	337	670	528	515
YDR463W	458	1605	1853	1492	630	1504	1724	1467	1205	1254	1136	1193
YDR464C-A	0	0	0	0	0	0	0	0	0	0	0	0
YDR464W	305	995	1261	1044	461	1079	1000	1045	738	835	755	781
YDR465C	623	1742	2329	2831	1348	3446	2284	1750	1464	3021	2176	2201
YDR466W	208	687	928	773	366	830	758	617	561	719	645	704
YDR467C	16	66	76	79	24	75	83	50	55	73	62	58
YDR468C	331	1221	1363	761	423	1156	1571	1367	924	928	846	889
YDR469W	214	653	760	587	276	823	880	772	492	587	495	497
YDR470C	172	642	692	538	247	621	713	606	467	550	483	483
YDR471W	4485	12490	12851	13850	6511	18054	16695	13970	8633	15417	12140	13262
YDR472W	302	804	906	894	369	968	1041	855	634	836	693	706
YDR473C	219	632	826	656	338	830	943	812	527	783	662	649
YDR475C	228	767	1051	575	228	541	1039	923	784	519	417	513
YDR476C	893	2394	2323	1932	656	1639	2427	2210	1269	1622	1234	1279
YDR477W	464	1609	1772	1254	575	1234	1834	1542	1306	1207	1006	1061
YDR478W	92	210	228	297	126	346	261	228	143	283	243	202
YDR479C	518	1642	1805	1092	445	1134	2049	1970	1292	1059	943	890
YDR480W	839	2442	2650	1967	778	2119	3492	2842	1885	2110	1679	1565
YDR481C	628	1961	2189	2694	1073	2434	2541	2233	1609	2609	2196	2073
YDR482C	166	507	587	403	164	494	658	526	303	448	321	320
YDR483W	2080	7198	8888	5544	2799	7380	8895	8587	6728	6018	5728	5782
YDR484W	138	694	849	405	208	508	783	789	677	468	443	525
YDR485C	352	1050	1148	1032	474	1071	1183	1063	799	967	862	880
YDR486C	518	1616	1821	870	445	1226	2092	1892	1251	1083	911	1020
YDR487C	905	2809	3531	2406	1049	3411	4366	2981	2085	2940	2129	2818
YDR488C	61	168	205	932	292	609	230	177	125	567	441	361
YDR489W	119	395	442	798	325	762	477	438	297	641	568	522
YDR490C	257	898	1048	643	307	778	978	851	736	633	599	573
YDR491C	57	184	126	159	82	174	201	156	115	152	148	123
YDR492W	487	1502	1438	1317	588	1402	1595	1476	870	1216	1011	850
YDR493W	100	327	369	313	158	415	441	386	206	472	361	396
YDR494W	217	859	901	969	484	1288	945	810	574	1146	935	975
YDR495C	108	486	659	397	230	527	585	557	467	507	461	491
YDR496C	814	2918	3424	3869	2141	4977	2928	2579	2254	3627	3229	3356
YDR497C	1242	3740	4409	6467	2383	5985	4475	4316	2985	5333	4437	4270
YDR498C	202	686	855	801	353	966	1007	794	551	829	617	690
YDR499W	122	429	660	701	346	858	535	447	400	679	569	595
YDR500C	3902	8397	9012	10916	3792	12490	15411	9291	6136	12152	8466	10322
YDR501W	93	248	287	1360	521	1309	344	223	202	1317	1094	960
YDR502C	786	3193	3243	3326	1348	3063	3295	3166	2582	3608	3210	3374
YDR503C	143	458	579	810	369	1034	608	499	374	831	722	763
YDR504C	14	78	93	105	62	135	129	104	83	209	135	113
YDR505C	307	1176	1494	854	414	854	1280	1326	1242	900	827	843
YDR506C	99	282	339	209	84	215	272	276	202	167	148	155
YDR507C	197	664	867	5815	2595	6815	893	804	694	6373	5138	4824
YDR508C	1858	5849	6802	9156	4190	9316	6665	5838	4501	8545	7015	7755
YDR509W	23	109	79	147	76	134	109	102	80	124	133	135
YDR510C-A	98	209	321	465	137	385	380	238	145	428	274	265
YDR510W	736	2259	2567	3534	1519	4030	2821	2538	1785	3100	2778	2714
YDR511W	90	324	304	390	227	540	397	336	184	475	409	427
YDR512C	187	616	650	597	270	793	871	740	420	854	654	732
YDR513W	564	1841	1682	2786	1162	2969	2591	2252	1324	3397	3099	3282
YDR514C	198	638	734	844	415	983	723	580	460	844	704	770
YDR515W	97	397	477	321	208	458	435	397	345	462	517	537
YDR516C	365	1200	1366	1258	467	1292	2193	1984	1390	1309	1158	1325
YDR517W	483	1676	1828	1542	565	1333	1798	1824	1219	1378	1070	1152
YDR518W	266	854	1056	1000	388	1045	955	1111	750	883	852	723
YDR519W	584	1903	2177	1494	784	2110	2557	2168	1499	1525	1425	1603
YDR520C	205	721	820	541	268	672	804	760	563	607	570	509
YDR521W	2	32	19	11	6	16	14	20	15	14	10	10
YDR522C	40	186	176	154	106	209	197	190	163	294	294	216
YDR523C	20	90	131	58	42	112	80	97	67	102	106	112
YDR524C	354	1296	1527	1292	585	1277	1414	1438	1094	1319	1167	1152
YDR524C-A	0	1	1	7	3	4	5	3	1	3	4	3
YDR524C-B	7721	20132	18105	52502	17968	47915	28855	27032	13726	38716	33747	31822
YDR524W-C	1106	4388	4332	9737	4243	8558	7516	7592	5008	10225	8469	6668
YDR525W	0	3	6	4	1	4	3	4	1	2	3	3
YDR525W-A	146	364	271	311	119	262	597	467	257	401	290	228
YDR526C	4	28	29	45	17	33	18	29	24	37	17	19
YDR527W	203	743	951	1092	505	1333	892	757	601	977	805	803
YDR528W	65	191	247	1826	899	2150	234	134	118	2272	1653	1594
YDR529C	848	2206	2071	3739	1367	3850	3316	3112	1825	3630	3443	3674
YDR530C	348	1024	1134	895	336	913	1348	1120	792	869	701	754
YDR531W	373	1450	1604	1227	694	1672	1754	1591	1199	1554	1536	1511
YDR532C	103	428	481	625	371	862	511	476	365	670	601	584
YDR533C	330	968	1122	891	445	1203	1748	1541	1064	1163	1061	1168
YDR534C	36	118	181	168	77	169	168	138	122	164	122	97
YDR535C	9	17	30	20	7	21	34	34	21	19	11	14
YDR536W	70	212	239	191	74	190	272	236	172	216	153	155
YDR537C	11	45	46	78	31	60	36	48	37	57	55	45
YDR538W	36	181	187	250	113	239	203	166	114	208	208	160
YDR539W	607	1937	2248	1573	791	1720	2094	1712	1440	1531	1236	1322
YDR540C	115	336	367	73	48	151	486	395	306	155	148	130
YDR541C	191	640	916	722	274	903	903	879	602	757	684	626
YDR542W	0	0	0	1	1	0	1	2	1	5	0	1
YDR543C	0	0	0	1	0	0	0	0	0	0	0	0
YDR544C	0	1	0	0	1	0	0	0	0	0	0	0
YDR545C-A	0	0	0	0	0	0	0	0	0	0	0	0
YDR545W	0	0	0	0	0	0	0	0	0	0	0	0
YEL001C	1132	3517	3908	3094	1537	4255	5141	4121	2939	3582	3043	3273
YEL002C	1167	3847	4672	3851	1803	4502	4386	4679	3545	3765	3516	3548
YEL003W	210	771	856	730	429	1185	1090	920	650	1029	796	834
YEL004W	142	541	614	371	176	395	655	622	498	430	351	402
YEL005C	153	418	550	277	141	365	650	505	393	350	264	265
YEL006W	310	1055	1110	812	426	1070	1068	952	661	792	650	751
YEL007W	473	1551	1730	1915	765	1602	1881	1741	1428	1670	1359	1453
YEL008C-A	0	0	0	0	0	0	0	0	0	0	0	0
YEL008W	12	41	43	52	19	68	45	29	32	50	26	51
YEL009C	5487	20370	27280	18879	8944	27027	24443	22305	18632	22539	18936	20330
YEL009C-A	0	3	10	9	3	11	6	6	5	8	8	3
YEL010W	0	3	7	4	4	9	5	9	4	3	8	4
YEL011W	135	464	630	441	184	437	766	804	597	428	352	347
YEL012W	512	1583	1569	503	270	664	1974	1585	951	801	629	651
YEL013W	423	1605	2335	865	480	1269	1869	1818	1731	1030	955	1073
YEL014C	17	64	80	47	34	56	61	70	54	79	44	56
YEL015W	576	1847	2122	2027	980	2193	2084	1853	1483	1854	1633	1618
YEL016C	254	763	895	935	404	960	880	864	593	787	636	597
YEL017C-A	561	1837	1777	2200	912	2372	2430	2315	1411	1904	2032	2013
YEL017W	144	433	481	668	264	612	514	483	303	455	410	351
YEL018C-A	3	6	6	5	2	10	13	8	1	6	1	6
YEL018W	69	299	262	325	122	426	331	314	164	328	272	281
YEL019C	32	122	147	228	73	166	150	146	107	166	134	116
YEL020C	379	1110	1251	1078	446	997	1346	1160	835	938	743	813
YEL020C-B	75	190	199	289	126	402	438	187	114	471	246	311
YEL020W-A	148	473	488	512	278	787	586	375	282	573	508	568
YEL021W	1079	2893	3626	2277	1026	2733	5385	3645	2482	3741	2588	2797
YEL022W	326	1331	1946	1624	855	2148	1278	1467	1411	1721	1531	1576
YEL023C	144	444	553	382	183	465	536	440	401	387	306	330
YEL024W	799	2287	2168	4571	1708	3929	2710	3172	1876	4063	4097	4031
YEL025C	262	991	1404	820	355	955	1145	1101	975	919	863	927
YEL026W	2037	5419	6222	7234	3086	8820	7064	6594	4170	6868	5654	5851
YEL027W	3551	12972	16462	9644	5118	13635	16675	13979	10587	10856	9155	9739
YEL028W	52	144	197	140	45	142	194	173	95	128	101	103
YEL029C	290	1041	1237	774	326	919	1288	1115	974	711	657	638
YEL030C-A	2	7	12	1	2	2	6	5	3	9	5	4
YEL030W	117	366	422	297	129	326	446	395	307	240	223	249
YEL031W	1517	5157	7409	7218	2910	7409	5421	5675	4837	6424	5750	5872
YEL032C-A	0	0	0	0	0	0	0	0	0	0	0	0
YEL032W	527	1667	2357	1609	820	1885	1664	1420	1277	2314	1745	1886
YEL033W	1521	4049	5222	7374	2577	7554	6487	4803	3076	7436	5582	5096
YEL034C-A	3068	7833	8693	15232	5226	14335	11525	9313	5701	15428	10668	10479
YEL034W	0	0	0	0	0	0	0	0	0	0	0	0
YEL035C	3	10	17	8	4	9	13	13	12	10	7	11
YEL036C	1029	3196	3361	3232	1248	3035	3638	3100	2177	2702	2035	2028
YEL037C	1055	3170	3204	3469	1390	3039	3792	3086	2159	3492	2604	2729
YEL038W	181	631	593	563	229	579	843	741	524	653	499	513
YEL039C	15	46	33	39	21	68	101	84	45	132	85	103
YEL040W	2409	6918	7148	17067	6795	16993	8977	7037	4521	18705	12684	13533
YEL041W	106	342	425	284	113	357	411	392	269	335	307	309
YEL042W	678	1988	2689	4705	1733	4185	2437	2329	2027	3559	2999	2849
YEL043W	321	1156	1562	1296	590	1408	1159	1157	1004	1140	1023	1085
YEL044W	383	1220	1244	1231	497	1363	1768	1277	791	1364	926	1046
YEL045C	144	445	472	773	271	453	485	339	295	592	485	520
YEL046C	3448	10249	10977	17444	5759	12112	10891	9909	7352	12875	10971	10465
YEL047C	619	2173	2460	2518	1190	3102	2746	2543	1926	2783	2614	2511
YEL048C	104	252	333	456	208	532	376	285	227	419	374	319
YEL049W	19	84	71	60	24	70	79	86	39	62	65	52
YEL050C	249	737	791	1062	475	1163	838	675	485	992	903	940
YEL050W-A	14	52	60	81	34	74	65	41	20	76	52	64
YEL051W	769	3006	4009	1691	1190	3523	4169	3310	2791	2706	2329	2933
YEL052W	480	1382	1597	1606	625	1527	1653	1618	1054	1346	1197	1176
YEL053C	298	1225	1563	1150	561	1234	1235	1438	1091	1115	1014	1026
YEL053W-A	270	857	1055	1118	442	1227	1669	908	615	1551	940	1102
YEL054C	1707	5083	6274	6373	3010	9042	7287	6604	4723	7116	6006	6489
YEL055C	435	1738	2350	2344	1195	2789	1943	1821	1797	2296	2068	1984
YEL056W	299	930	1116	762	317	753	1023	1058	713	682	623	609
YEL057C	61	202	268	143	73	207	270	204	151	178	137	151
YEL058W	3460	11256	15037	5009	2322	6417	14218	11005	9396	5653	4431	5308
YEL059C-A	120	317	367	135	55	157	425	284	160	155	111	121
YEL059W	152	317	383	124	52	143	464	281	179	139	113	116
YEL060C	2803	9079	9871	3564	1325	2987	10742	10084	7493	3616	2968	2963
YEL061C	102	376	490	964	420	1002	427	374	382	711	593	586
YEL062W	163	636	786	536	253	540	583	677	542	527	508	465
YEL063C	921	3137	3520	4153	1745	3711	3461	3537	2449	3459	3266	3087
YEL064C	69	199	243	662	249	601	284	254	203	514	419	415
YEL065W	359	1500	1673	1883	883	2302	760	1029	786	2537	1485	1495
YEL066W	140	449	523	672	285	763	543	438	269	852	586	616
YEL067C	25	88	96	138	44	143	94	65	52	164	112	108
YEL068C	102	300	303	324	164	454	357	326	183	385	288	340
YEL069C	9	33	37	23	5	28	31	36	33	37	20	32
YEL070W	3	7	9	15	9	14	11	17	8	16	20	22
YEL071W	2002	7060	9249	9811	4857	11623	10084	7551	6276	10421	9389	10467
YEL072W	70	200	231	245	128	296	280	234	139	280	233	239
YEL073C	5	18	27	39	14	22	73	59	40	69	55	52
YEL074W	17	28	32	14	9	20	42	26	26	21	16	13
YEL075C	0	0	0	0	0	0	0	0	0	0	0	0
YEL075W-A	0	0	0	0	0	0	0	0	0	0	0	0
YEL076C	0	0	0	0	0	0	0	0	0	0	0	0
YEL076C-A	0	0	0	0	0	0	0	0	0	0	0	0
YEL077C	28	91	116	163	72	178	106	96	86	246	182	135
YEL077W-A	0	0	0	0	0	0	0	0	0	0	0	0
YER001W	131	443	541	10805	4026	10660	504	522	421	2321	2278	1779
YER002W	976	2659	2925	3285	1634	4272	3767	2735	1822	3586	2765	2805
YER003C	638	2180	2500	7396	2731	6593	2763	2551	2024	5023	4352	4322
YER004W	242	663	815	1983	817	1793	1090	858	584	2609	1822	2010
YER005W	441	1452	2004	1406	635	1701	1575	1493	1291	1327	1143	1236
YER006C-A	8	34	53	35	19	68	59	38	45	45	43	33
YER006W	1427	4426	5668	4714	2504	6582	5123	4449	3608	4759	3753	4146
YER007C-A	623	2024	2076	1647	875	2395	2618	2124	1439	1655	1464	1568
YER007W	129	493	628	341	200	543	616	518	513	442	408	411
YER008C	327	1138	1602	1056	483	1250	1260	1259	1073	1131	1076	1033
YER009W	1779	5553	5880	5720	2552	6651	8214	7099	4532	6629	5718	5984
YER010C	267	881	954	1099	445	1135	1272	1071	704	1123	841	940
YER011W	7	72	76	143	72	173	71	54	40	123	139	101
YER012W	1093	3128	3116	2736	1249	3407	4331	4212	2503	3390	3209	3328
YER013W	187	712	1005	763	354	942	739	722	643	736	610	709
YER014C-A	0	0	0	0	0	0	0	0	0	0	0	0
YER014W	89	338	350	338	118	382	484	431	323	323	295	274
YER015W	89	288	419	375	205	455	351	309	267	361	266	295
YER016W	389	1234	1660	1795	797	2287	1711	1308	1091	1830	1381	1603
YER017C	452	1660	1905	1785	862	1994	1687	1671	1257	1657	1510	1609
YER018C	232	689	713	484	171	450	885	607	416	404	267	341
YER019C-A	607	1560	1561	2032	653	2303	2212	1425	761	1803	1220	1408
YER019W	1904	5401	6097	2259	769	1930	6215	4727	3545	2028	1423	1630
YER020W	445	1360	1552	1011	400	1107	1910	1308	906	1019	758	798
YER021W	1112	4235	5419	3283	1532	4292	5303	4650	4149	3944	3724	4125
YER022W	222	742	953	773	371	951	843	852	675	728	669	722
YER023C-A	0	0	0	0	0	0	0	0	0	0	0	0
YER023W	833	2564	3086	2415	929	2551	3486	2637	1939	2428	1885	2236
YER024W	150	599	661	649	285	690	666	551	407	624	581	603
YER025W	1657	5249	7131	6365	2732	6871	6128	5156	4666	5896	4688	5012
YER026C	348	1193	1372	1752	754	2026	1673	1438	995	1855	1455	1678
YER027C	293	887	1144	1018	402	1043	1213	1097	904	949	797	884
YER028C	80	236	298	448	164	407	297	255	177	384	268	252
YER029C	193	593	521	780	380	1015	869	623	353	946	705	638
YER030W	483	1432	1580	1336	613	1620	2028	1621	956	1501	1252	1248
YER031C	555	1797	2133	1641	786	2193	2490	1976	1430	2148	1689	1900
YER032W	100	335	322	773	309	733	268	281	204	373	369	328
YER033C	125	500	659	299	129	323	597	621	516	371	346	346
YER034W	320	852	818	685	331	746	1104	924	481	758	560	643
YER035W	421	1369	1248	455	191	466	1367	1217	761	593	447	513
YER036C	2405	7658	9660	9740	4375	11031	8065	7877	5990	8549	7451	7583
YER037W	605	1718	1826	428	199	546	3482	2777	1947	707	743	794
YER038C	119	386	442	337	155	291	536	460	341	344	286	303
YER038W-A	2	6	12	2	0	4	3	7	5	10	3	4
YER039C	40	110	153	80	29	78	152	139	84	81	65	62
YER039C-A	23	78	54	43	20	38	118	59	42	35	37	33
YER040W	169	540	718	501	204	488	531	409	376	388	376	337
YER041W	233	842	1179	544	291	864	1056	834	843	681	584	659
YER042W	192	602	513	484	158	516	849	821	499	580	497	454
YER043C	4475	13503	14585	21041	8508	19763	14907	14193	10684	18242	15833	15648
YER044C	684	2273	2497	1826	901	2287	3171	2856	1689	2530	2049	2090
YER044C-A	76	269	343	129	64	182	268	305	243	137	143	108
YER045C	626	1911	2052	854	353	901	2225	2099	1442	857	771	827
YER046W	100	253	248	287	124	359	381	306	187	351	248	247
YER046W-A	2	3	3	8	2	2	9	4	6	14	8	7
YER047C	180	638	778	627	330	598	677	577	570	587	491	518
YER048C	728	2535	3343	2030	1130	2920	3141	3033	2409	2404	2255	2356
YER048W-A	607	2116	2314	840	509	1477	2435	2323	1678	1184	1090	1267
YER049W	1404	4888	5862	5178	2264	5662	5126	4710	3780	5139	4256	4228
YER050C	201	539	547	795	337	849	819	614	389	816	713	728
YER051W	134	448	573	443	178	509	538	525	406	433	318	359
YER052C	1660	5330	5862	5010	1955	4646	6814	6379	4483	5439	5065	5036
YER053C	432	1465	1481	471	196	513	2868	2687	1705	869	904	1008
YER053C-A	88	386	296	422	201	386	671	912	419	1243	986	905
YER054C	27	111	109	79	42	113	189	140	116	128	84	107
YER055C	1932	6964	9143	7583	3584	10485	10040	7322	5762	9856	6573	7655
YER056C	1349	4613	5619	9583	4500	10481	5478	4202	3070	7843	5613	5686
YER056C-A	3045	8583	9072	8981	4603	13457	12308	10188	6365	11376	9076	9855
YER057C	1230	3793	3857	3112	1571	3971	4596	4008	2384	3143	2884	3179
YER058W	61	163	148	150	50	168	260	159	97	169	105	129
YER059W	265	725	790	505	205	560	915	867	607	570	502	510
YER060W	314	1022	1275	996	385	849	1004	1083	761	735	713	703
YER060W-A	61	240	366	204	98	208	236	209	207	196	127	136
YER061C	162	509	760	466	237	526	833	617	492	524	303	338
YER062C	1386	4281	5011	1838	1037	3302	4795	4470	3184	1836	2028	2553
YER063W	379	1238	1348	695	327	920	1447	1237	843	758	614	683
YER064C	585	1872	2197	2752	1231	2676	2023	1727	1373	2117	1663	1783
YER065C	267	714	945	993	429	1101	864	754	509	904	679	710
YER066C-A	15	34	64	26	11	36	231	181	100	38	37	40
YER066W	49	125	161	138	62	153	196	181	92	157	125	125
YER067C-A	5	10	10	1	4	6	90	78	33	12	12	6
YER067W	11	35	48	15	9	15	219	190	101	21	17	25
YER068C-A	4	28	25	69	22	33	36	28	27	67	57	51
YER068W	393	1409	1553	1733	783	1698	1708	1404	1173	1668	1393	1513
YER069W	689	2375	3101	3368	1579	3748	2747	2611	2221	3909	3284	3218
YER070W	207	640	705	30302	11078	27498	537	573	466	20487	17403	14643
YER071C	129	487	448	188	147	422	650	482	335	348	264	343
YER072W	769	2226	2396	2797	1313	2950	3065	2662	1683	2968	2175	2304
YER073W	691	2170	2635	2935	1315	3749	3449	3029	2321	3299	3291	3478
YER074W	5401	14146	14843	15626	7254	21108	22118	16184	9898	19439	14767	15428
YER074W-A	184	512	574	449	224	794	770	601	393	615	499	570
YER075C	154	609	800	768	314	851	528	541	458	713	610	657
YER076C	83	286	326	287	106	266	366	323	236	268	180	179
YER076W-A	17	65	83	55	20	48	79	80	54	46	26	43
YER077C	370	1337	1765	880	481	1125	1388	1342	1169	777	788	745
YER078C	132	486	685	414	215	582	635	508	464	514	456	500
YER078W-A	3	6	10	4	1	8	11	7	4	6	6	4
YER079C-A	19	55	51	45	25	26	74	45	52	39	35	39
YER079W	166	545	539	270	130	315	853	710	422	344	297	352
YER080W	702	2625	3003	1426	746	1752	2972	2959	2453	1658	1508	1651
YER081W	658	2498	3244	1779	927	2412	2647	2290	1912	2601	2233	2383
YER082C	681	2123	2736	2251	1166	2874	2337	2072	1640	2370	1854	1944
YER083C	595	1601	1728	1926	715	1706	2013	1760	1107	1627	1329	1348
YER084W	2	4	5	10	3	7	10	5	0	5	7	4
YER084W-A	1	2	1	0	0	3	0	1	4	1	1	1
YER085C	1	1	0	0	1	2	3	1	1	0	0	2
YER086W	1679	6098	6957	6788	3027	6939	6711	6584	5130	6344	5446	5265
YER087C-A	16	59	65	48	22	65	77	49	58	60	37	52
YER087C-B	582	1974	2150	3023	1252	3762	2668	2506	1521	2970	2780	2481
YER087W	132	412	493	285	129	307	573	447	382	274	248	283
YER088C	524	1651	1876	2052	833	1986	1770	1552	1164	1431	1319	1310
YER088C-A	112	286	360	325	112	267	360	286	272	285	215	194
YER088W-B	0	0	0	0	0	0	0	0	0	0	0	0
YER089C	510	1414	1949	1511	587	1173	1659	1611	1265	1286	1037	1122
YER090C-A	0	0	0	0	0	0	0	0	0	0	0	0
YER090W	1180	4386	5834	3433	1713	4581	5046	5261	4236	4412	3752	3941
YER091C	1101	4570	5114	3073	1185	2783	4436	3702	3130	3090	2753	2526
YER091C-A	1	3	1	2	1	2	3	1	2	2	0	4
YER092W	245	712	726	583	269	742	965	715	445	653	475	622
YER093C	203	702	1124	623	321	749	859	777	684	670	583	603
YER093C-A	34	130	129	237	110	278	174	147	76	233	202	195
YER094C	1098	3119	3562	3057	1214	3546	4088	3103	2180	3497	2654	3048
YER095W	733	2115	2311	8566	2863	7149	2110	1993	1113	6899	5378	4965
YER096W	25	113	143	334	148	325	119	110	80	382	417	313
YER097W	1	6	7	9	4	18	9	10	6	12	8	6
YER098W	73	311	405	367	189	475	387	407	348	436	348	372
YER099C	346	949	1162	900	372	997	1390	1067	705	922	667	688
YER100W	652	2020	2140	1839	873	2162	2686	2431	1494	1937	1672	1723
YER101C	132	419	422	462	208	416	552	422	307	357	339	357
YER102W	2274	6922	7682	7544	3574	10624	10554	7791	5167	9329	6748	8420
YER103W	264	813	885	1417	719	1929	949	837	604	1571	708	932
YER104W	50	177	185	470	206	450	250	184	129	396	317	295
YER105C	426	1560	2309	1376	684	1779	1675	1756	1614	1491	1298	1364
YER106W	3	7	15	10	6	13	20	16	17	13	16	17
YER107C	343	1079	1418	1118	513	1513	1346	1038	833	1151	860	1127
YER107W-A	40	133	167	106	74	180	163	155	144	131	129	155
YER109C	153	477	660	816	338	938	537	459	410	659	527	595
YER110C	1782	5836	6841	6782	3008	7115	5640	5607	4575	5305	4297	4390
YER111C	56	274	392	1404	864	2066	287	340	268	2398	2173	1921
YER112W	325	1024	1180	1269	655	1759	1372	992	785	1580	1238	1318
YER113C	258	940	1165	1744	755	1802	1156	1004	922	1652	1342	1332
YER114C	273	1014	1372	976	497	1033	994	994	842	776	711	752
YER115C	160	446	607	409	191	439	650	474	365	437	369	344
YER116C	257	682	831	520	244	632	906	656	576	445	392	444
YER117W	5303	13269	14551	15275	6583	21076	22345	15397	10269	19552	13703	16289
YER118C	336	1134	1158	2811	1123	2811	1302	1246	860	2494	2142	1919
YER119C	289	997	1052	694	259	581	1126	1010	679	613	530	514
YER119C-A	74	187	224	197	70	146	269	208	155	198	122	136
YER120W	1028	2940	3502	2833	1121	2497	3728	3334	2425	2512	1991	2061
YER121W	15	52	52	26	20	65	84	58	36	47	46	52
YER122C	997	3360	4151	4092	1766	4817	3977	3628	2953	3848	3264	3510
YER123W	357	1044	1202	1168	495	1192	1225	1152	847	1153	1029	988
YER124C	46	224	459	141	82	227	417	276	292	127	130	124
YER125W	752	2392	3410	2065	813	2154	3126	2533	2157	2205	1483	1635
YER126C	506	1733	2090	2925	1326	3234	2020	1634	1149	2609	2067	2079
YER127W	419	1284	1479	2386	1156	2594	1272	984	673	2096	1694	1681
YER128W	115	367	429	350	145	396	481	362	227	401	282	303
YER129W	500	1704	2428	1584	715	1713	1804	1776	1570	1495	1304	1449
YER130C	1257	3984	3986	1527	675	1684	5237	4975	3501	2148	2207	2120
YER131W	3945	9285	10076	13199	5676	17163	17398	11631	7539	15326	10545	11761
YER132C	715	2585	3623	1239	600	1620	2732	2651	2115	1286	1157	1167
YER133W	896	3243	4007	3434	1689	4630	4863	3755	2947	4138	3549	4018
YER133W-A	49	141	158	72	47	129	224	148	130	134	95	115
YER134C	122	362	379	246	152	342	474	430	296	280	245	310
YER135C	1	10	10	3	3	9	8	8	8	6	8	9
YER136W	1142	4110	5088	3208	1556	3950	4624	4608	3827	3525	3277	3459
YER137C	39	100	107	166	83	262	162	119	76	242	167	158
YER137C-A	0	0	0	0	0	0	0	0	0	0	0	0
YER137W-A	6	18	13	23	19	44	40	21	12	78	32	37
YER138C	0	1	0	0	0	0	1	1	0	1	0	0
YER138W-A	15	67	94	16	14	32	152	86	50	61	46	38
YER139C	85	343	370	225	109	273	334	294	231	265	230	248
YER140W	194	556	719	597	257	732	597	534	455	581	530	590
YER141W	336	1311	1730	1196	597	1593	1625	1559	1236	1505	1230	1333
YER142C	131	478	546	223	144	386	645	596	421	342	387	382
YER143W	425	1382	1472	1157	499	1195	1750	1418	1073	1349	1085	1153
YER144C	599	2220	2801	1162	457	1110	2256	2234	1821	942	834	895
YER145C	1008	3399	3227	4812	1789	3968	2777	2682	1781	3837	2442	2415
YER145C-A	24	97	104	136	61	168	137	110	69	163	109	146
YER146W	45	113	118	192	82	299	163	134	80	196	164	211
YER147C	188	584	648	895	357	894	669	512	400	857	610	684
YER147C-A	157	432	488	516	243	609	570	407	380	510	428	479
YER148W	464	1513	1795	1631	895	2421	1990	1632	1125	1887	1527	1725
YER148W-A	7	14	17	18	5	23	27	9	7	15	10	17
YER149C	85	295	309	590	248	601	379	276	217	552	438	469
YER150W	339	839	786	494	240	620	2641	2275	1380	811	487	597
YER151C	580	2049	2377	1987	976	2282	2269	1936	1724	2001	1711	1810
YER152C	161	459	603	593	221	533	538	424	331	430	347	382
YER152W-A	2	10	17	15	5	9	11	15	8	10	10	9
YER153C	17	58	81	158	39	113	56	57	44	69	68	63
YER154W	274	818	929	1656	539	1146	915	754	573	1057	875	900
YER155C	840	3326	5331	2101	1089	2765	4113	4285	3938	2659	2460	2503
YER156C	618	1847	1910	3063	1333	3094	2509	2063	1461	2859	2242	2310
YER157W	249	865	1183	716	381	878	1092	989	844	735	649	649
YER158C	242	689	727	596	197	521	940	982	606	590	508	483
YER158W-A	114	291	380	265	138	442	462	321	229	360	243	341
YER159C	692	2028	2116	1738	813	2252	2733	2282	1336	2095	1671	1817
YER159C-A	0	0	0	0	0	0	0	0	0	0	0	0
YER160C	0	2	2	0	0	0	0	1	1	0	1	0
YER161C	402	1197	1328	1096	547	1345	1513	1251	876	1134	972	1017
YER162C	170	557	699	326	169	419	665	521	432	396	284	336
YER163C	351	1090	1259	1031	418	1170	1263	1170	775	1030	883	1068
YER164W	402	1307	1907	1303	586	1406	1569	1285	1213	1165	944	941
YER165C-A	5	9	26	9	6	11	16	11	25	9	17	5
YER165W	3751	13256	16218	12411	6376	13093	15307	14457	11751	11983	10505	11331
YER166W	479	1862	3050	1511	611	1754	2022	2129	1996	1332	1260	1290
YER167W	580	1934	2610	1328	607	1589	1932	1848	1611	1277	1190	1325
YER168C	423	1571	1506	1487	746	1710	1618	1597	1099	1358	1321	1400
YER169W	612	2070	2420	1271	552	1310	1941	1726	1334	1093	952	981
YER170W	50	141	142	800	272	751	186	164	108	642	527	503
YER171W	434	1393	1849	1418	665	1583	1749	1488	1317	1509	1261	1340
YER172C	289	1123	1867	908	447	1197	1433	1242	1269	1048	894	943
YER172C-A	1	3	2	9	1	4	11	2	1	9	6	3
YER173W	122	464	570	621	300	761	517	452	361	612	571	533
YER174C	186	481	603	1059	434	1254	756	580	466	1041	874	913
YER175C	230	897	968	438	212	547	1049	941	689	535	443	438
YER175W-A	7	31	42	26	17	37	35	43	24	39	35	33
YER176W	500	1760	2266	1497	733	1671	1761	1590	1461	1563	1332	1478
YER177W	4257	14328	15953	9733	4628	13228	19002	15896	11413	10298	9775	11544
YER178W	2910	9664	11643	9532	3692	9286	10049	10551	7664	8347	7430	7390
YER179W	63	211	231	138	62	164	271	213	158	153	120	143
YER180C	116	483	598	443	239	703	544	453	407	584	454	473
[truncated: 5,132 more rows]
