# Supplementary material for: Gene duplication and co-evolution of G1/S transcription factor specificity in fungi are essential for optimizing cell fitness
Source: PLoS Genet. 2017 May 15;13(5):e1006778. doi: 10.1371/journal.pgen.1006778 (PMC5448814; doi:10.1371/journal.pgen.1006778)
Supplement: S2 Dataset — (GZ) [file pgen.1006778.s015.tar.gz › S2_dataset/Swi4_wt_countResults_rawordered.txt]

Gene	WT_0_r1	WT_0_r2	WT_0_r3	WT_30_r1	WT_30_r2	WT_30_r3	Swi4_0_r1	Swi4_0_r2	Swi4_0_r3	Swi4_30_r1	Swi4_30_r2	Swi4_30_r3
15S_rRNA	0	1	2	1	6	9	0	3	7	5	1	14
21S_rRNA	3	7	17	8	20	19	5	13	25	20	9	19
HRA1	6	15	23	12	0	15	15	5	12	10	13	9
ICR1	23	87	117	117	39	125	97	47	184	53	174	126
LSR1	24	53	71	85	50	75	38	30	102	76	94	80
NME1	2	10	12	2	20	20	6	1	29	3	11	16
PWR1	0	0	0	0	0	0	0	0	0	0	0	0
Q0010	0	0	0	0	0	0	0	0	0	0	0	0
Q0017	0	0	0	0	0	0	0	0	0	0	0	0
Q0032	0	0	0	0	0	0	0	0	0	0	0	0
Q0045	0	1	0	0	1	0	0	1	0	0	0	1
Q0050	0	3	1	1	0	3	0	3	5	2	0	4
Q0055	1	3	1	0	0	4	0	3	5	2	1	4
Q0060	0	1	0	0	0	0	0	1	0	0	0	0
Q0065	0	0	0	0	0	0	0	0	0	0	0	0
Q0070	0	0	0	0	0	0	0	0	0	0	0	0
Q0075	0	1	1	0	0	0	0	1	0	0	0	0
Q0080	0	0	0	0	0	0	0	0	0	0	0	0
Q0085	0	1	0	1	0	0	0	2	1	0	0	0
Q0092	0	0	0	0	0	0	0	0	0	0	0	0
Q0105	0	1	0	0	0	0	0	1	0	0	0	0
Q0110	0	0	0	0	0	0	0	0	0	0	1	0
Q0115	0	0	0	0	0	0	0	0	0	0	0	1
Q0120	0	1	0	0	0	0	0	0	0	0	1	1
Q0130	1	1	0	0	0	1	1	0	0	0	0	3
Q0140	0	0	0	0	0	0	0	0	0	0	0	0
Q0142	0	0	0	0	0	0	0	0	0	0	0	0
Q0143	0	0	0	0	0	0	0	0	0	0	0	0
Q0144	0	0	0	0	0	0	0	0	0	0	1	0
Q0160	0	1	1	1	0	0	1	2	0	0	2	0
Q0182	0	1	0	0	0	0	0	0	0	0	0	0
Q0250	0	1	0	0	0	0	0	2	2	0	0	2
Q0255	0	0	0	1	0	0	0	1	0	0	0	0
Q0275	0	0	0	0	2	0	0	0	2	0	0	0
Q0297	0	0	0	0	0	0	0	0	0	0	0	0
RDN18-1	0	0	0	0	0	0	0	0	0	0	0	0
RDN18-2	0	0	0	0	0	0	0	0	0	0	0	0
RDN25-1	0	0	0	0	0	0	0	0	0	0	0	0
RDN25-2	0	0	0	0	0	0	0	0	0	0	0	0
RDN37-1	0	0	0	0	0	0	0	0	0	0	0	0
RDN37-2	0	0	0	0	0	0	0	0	0	0	0	0
RDN5-1	3	2	4	2	3	2	2	1	4	1	5	1
RDN5-2	0	0	0	0	0	0	0	0	0	0	0	0
RDN5-3	0	0	0	0	0	0	0	0	0	0	0	0
RDN5-4	0	0	0	0	0	0	0	0	0	0	0	0
RDN5-5	0	0	0	0	0	0	0	0	0	0	0	0
RDN5-6	0	0	0	0	0	0	0	0	0	0	0	0
RDN58-1	0	0	0	0	0	0	0	0	0	0	0	0
RDN58-2	0	0	0	0	0	0	0	0	0	0	0	0
RNA170	7	24	28	24	8	28	19	8	25	13	17	24
RPM1	0	0	0	0	0	0	0	0	1	0	0	0
RPR1	12	10	17	14	16	32	26	14	29	20	26	28
RUF20	48	179	239	156	81	250	136	99	240	87	181	185
RUF21	20	72	92	127	61	113	70	38	165	115	232	192
RUF22	0	0	1	0	0	0	0	0	1	1	1	0
RUF23	0	4	10	4	2	11	1	2	7	2	8	7
RUF5-1	0	0	0	0	0	0	0	0	0	0	0	0
RUF5-2	0	0	0	0	0	0	0	0	0	0	0	0
SCR1	29	19	109	35	319	169	27	15	223	135	38	165
SRG1	194	648	773	417	257	673	398	272	523	300	724	644
TLC1	382	1277	1566	2615	1026	2420	1374	850	2031	1462	4269	2837
YAL001C	255	935	1398	692	376	928	637	352	1132	374	661	752
YAL002W	293	968	1382	558	251	565	612	399	1303	324	651	483
YAL003W	8881	23741	24762	29376	11726	30039	21641	11244	23762	17731	27088	24583
YAL004W	0	0	0	0	0	0	0	0	0	0	0	0
YAL005C	1572	5726	5994	6116	2240	5333	3465	2735	7345	2777	4672	4194
YAL007C	457	1629	1801	3180	1315	3758	1205	668	1838	1645	3587	3375
YAL008W	216	820	857	343	189	462	676	350	765	236	329	447
YAL009W	160	497	654	399	196	525	428	226	576	213	484	451
YAL010C	155	554	605	396	197	447	414	242	577	225	462	445
YAL011W	132	445	522	589	280	616	343	173	532	291	599	553
YAL012W	2085	6152	7097	6526	2251	4501	4819	3079	8240	3275	5026	4379
YAL013W	324	824	887	1073	354	758	755	329	779	545	723	679
YAL014C	282	838	978	798	314	747	771	357	842	492	660	625
YAL015C	271	994	1083	706	366	1006	805	387	964	404	701	807
YAL016C-A	41	119	110	115	42	84	104	65	97	65	84	74
YAL016C-B	0	8	11	7	3	9	8	6	16	4	8	9
YAL016W	1209	4110	4609	3255	1394	3539	2743	1744	4780	1940	3792	3237
YAL017W	185	802	1098	415	191	520	525	328	1281	281	452	521
YAL018C	0	0	0	5	0	1	1	0	5	2	7	3
YAL019W	412	1431	2005	2116	1024	2575	1224	637	2117	1004	2230	2267
YAL019W-A	3	4	4	16	7	8	12	2	5	6	12	12
YAL020C	122	268	311	427	140	296	315	132	286	196	268	247
YAL021C	533	1799	1960	1986	706	1598	1464	773	2036	932	1672	1349
YAL022C	346	1061	1318	1528	630	1435	868	522	1424	1032	1879	1542
YAL023C	1717	5007	6044	10745	3838	8826	3675	2169	5903	4830	9428	6980
YAL024C	113	367	603	899	371	978	378	246	766	446	1079	1042
YAL025C	794	2232	2826	3709	1668	4263	2289	930	2495	1697	2746	2981
YAL026C	416	1276	1953	1240	552	1456	940	618	1899	686	1488	1241
YAL026C-A	23	66	81	58	31	76	48	30	92	23	56	70
YAL027W	101	286	316	203	103	243	272	119	285	125	174	237
YAL028W	99	375	520	73	20	78	305	187	583	54	99	91
YAL029C	645	2486	3551	1696	888	2234	1745	1108	3996	1123	2214	2103
YAL030W	301	837	872	523	252	714	733	364	634	316	446	641
YAL031C	239	798	811	415	197	476	562	329	913	257	435	429
YAL031W-A	14	16	25	16	4	19	10	19	29	10	10	16
YAL032C	168	509	622	534	218	600	394	181	519	252	415	431
YAL033W	113	395	432	465	214	581	321	165	328	232	367	443
YAL034C	128	424	630	432	178	446	364	187	609	223	361	350
YAL034C-B	16	43	89	79	34	101	32	15	62	39	79	75
YAL034W-A	78	241	243	610	276	750	158	101	180	291	542	575
YAL035W	2164	7070	9642	8021	3387	8992	5294	2957	9631	4170	8248	7407
YAL036C	735	2433	2733	3197	1535	3919	1901	1064	2709	1637	3323	3155
YAL037C-A	7	33	43	31	13	30	40	14	69	17	51	42
YAL037C-B	536	1507	2328	1243	503	1578	1235	589	3074	752	1407	1683
YAL037W	104	364	496	281	157	491	327	131	469	167	366	375
YAL038W	13942	45743	54793	32060	14790	30325	36049	18934	54945	17542	33219	27325
YAL039C	1247	3417	3102	1642	593	1438	3277	1505	3194	1028	1414	1385
YAL040C	801	2818	3715	1708	920	1788	1993	1459	4136	1727	3670	2406
YAL041W	471	1736	2170	1362	659	1517	1086	795	2109	727	1564	1418
YAL042C-A	13	48	49	57	21	46	63	10	33	47	34	33
YAL042W	1116	3255	3787	4354	1679	3820	2794	1310	3504	2093	3347	2900
YAL043C	495	1456	1768	1562	599	1352	1083	631	1681	800	1372	1053
YAL044C	256	1181	1243	1670	754	2122	1369	450	1028	958	1032	1437
YAL044W-A	48	174	214	207	76	224	180	80	185	105	153	184
YAL045C	16	25	28	38	16	41	33	13	20	20	27	26
YAL046C	97	372	363	482	197	619	336	142	345	257	445	474
YAL047C	106	374	415	590	286	554	249	187	520	285	713	527
YAL047W-A	0	1	2	0	0	1	1	1	1	2	0	2
YAL048C	171	546	813	459	182	436	379	259	816	242	510	402
YAL049C	533	1812	2247	1248	626	1655	1354	795	2262	827	1335	1583
YAL051W	235	909	1099	764	305	858	559	356	1156	419	896	824
YAL053W	2784	9247	10642	6111	2255	5554	6707	4265	10918	3060	6559	4477
YAL054C	102	360	467	273	138	332	253	173	455	180	305	270
YAL055W	152	418	425	197	94	239	397	183	285	142	146	177
YAL056C-A	1	24	28	21	8	15	12	5	27	8	22	20
YAL056W	347	1118	1500	948	414	1128	821	457	1354	556	1050	931
YAL058W	167	549	740	560	260	664	508	237	857	329	535	546
YAL059C-A	0	0	0	0	0	1	0	0	1	0	2	0
YAL059W	93	240	351	459	249	605	287	120	347	223	454	494
YAL060W	341	1275	1432	2512	1182	2761	1392	587	1733	1773	2130	2698
YAL061W	86	280	349	355	157	425	264	134	332	265	336	298
YAL062W	72	229	263	269	100	261	188	98	296	147	214	224
YAL063C	49	120	178	141	51	139	125	63	206	101	136	125
YAL063C-A	6	25	20	21	12	31	19	18	69	24	38	25
YAL064C-A	5	45	72	47	16	54	47	27	81	26	42	37
YAL064W	2	3	9	5	4	10	3	5	11	7	11	9
YAL064W-B	7	7	17	13	6	8	13	5	20	9	8	16
YAL065C	3	14	12	12	1	8	13	7	19	9	11	14
YAL066W	0	1	0	0	0	0	1	0	0	0	1	1
YAL067C	10	22	71	40	8	73	80	49	127	75	108	144
YAL067W-A	0	0	0	1	0	1	0	0	1	2	0	0
YAL068C	0	1	0	0	0	3	1	0	0	1	4	0
YAL068W-A	0	0	0	0	0	0	0	0	0	1	0	0
YAL069W	0	0	0	0	0	0	0	0	0	0	1	0
YAR002C-A	997	3300	3365	4809	2082	5637	2607	1500	3231	2494	4928	4711
YAR002W	634	2123	2443	1601	775	1891	1577	869	2475	975	1769	1590
YAR003W	259	847	1129	1287	574	1512	595	336	926	759	1279	1142
YAR007C	309	1044	1083	5953	2509	6084	713	411	1088	3034	7060	5640
YAR008W	73	199	244	2122	774	2304	150	86	209	985	1742	1680
YAR009C	1	18	7	3	1	1	4	6	17	3	11	6
YAR010C	0	0	1	0	0	0	0	0	1	0	0	0
YAR014C	615	2276	2937	2110	1087	2552	1875	964	3113	1383	2302	2164
YAR015W	1150	5324	6950	7293	4396	11984	7981	1980	5248	5083	5546	6957
YAR018C	59	179	239	185	128	341	212	100	259	149	298	264
YAR019C	150	549	744	520	249	458	382	265	765	256	621	444
YAR019W-A	5	15	10	21	3	4	12	5	10	8	8	12
YAR020C	19	52	73	44	23	48	34	18	53	28	41	64
YAR023C	46	160	202	114	46	162	119	81	174	75	133	134
YAR027W	584	1844	2133	977	374	1015	1453	756	1892	649	1092	987
YAR028W	144	470	458	239	95	241	407	208	495	138	259	258
YAR029W	11	53	59	40	15	67	56	24	64	20	53	55
YAR030C	17	44	54	42	14	59	39	25	65	23	53	52
YAR031W	26	91	118	101	60	120	82	32	112	75	155	114
YAR033W	36	122	139	105	49	95	117	44	132	68	81	88
YAR035C-A	0	0	2	9	1	6	3	2	2	3	3	12
YAR035W	28	61	73	337	98	233	79	30	104	138	227	197
YAR042W	495	1511	1995	1944	729	1647	1217	634	2266	891	1527	1380
YAR047C	0	0	0	0	0	0	0	0	0	0	0	0
YAR050W	32	97	150	120	37	96	107	55	190	72	124	98
YAR053W	3	11	15	7	6	10	13	10	10	4	18	25
YAR060C	0	0	0	0	0	0	0	0	0	0	0	0
YAR061W	0	0	0	1	0	0	0	0	1	0	0	0
YAR062W	0	0	0	0	0	0	0	0	0	0	0	0
YAR064W	1	2	3	5	0	1	1	2	5	2	4	5
YAR066W	4	5	3	12	7	7	10	2	12	5	9	5
YAR068W	5	15	20	41	15	22	24	12	23	15	15	26
YAR069C	0	0	0	0	0	0	0	0	0	0	0	0
YAR070C	1	0	0	0	1	1	1	1	2	2	2	0
YAR071W	22	88	66	80	26	102	65	31	93	45	77	74
YAR073W	19	51	50	510	182	487	44	50	126	301	292	406
YAR075W	1	3	0	52	15	54	8	7	8	44	47	72
YBL001C	737	2141	2322	1803	962	2988	1834	904	2263	1204	2152	2673
YBL002W	120	403	389	9197	2573	7712	369	208	398	1943	6606	4508
YBL003C	50	187	178	3949	1318	4692	120	64	160	649	2349	2480
YBL004W	555	2101	3399	1683	898	2375	1314	1158	4201	1076	2984	2272
YBL005W	308	1067	1452	1056	519	1374	879	458	1501	690	1365	1318
YBL005W-A	0	0	0	0	0	0	0	0	0	0	0	0
YBL005W-B	69	286	466	186	92	241	240	165	682	152	345	288
YBL006C	310	850	896	896	330	1041	757	326	789	474	640	768
YBL006W-A	0	0	0	0	0	0	0	0	0	0	0	0
YBL007C	1146	3855	5135	3226	1315	3354	2535	1587	4926	1605	2960	2752
YBL008W	175	578	714	904	389	1011	382	214	686	398	838	832
YBL008W-A	0	6	3	11	1	8	2	3	2	3	2	1
YBL009W	137	510	673	1746	744	1768	430	262	799	770	2002	1559
YBL010C	128	386	455	772	391	1045	397	195	395	386	733	861
YBL011W	349	1114	1391	1767	727	1698	758	412	1293	783	1514	1259
YBL012C	13	25	33	66	14	43	25	8	25	18	35	31
YBL013W	16	35	60	92	25	82	27	18	58	46	78	82
YBL014C	181	665	972	873	413	1005	480	291	907	442	1058	798
YBL015W	140	432	495	772	293	557	336	196	552	355	543	533
YBL016W	3536	10211	10120	2170	1242	2582	11609	4889	10436	1972	2292	2534
YBL017C	2028	7688	12513	2446	1258	3372	5197	3176	12341	1659	3225	3055
YBL018C	72	302	265	513	221	672	214	102	217	269	486	455
YBL019W	150	531	734	518	228	603	376	206	618	275	549	494
YBL020W	259	893	1074	1405	711	1531	636	435	1222	640	1748	1244
YBL021C	119	338	329	533	176	526	319	114	269	222	320	315
YBL022C	696	2438	3068	1948	953	2183	1583	915	3158	1041	2000	1863
YBL023C	254	954	1172	1086	629	1445	659	345	1115	1028	1899	1783
YBL024W	657	2623	3263	2605	1373	3372	1553	1005	3255	1446	3377	2793
YBL025W	72	226	277	235	110	303	230	67	272	136	196	245
YBL026W	369	1201	1266	573	440	1224	955	566	927	336	710	1012
YBL027W	7140	23511	28619	22610	12009	36996	21044	8914	26158	13115	23545	29486
YBL028C	245	831	931	976	674	1774	708	365	858	608	1037	1424
YBL029C-A	129	405	373	305	123	318	467	234	421	180	299	322
YBL029W	179	562	579	401	211	505	577	294	538	254	430	440
YBL030C	3168	7462	8432	18957	5485	11529	6796	4615	11913	7910	13296	10371
YBL031W	44	167	212	757	276	753	230	111	322	279	525	556
YBL032W	391	1278	1291	1632	602	1462	835	560	1305	632	1145	898
YBL033C	783	1929	1993	1818	669	1754	1813	849	1693	1074	1292	1335
YBL034C	95	475	703	976	497	1228	286	214	700	531	1426	1095
YBL035C	136	497	643	2293	939	2270	305	195	572	1166	2677	2303
YBL036C	480	1839	2335	1369	843	2333	1407	822	2323	877	1768	1958
YBL037W	285	956	1337	835	384	816	545	344	1208	381	765	672
YBL038W	251	712	793	857	462	1148	740	284	684	418	666	847
YBL039C	1194	3848	5044	6435	2792	7128	3327	1736	5822	3200	6582	5422
YBL039C-A	0	0	0	0	0	0	0	0	0	0	0	0
YBL039W-B	57	223	208	89	33	128	165	88	161	57	107	112
YBL040C	743	2493	2641	2222	1041	2915	1956	1098	2529	1263	2634	2450
YBL041W	2055	6157	6235	5549	2246	5864	5191	3195	6393	3329	5506	4867
YBL042C	856	2913	3467	3654	1774	3898	2848	1657	4391	2282	4452	3788
YBL043W	103	261	243	179	79	151	335	189	364	176	396	327
YBL044W	2	3	3	1	2	4	2	1	3	0	1	1
YBL045C	1060	3190	3321	5209	1890	4293	2561	1659	4311	2055	4227	3954
YBL046W	192	603	707	1280	523	1213	686	305	760	639	1065	1066
YBL047C	1266	3904	5702	3054	1443	3564	2789	1664	5327	1768	2784	2813
YBL048W	32	122	137	69	48	107	85	63	131	39	89	111
YBL049W	83	289	341	226	103	258	226	111	341	139	265	250
YBL050W	729	2355	2558	1744	811	2154	1784	1016	2598	1201	1960	2071
YBL051C	489	1792	2211	1980	956	2352	1231	839	2277	1153	2188	2053
YBL052C	183	641	875	527	285	695	455	278	730	253	504	500
YBL053W	7	27	42	27	13	27	27	10	32	17	26	10
YBL054W	588	1870	2175	3554	1425	3046	1539	845	2205	1533	3071	2341
YBL055C	474	1680	1983	1016	497	1207	1241	651	1873	555	974	915
YBL056W	855	2836	3583	2647	1293	3478	2097	1169	3526	1328	2733	2744
YBL057C	274	814	1010	909	433	1334	781	345	869	554	841	1003
YBL058W	1223	3545	3910	3369	1330	3230	3042	1619	3804	1940	3019	2813
YBL059C-A	86	325	342	367	177	476	206	114	270	213	410	390
YBL059W	109	300	310	312	135	397	292	129	264	185	261	321
YBL060W	241	861	1113	954	492	1170	647	371	1054	519	969	919
YBL061C	546	2079	2493	1514	823	1904	1602	876	2354	819	1824	1887
YBL062W	2	22	32	14	13	27	20	10	36	6	20	39
YBL063W	58	244	318	630	255	657	162	95	394	204	583	468
YBL064C	303	1074	1194	1984	796	1983	861	458	1194	893	1586	1813
YBL065W	3	1	11	3	3	10	7	1	14	3	3	2
YBL066C	137	410	627	504	204	438	314	221	693	295	464	383
YBL067C	374	1217	1793	1081	526	1312	941	587	1783	661	1367	1174
YBL068W	438	1325	1665	1404	689	1726	1059	557	1524	698	1561	1354
YBL068W-A	0	0	0	0	0	0	0	0	0	0	0	0
YBL069W	120	381	410	455	156	350	254	164	404	187	354	271
YBL070C	7	19	26	20	14	27	18	8	19	13	25	26
YBL071C	132	375	436	508	227	551	370	222	393	283	553	442
YBL071C-B	6	16	18	20	10	36	16	11	16	10	25	25
YBL071W-A	215	633	559	819	374	897	545	286	484	435	763	651
YBL072C	3480	10423	11771	11173	4874	15355	8801	4422	10332	6592	12708	12296
YBL073W	0	11	21	14	6	8	16	5	19	5	10	8
YBL074C	62	225	302	136	86	216	124	98	296	95	212	190
YBL075C	193	753	1135	620	330	873	545	330	1204	436	831	792
YBL076C	2889	10807	14007	8593	4082	9901	7688	4700	14982	5208	11033	9296
YBL077W	57	184	291	149	87	287	119	95	342	141	234	265
YBL078C	309	838	872	325	192	527	738	315	738	255	323	437
YBL079W	402	1559	2618	1447	724	1774	979	682	2759	690	2004	1517
YBL080C	107	315	412	507	186	497	271	166	397	238	419	424
YBL081W	386	1053	1220	2755	1075	2010	976	453	1205	1141	1840	1461
YBL082C	135	396	458	1278	380	900	360	194	426	537	905	619
YBL083C	2	18	12	47	11	25	15	4	16	18	33	22
YBL084C	219	626	692	754	324	782	527	305	692	425	772	727
YBL085W	421	1455	1724	2029	900	2195	1107	690	1893	1042	2221	1960
YBL086C	107	358	434	857	323	1007	299	135	305	446	770	696
YBL087C	2738	6922	7463	8381	3375	10639	7039	3227	6615	5386	7384	8866
YBL088C	250	880	1525	644	331	769	550	453	1731	360	819	818
YBL089W	193	644	722	734	306	715	485	294	684	363	735	632
YBL090W	104	355	351	411	202	548	285	168	332	231	377	464
YBL091C	1362	4168	5227	3552	1476	4296	3494	1625	4546	1801	2994	3045
YBL091C-A	166	476	549	241	95	278	381	180	383	133	178	228
YBL092W	10986	30437	33976	34890	14594	46433	29555	13224	30038	21431	35184	38380
YBL093C	428	1440	1487	729	401	1060	1221	591	1409	491	761	809
YBL094C	8	28	34	14	6	19	26	19	23	14	28	22
YBL095W	120	334	366	208	82	223	327	120	384	145	154	170
YBL096C	10	24	34	22	2	22	12	10	31	10	16	15
YBL097W	26	94	230	143	69	211	77	65	239	51	147	141
YBL098W	280	1111	1800	754	413	1408	880	473	1598	501	848	1026
YBL099W	2070	5940	6685	9369	3335	8319	4796	2980	8682	3731	7460	7634
YBL100C	72	279	258	389	146	257	192	143	326	118	303	272
YBL100W-A	0	0	0	0	0	0	0	0	0	0	0	0
YBL100W-B	1	5	9	2	1	8	1	2	8	2	4	2
YBL100W-C	5	11	10	8	1	4	10	9	20	2	10	6
YBL101C	268	941	1668	468	228	539	687	469	1670	327	536	493
YBL102W	233	862	837	887	434	1330	642	381	894	578	1091	1174
YBL103C	216	860	960	751	338	852	696	410	1013	549	985	855
YBL104C	204	683	912	719	341	811	471	283	893	336	667	670
YBL105C	439	1365	1986	969	473	1148	939	525	1828	516	873	894
YBL106C	142	482	751	484	211	546	385	265	997	344	742	652
YBL107C	277	764	825	971	440	1308	660	332	661	443	823	1013
YBL107W-A	0	1	0	0	0	0	0	0	0	1	0	0
YBL108C-A	0	0	0	0	0	0	0	0	0	0	0	0
YBL108W	0	0	3	1	1	0	2	0	1	1	3	0
YBL109W	3	11	7	19	8	15	4	4	12	3	6	8
YBL111C	0	0	0	0	0	0	0	0	0	0	0	0
YBL112C	0	0	0	0	0	0	0	0	0	0	0	1
YBL113C	41	89	153	260	79	230	71	39	149	163	261	245
YBL113W-A	0	0	0	0	0	0	0	0	0	0	0	0
YBR001C	206	776	1047	841	357	1033	549	334	1013	514	979	922
YBR002C	318	1008	1115	833	413	1102	889	323	952	431	673	911
YBR003W	341	1161	1385	1031	409	1049	823	518	1283	503	958	788
YBR004C	602	2329	2699	1061	515	1115	1500	1144	2850	668	1659	1094
YBR005W	691	1942	1896	652	234	711	1804	809	1802	445	649	663
YBR006W	190	716	786	298	151	416	590	375	859	183	358	334
YBR007C	334	1189	1456	1195	536	1269	769	494	1290	544	1119	1055
YBR008C	650	1996	2256	3754	1197	2915	1682	1050	2215	1567	3057	2127
YBR009C	184	506	484	6888	1555	4942	495	258	475	561	2174	1585
YBR010W	574	1824	1722	8337	2328	8042	1885	905	1708	1555	3654	4101
YBR011C	6799	21012	24634	20150	8049	21753	19145	9739	25749	11835	21358	19767
YBR012C	76	355	586	223	156	464	227	122	321	211	408	427
YBR012W-A	0	0	0	0	0	0	0	0	0	0	0	0
YBR012W-B	51	225	350	152	60	175	139	88	367	101	231	153
YBR013C	22	137	158	82	60	115	109	74	165	51	135	104
YBR014C	301	995	938	767	409	999	877	419	892	414	723	834
YBR015C	774	2488	3168	4688	1910	4349	1853	1186	3233	2091	4789	3758
YBR016W	969	2410	2468	1492	570	1489	1872	968	1896	756	966	1109
YBR017C	846	2742	3643	2490	1166	2584	1854	1250	3817	1388	2990	2349
YBR018C	15	31	40	22	13	20	43	22	28	23	23	37
YBR019C	49	151	203	157	65	142	102	79	198	97	173	152
YBR020W	66	208	339	279	131	317	177	101	293	212	368	277
YBR021W	389	1190	1415	2383	1005	2207	1085	627	1421	1672	3140	2496
YBR022W	120	492	512	527	304	736	326	191	448	314	584	636
YBR023C	2718	9032	12459	5772	2604	6699	7090	4495	14331	3569	7591	6292
YBR024W	120	426	496	155	75	191	418	184	467	79	138	184
YBR025C	3533	11131	12552	12738	5319	14377	8922	5355	12544	7987	14835	12544
YBR026C	486	1794	2214	899	455	1289	1486	789	2336	514	1001	1103
YBR027C	7	19	32	38	7	35	20	9	46	16	28	37
YBR028C	182	666	808	968	478	1047	545	293	782	474	873	852
YBR029C	413	1528	1554	2519	1095	2399	1092	766	1845	1197	2922	1938
YBR030W	259	862	1031	1153	562	1346	631	390	944	616	1141	993
YBR031W	5709	16974	21079	21076	8072	20537	13641	9168	22789	11594	22649	17057
YBR032W	8	48	52	48	15	67	43	22	61	44	83	69
YBR033W	124	487	594	401	191	447	404	219	655	220	587	422
YBR034C	832	2740	2943	3482	1752	3987	2270	1051	2693	1660	2849	2793
YBR035C	767	2618	2867	2527	1094	3088	2162	1248	2981	1778	2988	3018
YBR036C	1352	4125	4949	4176	1603	3962	3368	1927	5033	2225	3965	3185
YBR037C	148	441	486	551	227	532	325	164	380	256	437	428
YBR038W	90	338	536	292	150	352	298	179	591	241	406	344
YBR039W	1128	2803	3376	4804	1865	5227	2696	1359	3774	1909	3542	4265
YBR040W	8225	29106	29944	1693	1042	3087	25491	13936	34422	2088	3703	3670
YBR041W	601	2096	2553	2214	971	2528	1565	872	2571	1219	2518	2253
YBR042C	221	720	821	1319	538	1569	547	315	858	679	1473	1229
YBR043C	405	1368	1804	1305	618	1410	1122	598	1843	855	1565	1416
YBR044C	261	941	1066	741	273	805	711	371	983	324	618	647
YBR045C	45	210	297	135	78	209	112	81	284	130	267	262
YBR046C	308	984	1216	485	258	713	660	363	1074	289	449	550
YBR047W	68	242	285	149	88	258	176	87	246	123	214	285
YBR048W	4206	12042	14227	12828	5518	14178	10747	5245	13669	7269	13560	13572
YBR049C	279	918	1184	1386	547	1450	687	349	1138	577	1081	1103
YBR050C	19	91	105	91	39	131	103	37	81	82	104	119
YBR051W	1	13	12	5	6	14	9	5	6	7	11	16
YBR052C	400	1338	1472	716	328	861	1092	645	1451	460	649	759
YBR053C	675	2212	2401	1035	461	1262	1664	942	2458	593	914	1021
YBR054W	471	1146	1315	344	127	352	1544	933	2524	249	502	435
YBR055C	276	1057	1487	919	563	1447	758	442	1510	580	1169	1315
YBR056C-B	0	0	0	0	0	0	0	0	0	0	0	0
YBR056W	878	3483	4891	1018	561	1566	2419	1341	4432	700	1049	1382
YBR056W-A	588	1782	1567	410	165	443	1366	624	1358	311	366	415
YBR057C	283	902	998	749	377	767	863	371	862	451	691	693
YBR058C	627	1976	2366	1929	774	1920	1579	908	2541	1077	2128	1803
YBR058C-A	260	742	924	901	374	1307	633	308	836	543	881	999
YBR059C	591	2218	3225	1356	634	1611	1473	947	3239	864	1494	1524
YBR060C	232	825	1111	812	402	1004	659	355	1043	397	840	861
YBR061C	322	1155	1315	1630	737	1823	979	530	1376	916	1713	1527
YBR062C	210	600	661	576	238	682	606	269	624	375	518	594
YBR063C	92	378	588	285	150	391	288	189	650	190	451	403
YBR064W	1	14	29	5	2	7	6	5	30	4	19	11
YBR065C	89	307	501	262	112	302	249	137	551	132	324	256
YBR066C	288	823	752	351	167	486	1021	483	1000	289	475	572
YBR067C	1389	3112	2896	2347	1291	2146	4157	1937	4010	5378	7930	5833
YBR068C	2785	8669	10370	7811	3164	7999	7409	4388	11590	4644	9466	7349
YBR069C	906	2511	3146	5165	2227	5438	2404	1169	3435	2306	4598	3706
YBR070C	56	160	183	1446	627	1876	142	78	196	1581	2893	3122
YBR071W	182	489	482	6769	2212	5718	393	223	441	2115	3977	3180
YBR072C-A	0	1	3	1	0	0	1	0	2	0	1	2
YBR072W	52	228	280	196	144	386	174	94	261	154	214	287
YBR073W	482	1488	2100	4425	1866	5007	1100	690	2103	2290	5500	4883
YBR074W	434	1506	2260	1383	670	1647	1190	744	2591	931	1909	1478
YBR076C-A	60	184	194	132	67	167	139	76	206	94	197	151
YBR076W	37	125	130	73	44	95	96	71	164	51	118	104
YBR077C	214	766	802	575	286	826	767	371	845	403	662	746
YBR078W	6346	20978	22165	35999	12074	27935	19455	13131	30950	15828	33089	22006
YBR079C	2574	8563	10312	9211	4250	9540	6756	3435	10186	4708	9207	8057
YBR080C	810	2812	3787	2185	1020	2576	1889	1256	3904	1282	2693	2381
YBR081C	253	938	1445	832	445	1201	711	383	1447	465	881	1044
YBR082C	2582	8176	8481	6639	3027	8985	7300	3410	7931	4006	6312	7107
YBR083W	1325	4274	4601	1166	743	1758	4531	2358	5556	1339	1790	1952
YBR084C-A	7130	20950	23234	23575	10677	29480	19239	9862	23045	14571	24872	25597
YBR084W	1010	3113	4855	5149	2156	5525	2406	1507	5321	2669	5733	4690
YBR085C-A	494	1561	1390	1423	693	1745	1576	996	1737	941	1650	1765
YBR085W	34	121	117	71	63	112	113	61	167	39	83	62
YBR086C	971	3256	4278	2879	1182	2846	2300	1425	4275	1517	3012	2402
YBR087W	263	858	975	1908	827	2285	747	393	937	1074	2295	2155
YBR088C	68	199	216	2689	1139	3196	162	122	196	1537	3382	3096
YBR089C-A	185	515	594	705	272	907	499	215	481	412	608	671
YBR089W	16	62	56	889	319	853	64	35	54	472	844	943
YBR090C	41	117	136	129	78	201	101	53	131	66	166	154
YBR091C	120	253	281	511	171	569	259	150	211	324	428	463
YBR092C	647	1992	2198	1722	902	2066	2608	1484	3079	2179	3641	2846
YBR093C	126	386	491	265	119	271	369	171	422	233	349	269
YBR094W	241	1099	1458	742	387	940	733	453	1589	437	941	870
YBR095C	231	732	1013	643	296	816	579	287	771	331	555	643
YBR096W	645	2283	2336	2010	1047	2734	1868	1196	2429	1449	2957	2495
YBR097W	155	575	939	368	151	405	331	292	946	198	462	392
YBR098W	66	310	354	549	277	698	203	132	349	301	628	675
YBR099C	0	0	0	0	0	0	0	0	0	0	0	0
YBR101C	1007	3009	2857	1974	936	2552	2030	1111	2488	1414	2651	2740
YBR102C	257	872	1140	748	377	754	656	378	1108	423	766	730
YBR103C-A	1	1	4	0	1	4	1	0	5	2	10	2
YBR103W	220	700	873	740	307	783	636	303	847	371	597	593
YBR104W	261	939	1086	1299	612	1744	1004	412	1145	727	1534	1620
YBR105C	263	833	811	916	408	910	1163	551	1308	589	1032	864
YBR106W	2341	7145	8131	11217	4111	11457	6694	3349	8472	6115	10818	9368
YBR107C	172	498	567	606	239	647	412	186	462	324	504	493
YBR108W	310	1062	1358	675	277	629	730	456	1307	399	729	605
YBR109C	2080	6528	6837	5021	2468	6661	5090	3211	6505	3107	5721	5720
YBR109W-A	18	77	67	25	14	35	43	26	49	22	39	29
YBR110W	471	1660	1917	1322	585	1545	1084	776	1925	817	1535	1335
YBR111C	496	1648	1783	1136	581	1824	1352	721	1644	801	1225	1429
YBR111W-A	175	621	548	383	189	595	523	294	472	272	521	561
YBR112C	457	1269	1781	2669	997	2152	1055	537	1778	925	1519	1502
YBR113W	14	68	78	98	43	83	41	25	87	36	91	63
YBR114W	195	750	1098	516	241	578	612	369	1236	268	510	495
YBR115C	721	2294	3659	2715	1093	2965	2378	1458	5338	2265	4473	4014
YBR116C	1	2	9	6	1	3	2	4	7	2	7	5
YBR117C	66	177	214	213	102	180	141	77	238	111	211	176
YBR118W	8601	23853	26322	27528	9275	22512	21747	9505	22509	13602	19770	16283
YBR119W	320	972	921	871	423	1024	805	427	915	496	806	887
YBR120C	71	236	209	253	145	334	189	86	168	113	258	271
YBR121C	3374	11124	13126	12749	6038	14574	8234	5247	14359	7606	15681	13596
YBR121C-A	0	0	0	0	0	0	0	0	0	0	0	0
YBR122C	206	790	822	802	371	1197	557	266	669	430	722	845
YBR123C	151	474	666	327	166	453	360	179	535	209	331	361
YBR124W	1	15	9	9	4	3	10	5	13	4	8	6
YBR125C	363	1193	1390	766	366	926	1063	500	1303	477	781	838
YBR126C	1258	4070	4784	2452	1046	2339	3372	1689	4792	1522	2073	2026
YBR126W-A	138	479	591	248	175	565	428	164	426	123	243	350
YBR126W-B	61	201	258	86	76	267	173	92	189	78	84	157
YBR127C	3338	10901	13069	7500	3642	8701	8637	4764	13487	4581	8732	7879
YBR128C	35	145	177	43	22	80	121	46	167	49	50	46
YBR129C	154	572	562	369	200	474	368	217	595	206	367	413
YBR130C	315	1230	1474	1027	506	1314	746	465	1318	481	1028	1037
YBR131C-A	0	0	0	0	0	0	0	0	0	0	0	0
YBR131W	104	490	639	360	205	475	293	228	583	208	436	437
YBR132C	89	344	485	213	118	279	208	171	522	127	288	213
YBR133C	540	1820	2253	1407	591	1405	1362	848	2539	784	1532	1299
YBR134W	6	34	44	23	13	19	35	13	38	12	16	16
YBR135W	384	943	886	1430	569	1233	871	462	826	739	1207	967
YBR136W	90	378	629	294	159	437	262	182	779	177	447	466
YBR137W	351	1092	1190	862	429	1133	910	543	1204	550	907	1000
YBR138C	24	136	167	108	50	133	117	67	165	49	102	115
YBR139W	683	2415	2895	1006	484	1154	1708	1131	3030	641	1110	933
YBR140C	406	1503	2562	1062	514	1332	1023	905	3297	753	1763	1552
YBR141C	97	291	352	476	206	421	258	117	331	204	328	338
YBR141W-A	0	0	0	0	0	0	0	0	0	0	0	0
YBR142W	426	1355	1762	2229	1036	2518	1125	713	2010	1232	2640	2211
YBR143C	1900	7016	8203	6410	3849	10335	4985	2690	7512	3708	7561	8574
YBR144C	2	3	5	7	3	4	7	0	4	8	15	14
YBR145W	250	757	992	840	288	995	1039	450	940	609	800	892
YBR146W	236	685	844	893	414	1131	612	307	855	438	848	933
YBR147W	19	77	86	41	18	46	104	56	143	49	89	80
YBR148W	10	55	53	36	13	63	51	28	113	61	84	109
YBR149W	1949	6573	7955	4480	2086	5271	4881	2853	7746	2582	4725	4446
YBR150C	153	532	773	368	165	361	339	239	742	196	397	357
YBR151W	1796	5685	7289	4443	1996	5945	4430	2420	7071	2452	4392	4968
YBR152W	64	222	265	195	113	291	162	73	247	106	187	229
YBR153W	175	545	667	549	250	733	404	230	573	327	530	612
YBR154C	760	2250	2437	2820	1349	3817	2071	1010	2414	1805	3060	3334
YBR155W	315	1116	1192	1319	684	1747	812	460	1056	670	1265	1459
YBR156C	755	2496	2534	1133	534	1303	2128	1328	3068	650	1307	1376
YBR157C	157	482	623	332	144	379	470	261	645	247	415	309
YBR158W	2347	7328	8060	1013	497	1245	7385	4880	11809	926	1728	1511
YBR159W	1021	3495	3612	3593	1627	4056	2722	1702	4145	2079	4466	3805
YBR160W	660	1884	1882	4234	1480	3963	1979	957	2161	2328	4128	3783
YBR161W	116	390	462	655	271	681	435	214	522	310	596	601
YBR162C	7141	23849	24158	19931	8059	19089	18620	11959	26888	9783	19730	14774
YBR162W-A	1020	2391	2397	1551	690	2139	2642	1265	1965	898	1454	1665
YBR163W	210	796	1074	694	337	870	522	348	951	399	821	819
YBR164C	393	1456	1719	1191	607	1776	1016	684	1588	740	1459	1441
YBR165W	101	390	474	369	211	509	315	164	430	217	347	421
YBR166C	1221	3999	4762	2156	1121	2979	2795	1646	4235	1395	2691	2633
YBR167C	109	319	395	352	168	490	308	140	321	195	340	360
YBR168W	180	609	881	469	212	550	492	227	777	244	488	452
YBR169C	436	1504	1683	545	267	700	1029	674	1908	333	599	644
YBR170C	329	1199	1458	1051	476	1142	746	522	1387	600	1189	1079
YBR171W	424	1442	1402	1885	974	2631	1098	611	1433	1103	2313	2406
YBR172C	778	2520	3005	2620	1187	2775	2095	1159	3094	1462	2909	2621
YBR173C	791	2236	2158	2224	892	2177	2231	1094	1964	1264	1966	1900
YBR174C	2	15	11	12	3	5	12	6	11	5	13	6
YBR175W	142	485	608	561	233	646	396	195	571	297	491	506
YBR176W	175	635	665	489	254	648	504	234	649	323	478	505
YBR177C	733	2482	2405	1980	883	1874	1736	1087	2716	1135	2080	2005
YBR178W	17	55	49	46	32	54	44	32	68	40	73	56
YBR179C	215	941	1078	819	435	889	583	370	1114	433	972	832
YBR180W	27	87	106	66	31	72	90	54	113	37	82	57
YBR181C	3303	9660	11508	12638	5121	14826	9119	4641	12210	7563	13081	12791
YBR182C	242	750	795	347	135	323	642	357	949	184	373	323
YBR182C-A	5	7	15	14	7	12	11	1	5	5	9	12
YBR183W	480	1553	1763	445	205	604	1360	694	1838	399	539	680
YBR184W	7	22	36	169	70	181	45	21	43	39	73	88
YBR185C	92	364	352	671	275	669	334	172	384	290	666	581
YBR186W	53	163	228	360	160	442	172	116	263	235	500	379
YBR187W	775	2305	2747	3554	1332	3547	2348	1126	2879	1819	3272	2778
YBR188C	128	441	523	397	230	602	378	198	421	203	351	549
YBR189W	8817	25413	29318	27988	11819	35649	21824	10957	31122	17963	32430	33786
YBR190W	26	51	66	94	17	80	69	21	55	41	52	51
YBR191W	5359	16803	18928	17716	8255	24197	13065	7020	17034	11096	19498	19726
YBR191W-A	24	49	59	99	30	84	60	19	100	54	103	92
YBR192W	156	633	694	1075	457	1115	487	299	670	550	1079	833
YBR193C	186	581	605	458	211	528	461	289	633	244	472	448
YBR194W	52	182	198	105	73	244	129	52	181	77	135	182
YBR195C	173	576	620	1076	444	1076	455	260	576	540	966	859
YBR196C	12509	41933	54374	25371	11305	29841	33606	19328	54033	15225	26225	24351
YBR196C-A	6	12	18	9	6	9	11	6	35	7	11	8
YBR196C-B	13	28	35	27	17	42	25	26	46	16	37	29
YBR197C	211	586	687	589	229	494	522	258	626	301	449	403
YBR198C	417	1273	1563	1082	503	1145	856	489	1446	522	1059	1007
YBR199W	789	2600	3374	1855	966	2576	1849	1079	3231	1157	2230	2140
YBR200W	258	1064	1296	556	330	805	802	469	1410	525	995	963
YBR200W-A	0	1	3	1	1	0	0	0	0	0	0	0
YBR201C-A	24	57	72	33	16	39	115	43	88	33	76	65
YBR201W	140	444	434	323	136	331	349	228	430	189	339	315
YBR202W	280	1031	1228	1175	658	1407	828	432	1327	1390	2081	1986
YBR203W	310	1121	1319	431	201	512	943	524	1524	372	620	591
YBR204C	203	881	926	470	249	651	644	374	951	259	492	537
YBR205W	398	1451	1721	1336	735	1624	1022	613	1895	813	1460	1394
YBR206W	45	137	184	120	53	149	95	46	169	56	130	142
YBR207W	539	1657	1680	1534	591	1471	1133	752	1801	842	1486	1324
YBR208C	551	1760	3268	732	313	822	1472	838	2974	431	827	713
YBR209W	15	83	72	68	39	99	67	36	46	26	46	67
YBR210W	193	546	640	499	269	719	640	278	613	341	694	706
YBR211C	94	349	415	344	149	357	275	144	368	174	324	313
YBR212W	432	1310	1353	1412	532	1125	1069	556	1459	727	1296	1032
YBR213W	26	72	84	134	41	106	73	45	115	81	138	123
YBR214W	630	2012	2127	833	342	783	1508	789	2252	504	740	658
YBR215W	277	911	1076	1015	486	1152	810	426	1056	601	1027	1020
YBR216C	262	1028	1122	880	361	876	729	422	1210	477	1039	840
YBR217W	88	328	349	281	168	405	238	155	295	134	319	331
YBR218C	751	2844	4211	2489	1199	2996	2576	1496	4880	1893	3533	3155
YBR219C	0	3	4	2	0	2	1	1	2	1	2	2
YBR220C	306	927	1111	1174	451	1211	799	388	1113	577	1037	956
YBR221C	2241	7484	8376	7413	3128	7321	5746	3715	9154	4260	8480	6487
YBR221W-A	8	35	55	22	16	42	32	8	42	16	21	33
YBR222C	1657	5258	5995	3521	1493	3510	3734	2180	5793	1943	3249	2666
YBR223C	297	1043	1362	313	119	344	781	514	1527	219	418	396
YBR223W-A	0	0	0	0	0	0	0	0	0	0	0	0
YBR224W	3	14	23	7	3	6	8	8	19	1	8	12
YBR225W	436	1421	1837	468	210	513	1030	772	2082	337	599	612
YBR226C	33	84	123	33	20	41	62	43	169	26	44	47
YBR227C	360	1135	1418	1079	498	1372	967	538	1341	660	1213	1159
YBR228W	191	615	740	642	288	764	530	284	702	358	638	716
YBR229C	421	1442	2109	879	387	1022	1126	731	2373	509	1105	979
YBR230C	358	864	853	1222	408	1015	956	515	928	661	942	892
YBR230W-A	82	269	232	167	94	257	187	126	130	103	129	196
YBR231C	152	408	437	683	305	659	377	156	384	450	575	738
YBR232C	11	39	36	75	23	60	25	15	43	37	97	58
YBR233W	128	390	436	1111	443	995	303	193	493	632	1256	1155
YBR233W-A	59	215	222	300	169	417	189	101	169	126	235	307
YBR234C	1921	5924	6873	4437	1980	4926	5159	2657	6907	2480	4124	3892
YBR235W	392	1148	1616	905	367	994	879	539	1753	562	975	845
YBR236C	408	1426	1803	978	470	1233	1184	665	1885	533	987	1023
YBR237W	308	1087	1372	737	370	981	802	449	1386	452	831	905
YBR238C	342	991	1027	1071	461	911	936	657	1680	615	1409	925
YBR239C	199	604	758	424	176	416	653	325	899	258	444	360
YBR240C	17	81	65	67	28	79	68	42	75	49	80	84
YBR241C	194	595	621	407	133	296	519	268	678	229	346	304
YBR242W	810	2657	3267	2229	1038	3025	2620	1349	3081	1479	2412	2625
YBR243C	247	782	943	1752	641	1528	762	492	1242	837	1794	1464
YBR244W	188	952	975	2523	1288	3333	458	349	528	1431	2729	3063
YBR245C	374	1284	1875	2562	1146	2839	990	508	1756	1324	2910	2662
YBR246W	338	1074	1350	1580	697	1835	924	435	1416	935	1739	1681
YBR247C	498	1697	2006	2317	1168	2591	1326	757	1983	1022	2219	2040
YBR248C	909	3358	4415	3372	1552	4222	3293	1437	4423	2443	3905	3872
YBR249C	4543	14598	15654	16348	6793	17600	14544	7841	18039	13711	23265	19181
YBR250W	23	101	131	84	40	116	99	48	197	76	167	160
YBR251W	120	438	522	687	274	655	384	167	437	304	555	557
YBR252W	295	748	827	1629	715	2183	711	290	660	770	1264	1449
YBR253W	256	700	707	498	291	974	592	304	493	351	506	750
YBR254C	102	323	415	328	168	496	248	136	358	168	308	357
YBR255C-A	119	368	317	318	119	376	259	145	296	163	293	368
YBR255W	220	801	1018	479	243	599	561	306	871	272	491	500
YBR256C	993	3251	3945	2932	1449	4946	3281	1783	4275	2916	5024	6834
YBR257W	144	499	532	509	258	708	413	220	453	289	520	631
YBR258C	164	394	415	254	100	353	321	193	354	192	251	356
YBR259W	276	946	1379	459	272	620	681	473	1357	245	629	538
YBR260C	190	829	881	653	285	718	568	311	921	378	703	594
YBR261C	448	1401	1572	1184	555	1473	1213	494	1299	642	925	1072
YBR262C	136	332	382	435	146	494	445	150	281	244	280	393
YBR263W	1413	5189	6802	4015	1999	5317	3456	2398	7852	2323	5131	4419
YBR264C	194	512	570	420	188	531	572	207	532	243	302	408
YBR265W	438	1395	1502	1311	554	1291	1231	552	1359	658	1024	957
YBR266C	0	0	0	0	0	0	0	0	0	0	0	0
YBR267W	366	916	1165	2191	879	2098	1047	454	1113	969	1685	1725
YBR268W	86	210	263	305	149	418	249	75	183	132	199	251
YBR269C	477	1063	1080	1018	336	745	1167	476	1007	465	648	702
YBR270C	165	478	596	474	200	526	421	227	540	282	501	423
YBR271W	168	553	699	994	460	1183	470	240	741	474	995	1057
YBR272C	268	949	1352	628	278	692	608	442	1298	330	730	621
YBR273C	533	1767	2079	1026	483	1223	1402	638	1950	592	907	977
YBR274W	198	672	918	656	359	823	457	268	1012	342	749	740
YBR275C	156	716	999	1793	916	2351	445	296	1183	977	2629	2512
YBR276C	382	1377	2154	1719	798	2126	1003	666	2243	953	2231	1846
YBR277C	1	13	7	17	7	31	13	8	11	6	20	31
YBR278W	83	214	280	434	197	593	218	73	185	246	332	475
YBR279W	691	2093	2353	1821	883	2170	1819	862	2132	1068	1612	1686
YBR280C	177	595	690	285	119	298	425	223	679	173	286	296
YBR281C	230	973	1102	1288	514	1281	654	446	1329	732	1658	1320
YBR282W	97	290	341	349	192	525	288	133	251	194	319	453
YBR283C	1841	6055	7279	6810	2719	6642	4513	2996	8125	3996	7803	5855
YBR284W	46	179	242	120	75	156	144	98	254	111	183	183
YBR285W	5	18	33	9	9	12	24	10	26	13	26	22
YBR286W	2427	8796	11003	5315	2779	7253	6705	3657	11090	3419	6684	6424
YBR287W	1244	4185	5233	1349	654	1547	3148	2450	5963	1012	2151	1596
YBR288C	394	1408	1642	860	454	1141	1000	606	1461	458	967	1102
YBR289W	256	866	1156	1047	395	1009	607	314	1057	426	717	713
YBR290W	616	1810	1870	1123	538	1361	1431	831	1620	685	1157	1146
YBR291C	216	649	783	652	300	858	664	326	835	491	921	815
YBR292C	10	39	55	56	21	46	30	21	42	24	41	37
YBR293W	323	1071	1226	1085	461	1084	755	433	1136	550	1082	912
YBR294W	408	1323	1959	637	305	763	940	529	1776	353	740	578
YBR295W	551	2005	3049	764	319	836	1252	987	3611	537	968	749
YBR296C	36	138	251	69	23	98	124	77	242	64	105	94
YBR296C-A	3	7	8	3	2	5	4	5	4	6	6	3
YBR297W	112	433	533	541	310	796	326	183	497	415	778	724
YBR298C	86	311	343	667	259	806	259	127	441	400	665	684
YBR298C-A	1	0	1	4	5	6	4	0	3	7	6	10
YBR299W	12	22	31	51	26	59	15	9	41	32	75	63
YBR300C	3	5	8	10	4	12	3	0	4	2	6	4
YBR301W	4	21	33	12	9	33	6	3	11	6	8	16
YBR302C	0	0	0	0	0	0	0	0	0	0	0	0
YCL001W	259	840	900	1502	695	1811	712	424	949	815	1808	1602
YCL001W-A	19	54	60	46	17	43	23	22	48	15	49	25
YCL001W-B	12	71	50	53	22	52	34	26	63	17	40	34
YCL002C	211	776	962	870	346	982	592	350	1074	381	1095	758
YCL004W	130	437	590	379	167	396	330	233	553	207	397	350
YCL005W	290	726	789	731	284	719	810	431	863	420	671	603
YCL005W-A	190	606	603	459	220	644	469	257	481	291	443	522
YCL007C	61	167	182	162	55	215	213	69	127	104	126	157
YCL008C	232	739	1049	688	223	517	603	309	1028	351	518	432
YCL009C	1033	3595	4608	3882	1383	3276	3032	1841	5242	2420	4023	3592
YCL010C	219	620	860	905	334	835	427	181	741	431	670	648
YCL011C	1210	3419	4596	3816	1635	4373	2786	1359	4397	2007	3376	3403
YCL012C	220	617	753	254	127	433	533	334	704	147	287	349
YCL014W	112	460	664	431	212	500	335	195	680	204	453	420
YCL016C	209	576	694	673	243	725	570	251	637	367	542	539
YCL017C	732	2432	3039	2081	837	2053	1612	975	2907	1109	1943	1593
YCL018W	515	1721	1888	1357	748	1911	1886	885	2063	1680	2432	2320
YCL019W	30	78	116	35	14	29	51	27	86	19	36	42
YCL020W	0	0	0	0	0	0	0	0	0	0	0	0
YCL021W-A	50	187	287	123	60	190	134	75	287	79	198	164
YCL022C	0	0	0	0	0	0	0	0	0	0	0	0
YCL023C	2	4	5	23	14	29	2	3	3	8	20	22
YCL024W	41	171	192	1371	635	1484	151	88	251	1119	2303	2007
YCL025C	309	1017	1154	1926	784	1767	1112	469	1101	1046	1534	1279
YCL026C-A	1	17	20	26	14	40	19	5	35	18	41	35
YCL026C-B	57	191	240	239	75	155	128	99	254	90	202	172
YCL027W	6431	18371	18742	2022	1212	2843	17274	8209	19057	2352	2807	2892
YCL028W	426	1381	1660	2094	916	1901	1291	653	1600	1047	1866	1692
YCL029C	176	603	744	978	456	1182	534	256	710	501	786	937
YCL030C	1772	7086	9474	5480	2568	7144	7965	3299	10289	5611	8000	8460
YCL031C	516	1583	1745	1898	946	2275	1205	662	1688	1002	1998	1847
YCL032W	303	849	958	855	311	815	776	404	910	483	662	631
YCL033C	434	1107	1155	897	272	979	1078	487	1072	493	589	705
YCL034W	509	1484	1530	1320	487	1202	1269	634	1390	627	839	899
YCL035C	1228	4204	4225	2227	1334	3950	3738	1987	3436	1547	2474	3679
YCL036W	147	491	658	1634	708	1468	534	243	705	689	1259	1074
YCL037C	13	61	144	56	38	72	47	25	113	18	50	55
YCL038C	286	1038	1279	386	202	482	759	476	1362	325	580	486
YCL039W	303	1202	1262	733	233	680	737	492	1284	493	797	770
YCL040W	3685	11752	12212	10687	3479	6921	9580	4811	12862	4881	6790	6311
YCL041C	109	316	363	280	91	216	220	105	331	119	197	136
YCL042W	126	313	334	317	133	196	270	143	337	153	177	188
YCL043C	5483	17508	21922	16019	6340	15472	11699	7243	20426	7604	13302	12081
YCL044C	222	566	783	746	258	635	397	252	720	332	618	515
YCL045C	910	3303	4405	2849	1343	3531	2383	1453	4445	1693	3483	2890
YCL046W	17	53	64	45	20	40	44	21	56	25	36	37
YCL047C	220	708	885	548	269	765	595	313	694	303	487	666
YCL048W	29	85	122	39	33	81	166	76	166	51	103	112
YCL048W-A	5	34	29	12	8	18	25	10	47	13	20	20
YCL049C	415	1374	1444	824	384	818	1098	455	1169	447	643	662
YCL050C	1570	4982	5103	4021	1956	5149	4217	2328	5292	2619	4819	4760
YCL051W	227	710	700	588	240	581	565	307	804	382	608	513
YCL052C	485	1440	1728	1088	464	1218	1256	717	1820	723	1326	1158
YCL054W	831	2611	3197	3423	1790	4293	2436	1304	3018	1911	3550	3655
YCL055W	5874	17985	18226	2242	1239	3266	18204	8833	20838	2558	3503	3749
YCL056C	496	1562	1776	476	301	799	1495	722	1531	430	638	742
YCL057C-A	653	1641	1478	1828	653	1940	1519	769	1301	839	1229	1497
YCL057W	809	3157	3878	2399	1017	2465	1933	1423	4274	1191	2605	2261
YCL058C	88	189	213	343	99	305	282	100	211	155	260	272
YCL058W-A	0	0	0	0	0	0	0	0	0	0	0	0
YCL059C	593	1726	2163	2317	1232	3603	1693	808	2097	1387	2630	2788
YCL061C	170	550	779	1994	885	2304	410	250	753	1026	2364	2292
YCL063W	218	698	784	926	419	931	521	261	699	427	805	629
YCL064C	1691	4204	5025	5157	2210	5778	3238	1429	3335	2639	4253	3834
YCL065W	0	0	0	0	0	0	0	0	0	0	0	0
YCL066W	0	0	0	0	0	0	0	0	0	0	0	0
YCL067C	0	0	0	0	1	0	0	0	0	0	0	1
YCL068C	0	0	0	0	0	1	0	0	0	0	0	0
YCL069W	0	0	0	0	0	0	1	0	1	0	0	0
YCL073C	0	0	1	2	0	0	1	0	1	0	0	0
YCL074W	1	0	0	0	0	0	1	0	5	1	3	7
YCL075W	0	0	1	0	0	0	1	0	0	0	1	4
YCL076W	0	0	0	0	0	0	0	0	1	0	0	9
YCR001W	10	44	65	32	14	44	47	22	85	15	38	53
YCR002C	723	2518	2737	2085	946	2452	1893	1028	2669	1155	2243	2112
YCR003W	137	415	416	482	261	634	317	178	341	287	511	473
YCR004C	696	2765	3458	2083	1071	2912	2209	1193	3299	1347	2273	2413
YCR005C	1083	3545	4137	2378	1221	2821	3650	1738	3904	1141	1964	1552
YCR006C	27	71	98	65	18	78	73	53	103	27	72	50
YCR007C	188	613	735	281	136	329	647	362	868	211	383	377
YCR008W	488	1584	2127	1637	788	2173	1137	711	2093	763	1786	1760
YCR009C	3868	14180	16187	3426	2050	5352	10119	5799	14315	2655	4597	4620
YCR010C	243	914	1309	136	69	190	922	363	922	133	156	180
YCR011C	456	1707	2599	1466	609	1729	1158	778	2512	885	1732	1501
YCR012W	19291	68653	75720	39325	16237	38845	54584	26451	73279	18674	35568	33462
YCR013C	1165	3632	5155	2249	843	2290	2991	1466	4790	1268	2231	2133
YCR014C	135	463	632	422	202	575	298	239	570	226	504	496
YCR015C	62	251	336	222	105	263	170	104	311	134	289	254
YCR016W	378	1328	1332	1816	922	2463	1140	596	1211	941	1966	2094
YCR017C	1058	3321	4440	2863	1214	2975	2794	1612	4587	1791	3332	2566
YCR018C	270	951	989	738	366	954	779	365	705	505	769	832
YCR018C-A	6	27	44	18	18	27	16	13	33	11	41	22
YCR019W	262	949	1105	1030	461	1230	761	383	968	528	921	1007
YCR020C	155	428	534	581	252	707	378	200	511	371	709	689
YCR020C-A	192	596	713	488	224	774	509	231	508	320	509	625
YCR020W-B	130	530	566	493	313	976	417	230	597	323	638	811
YCR021C	363	1013	1093	597	228	661	939	523	1191	323	478	495
YCR022C	9	54	69	71	27	78	30	23	49	37	93	81
YCR023C	536	1873	2637	2208	947	2710	1481	790	2745	1168	2476	2314
YCR024C	334	1190	1356	825	414	1036	891	524	1401	455	915	835
YCR024C-A	3225	12180	12821	8020	4175	10230	8113	6558	15971	5925	13850	10015
YCR024C-B	2610	14753	15249	7645	4078	7843	7164	6650	22364	4886	13042	7208
YCR025C	52	174	207	163	74	202	139	79	231	109	161	169
YCR026C	715	2315	3485	2631	1137	2900	1989	1033	3483	1352	2508	2311
YCR027C	247	754	929	640	314	869	653	328	853	356	681	631
YCR028C	339	1035	1207	1067	425	1036	737	424	1271	624	1157	804
YCR028C-A	652	2213	2130	2402	1230	3069	1837	1029	1955	1458	2800	2630
YCR030C	461	1519	1979	1074	416	959	1063	642	1994	705	1136	839
YCR031C	6976	20235	22256	19052	9506	27357	17770	8444	18496	11312	18302	21659
YCR032W	217	781	1388	486	255	669	522	359	1534	292	672	655
YCR033W	389	1380	1835	1284	526	1387	853	554	1665	559	1046	1049
YCR034W	828	2655	3061	5887	2190	5149	2543	1726	3736	2916	7108	4611
YCR035C	780	2322	2752	2191	966	2718	1906	857	2361	986	1955	1999
YCR036W	1145	3434	4192	2338	1075	3107	2666	1362	3454	1345	2135	2311
YCR037C	535	1799	2045	1613	669	1551	1343	763	1957	915	1790	1296
YCR038C	63	258	302	242	107	274	210	123	329	135	229	223
YCR038W-A	0	0	0	0	0	0	0	0	0	0	0	0
YCR039C	0	0	0	0	0	0	0	0	0	0	0	0
YCR040W	0	0	1	0	0	0	0	0	0	0	0	0
YCR041W	4	19	32	10	6	25	11	10	35	12	17	48
YCR042C	380	1520	2069	1132	539	1198	1028	630	2073	761	1374	1301
YCR043C	306	827	1023	965	454	1186	819	452	932	533	869	1022
YCR044C	335	1016	1141	1052	425	1043	751	502	1195	592	1040	848
YCR045C	125	371	466	749	259	705	321	146	424	335	584	481
YCR045W-A	0	0	0	0	0	0	0	0	0	0	0	0
YCR046C	191	577	575	1012	298	814	575	238	541	425	604	533
YCR047C	270	676	764	1313	457	1082	723	330	602	515	838	794
YCR047W-A	0	0	0	0	0	0	0	0	0	0	0	0
YCR048W	144	402	468	554	227	482	367	205	501	258	456	327
YCR049C	4	17	13	18	6	18	12	5	23	9	16	14
YCR050C	5	13	16	23	6	23	13	10	25	13	17	14
YCR051W	725	1573	1944	2126	772	1956	1700	778	1741	1178	1532	1597
YCR052W	631	1793	2243	2034	795	2068	1497	666	2013	878	1374	1499
YCR053W	2966	10214	11212	10264	4530	10682	7784	5041	12766	6889	13835	10695
YCR054C	256	950	1000	1034	473	1097	623	461	1208	527	1408	1016
YCR057C	858	2778	3517	4199	1803	3946	2127	1312	3597	1822	4261	3253
YCR059C	438	1123	1254	1320	495	1316	1106	463	1193	694	938	964
YCR060W	204	525	575	674	288	840	553	252	451	399	506	542
YCR061W	114	307	374	528	157	369	235	91	386	256	333	328
YCR063W	36	108	106	72	27	61	84	46	117	52	72	77
YCR064C	2	12	13	21	7	19	11	8	8	8	13	7
YCR065W	129	385	566	2052	809	1787	304	180	614	714	1360	981
YCR066W	119	418	445	452	228	520	361	188	483	259	449	438
YCR067C	515	1847	2261	1967	786	1764	1355	842	2335	1031	2207	1536
YCR068W	274	765	917	466	197	439	633	308	851	300	453	355
YCR069W	593	1838	2160	1256	485	1262	1592	870	2289	703	1153	1086
YCR071C	109	327	350	386	199	493	298	136	263	184	361	412
YCR072C	455	1487	1669	2582	1093	2249	1247	635	1712	1149	2349	1747
YCR073C	465	1445	2365	974	392	1035	1096	712	2517	530	1046	856
YCR073W-A	202	646	1005	619	234	589	564	201	907	270	418	475
YCR075C	59	219	252	411	128	332	226	93	236	150	249	208
YCR075W-A	83	223	193	175	80	240	215	131	184	105	165	184
YCR076C	259	646	693	747	250	638	621	310	608	378	479	488
YCR077C	700	2310	2572	2360	992	2167	1513	939	2654	1107	2251	1869
YCR079W	289	673	668	683	214	532	678	304	757	353	464	470
YCR081C-A	0	0	0	0	0	0	0	0	0	0	0	0
YCR081W	105	408	740	376	171	385	273	196	782	166	409	374
YCR082W	250	848	1089	719	415	1293	721	408	922	458	826	1135
YCR083W	134	453	596	213	123	490	341	171	477	143	227	370
YCR084C	789	2401	2678	3819	1323	2886	1816	968	2959	1496	2602	2132
YCR085W	0	5	9	17	9	16	8	4	8	7	9	9
YCR086W	107	311	289	481	169	438	275	159	251	197	287	282
YCR087C-A	0	0	0	0	0	0	0	0	0	0	0	0
YCR087W	19	118	143	148	62	211	136	48	107	84	172	174
YCR088W	1626	5583	6990	3386	1656	3756	3794	2058	6622	1849	2878	3104
YCR089W	29247	98868	141269	11117	5611	13143	66414	47964	147486	10541	16453	13106
YCR090C	31	165	192	385	189	558	147	91	215	234	460	493
YCR091W	91	229	309	215	113	245	221	125	390	179	307	310
YCR092C	179	610	916	875	394	1015	436	271	784	490	1001	914
YCR093W	495	1929	2835	1902	914	2149	1304	1015	3409	1111	2979	2160
YCR094W	230	779	1024	759	381	940	575	370	998	379	791	783
YCR095C	141	462	570	365	182	483	318	189	556	277	489	526
YCR095W-A	13	42	56	29	11	37	26	21	51	20	40	31
YCR096C	0	0	0	0	0	0	0	0	0	0	0	0
YCR097W	167	654	660	275	185	525	495	320	516	233	458	568
YCR097W-A	0	0	0	0	0	0	0	0	0	0	0	0
YCR098C	34	152	151	145	70	163	136	77	224	115	198	179
YCR099C	115	341	543	87	46	129	277	146	535	66	127	126
YCR100C	149	574	841	166	61	212	418	281	908	130	218	197
YCR101C	79	265	336	62	29	79	191	135	346	53	94	81
YCR102C	26	84	85	106	43	111	108	50	135	105	159	140
YCR102W-A	1	8	9	9	1	7	5	6	15	4	14	6
YCR104W	4	8	9	4	9	10	6	5	14	9	14	11
YCR105W	102	320	331	309	140	304	262	155	402	210	360	313
YCR106W	75	337	558	323	144	362	233	167	641	183	424	360
YCR107W	70	276	400	297	144	347	177	140	444	174	336	315
YCR108C	0	0	0	0	0	0	0	0	0	1	0	0
YDL001W	145	568	707	645	330	819	444	271	679	354	679	720
YDL002C	255	767	861	735	358	953	621	325	811	432	789	814
YDL003W	14	79	92	8975	3490	9632	105	54	146	2344	4607	4647
YDL004W	674	1724	1810	2718	1011	2790	1878	907	1979	1358	2062	2443
YDL005C	215	778	943	825	430	1029	576	301	941	486	848	880
YDL006W	250	831	951	696	278	807	619	311	925	386	699	669
YDL007C-A	0	0	0	0	0	0	0	0	0	0	0	0
YDL007W	1849	5379	6160	4409	1981	5377	4138	2153	5608	3027	4524	4943
YDL008W	180	486	590	564	227	650	528	204	415	282	454	428
YDL009C	80	175	216	377	166	495	221	101	250	245	503	572
YDL010W	156	470	538	837	403	1061	468	222	525	527	1102	1219
YDL011C	4	34	24	50	20	46	21	16	16	27	73	65
YDL012C	487	1405	1553	1605	604	1695	1251	637	1253	834	1100	1121
YDL013W	287	844	1048	1011	425	1082	684	351	890	537	845	839
YDL014W	2596	7626	9401	11334	4669	11986	5601	3064	8009	5124	9157	8274
YDL015C	1501	4935	5181	5219	2467	5487	3708	2727	5686	2892	6642	4802
YDL016C	116	283	366	349	113	367	205	151	343	214	347	304
YDL017W	139	485	506	805	394	925	409	213	533	428	868	798
YDL018C	104	335	312	1284	547	1426	241	132	340	569	1297	1207
YDL019C	271	992	1517	1018	413	1185	780	411	1354	590	960	996
YDL020C	942	3122	3324	2072	977	2599	2171	988	2854	1509	2811	2705
YDL021W	144	512	523	89	34	100	481	219	548	55	115	113
YDL022C-A	0	2	1	1	0	1	1	0	2	0	1	0
YDL022W	3462	9579	11309	2423	896	2597	7799	3906	10588	1255	1718	1776
YDL023C	110	411	309	92	30	63	289	135	391	36	74	50
YDL024C	13	72	99	41	25	81	88	50	146	42	66	75
YDL025C	282	928	1149	780	367	951	872	373	1032	566	798	839
YDL025W-A	0	0	0	0	0	0	0	0	0	0	0	0
YDL026W	27	67	51	42	17	45	45	32	53	29	35	28
YDL027C	342	1256	1440	718	359	847	868	604	1534	464	921	809
YDL028C	133	459	660	536	268	667	309	204	645	259	535	513
YDL029W	2073	6647	7477	4047	1968	5236	4958	2510	6882	2162	3767	4207
YDL030W	155	517	580	671	357	797	414	211	598	350	658	720
YDL031W	655	2297	2712	2445	1500	3687	1781	905	2710	1349	2788	3213
YDL032W	1	3	4	13	4	4	7	7	12	7	4	7
YDL033C	103	277	287	431	151	379	259	119	289	198	305	290
YDL034W	4	41	26	24	13	29	18	15	31	8	31	21
YDL035C	299	1096	1453	924	497	1206	862	494	1608	583	1117	1178
YDL036C	144	534	589	557	271	669	468	236	649	404	805	658
YDL037C	140	506	582	705	394	553	474	418	913	317	1022	502
YDL039C	491	1710	1898	2648	1262	1972	1616	1434	3248	1245	3616	1958
YDL040C	784	2687	3490	2809	1337	2978	1908	1129	3662	1499	3394	2947
YDL041W	7	12	24	29	6	14	13	7	14	17	15	13
YDL042C	192	605	672	893	382	960	334	258	630	391	905	746
YDL043C	163	530	598	506	242	563	392	217	526	248	495	472
YDL044C	103	351	401	345	189	508	277	143	321	193	360	425
YDL045C	339	1062	1175	678	315	718	836	462	1091	396	702	643
YDL045W-A	192	558	573	635	341	846	510	261	430	320	563	734
YDL046W	780	2324	2122	2715	991	2554	1969	1102	2246	1734	2720	2217
YDL047W	666	1974	1898	2308	867	2071	1593	669	1697	1110	1795	1632
YDL048C	710	1911	1814	1100	349	776	2367	1217	2977	584	995	861
YDL049C	38	155	136	152	40	165	123	46	159	64	118	104
YDL050C	37	119	176	120	73	255	89	47	136	95	178	207
YDL051W	576	2007	2413	2689	1436	4302	1777	880	2396	1635	2906	3465
YDL052C	542	1821	1921	2069	922	2266	1452	717	1663	1002	1722	1837
YDL053C	383	1358	1554	1171	640	1451	1097	662	1589	826	1169	1369
YDL054C	227	785	939	1508	509	1446	855	499	1085	956	1741	1327
YDL055C	5725	18482	20465	39780	14610	38947	14874	8609	21158	11218	24281	20223
YDL056W	286	933	1180	849	408	907	628	394	1018	414	840	766
YDL057W	175	549	575	330	116	359	464	237	552	188	284	262
YDL058W	438	1596	2487	1343	665	1828	1072	702	2370	731	1477	1630
YDL059C	45	126	148	179	65	208	113	60	142	87	152	204
YDL060W	766	2507	3213	3656	1706	4087	2191	1121	3379	1843	3633	3176
YDL061C	2496	7598	6975	6880	3762	11134	6472	3552	5587	4199	9195	9683
YDL062W	13	49	65	117	37	128	43	35	64	58	149	98
YDL063C	336	1201	1382	2144	981	2210	894	602	1630	1002	2492	1769
YDL064W	221	633	684	873	384	1095	475	309	630	443	870	929
YDL065C	345	1131	1168	1469	701	1907	920	617	1103	744	1487	1534
YDL066W	904	3213	4757	3010	1414	4022	2747	1523	4657	2069	3429	3707
YDL067C	399	991	938	1316	492	1432	978	542	974	699	1216	1223
YDL068W	3	10	21	14	6	15	8	1	14	7	18	18
YDL069C	33	105	129	98	74	181	79	52	169	61	135	140
YDL070W	1106	4223	4573	2658	1469	3695	3115	1892	5458	1320	3130	3307
YDL071C	28	87	78	96	43	102	66	35	84	50	80	83
YDL072C	2016	5691	5844	3086	1324	3910	5071	2747	5977	1926	2914	3130
YDL073W	365	1275	1780	1260	648	1618	831	521	1743	672	1512	1364
YDL074C	352	1426	1884	1594	810	1983	968	624	1792	815	1779	1592
YDL075W	8701	20088	22228	26974	10725	33283	23123	9007	18934	17209	24526	28678
YDL076C	246	766	957	573	312	738	641	357	904	385	650	637
YDL077C	178	691	976	693	305	782	447	300	931	392	941	767
YDL078C	766	2550	2765	1950	793	2215	1959	1115	2609	1111	1834	1759
YDL079C	91	400	412	402	186	474	255	178	398	257	455	408
YDL080C	306	989	1206	914	397	981	886	482	1267	554	947	846
YDL081C	4569	13219	15721	14616	7132	23347	10814	5984	13764	9494	16278	21134
YDL082W	4728	13722	14416	15780	7515	20621	11320	6252	12960	9549	16996	17054
YDL083C	6666	19159	19484	23806	10036	25969	17122	9377	19298	15386	26992	23503
YDL084W	2090	7339	9643	6884	3404	9549	5205	3040	9799	3852	7796	7826
YDL085C-A	225	814	875	321	224	672	595	391	693	222	387	606
YDL085W	29	87	104	57	17	58	88	33	120	43	59	51
YDL086C-A	0	0	0	0	0	0	0	0	0	0	0	0
YDL086W	591	1768	1660	1404	614	1669	1389	828	1529	780	1318	1481
YDL087C	75	227	271	256	124	260	178	80	226	125	190	215
YDL088C	389	1209	1456	1372	629	1392	931	527	1446	749	1475	1248
YDL089W	152	645	691	527	274	720	524	337	872	549	1019	913
YDL090C	102	380	473	475	234	613	289	175	417	347	637	583
YDL091C	194	620	723	425	182	495	410	230	600	306	573	562
YDL092W	409	1184	1251	1317	594	1829	1051	595	1041	860	1315	1531
YDL093W	121	427	573	1054	387	1033	386	239	723	547	1447	1070
YDL094C	23	53	75	113	34	142	42	25	83	51	137	123
YDL095W	1239	4468	5980	7679	3009	7637	3039	1806	5774	3551	7658	6200
YDL096C	23	64	63	123	36	84	48	42	64	61	105	86
YDL097C	1573	5189	5929	4573	2089	5452	3709	2071	5595	2498	4719	4781
YDL098C	104	319	294	319	170	469	218	110	254	183	283	426
YDL099W	689	2038	1945	1975	1056	2581	1807	943	1649	1218	1793	2335
YDL100C	1399	5217	5866	4755	2262	5791	3598	2134	5913	2630	4951	5007
YDL101C	130	436	553	1998	876	2598	270	156	465	964	2272	2156
YDL102W	148	509	704	1623	754	1877	364	238	710	816	2179	1817
YDL103C	266	1046	1323	2228	931	2453	660	413	1276	1301	2807	2551
YDL104C	39	147	158	262	101	323	113	85	165	167	411	328
YDL105W	15	102	127	422	217	480	56	36	112	186	445	438
YDL106C	158	650	740	858	355	837	448	259	711	407	867	770
YDL107W	96	290	347	322	149	352	244	104	245	155	284	282
YDL108W	211	650	690	753	274	804	573	274	683	361	559	607
YDL109C	118	378	505	390	134	367	264	150	427	183	278	318
YDL110C	466	1311	1397	811	320	952	1170	475	1079	473	497	676
YDL111C	454	1391	1600	1659	696	1891	1010	575	1503	817	1600	1559
YDL112W	477	1789	2503	1729	892	2268	1349	820	2715	923	2176	1973
YDL113C	302	1095	1522	484	263	708	676	404	1469	280	537	625
YDL114W	3	29	18	4	2	15	48	11	65	24	27	38
YDL114W-A	8	30	22	28	10	32	23	9	30	8	21	24
YDL115C	286	919	1132	826	349	1017	805	382	1044	468	716	726
YDL116W	407	1422	1893	1407	704	1692	934	622	1946	812	1746	1503
YDL117W	312	954	1350	863	409	976	774	446	1432	567	1202	1015
YDL118W	20	66	62	31	14	41	80	33	76	25	34	27
YDL119C	209	664	726	289	131	366	540	299	688	189	273	317
YDL120W	323	1013	1269	1106	585	1551	906	442	942	646	1208	1456
YDL121C	266	842	955	961	597	1615	737	395	879	626	1186	1362
YDL122W	726	2380	3293	2843	1213	3194	1863	1030	3212	1599	3051	2840
YDL123W	244	720	867	414	148	398	609	320	869	308	384	354
YDL124W	2455	7510	8006	6081	2292	5476	5367	3388	8637	3372	5925	5274
YDL125C	1375	3971	3769	3398	1407	3982	3270	1819	3679	2024	3485	3195
YDL126C	2917	10521	13986	7804	3418	8633	6981	4321	14241	4119	7910	7625
YDL127W	3309	10312	10342	2840	1284	3125	8508	4548	10861	1423	2584	2530
YDL128W	883	2535	3267	2511	965	2387	2411	1146	3003	1486	2566	2052
YDL129W	63	171	228	373	132	335	169	78	252	165	375	329
YDL130W	6584	15655	15178	19517	7288	20072	15619	7859	12408	11860	18086	17250
YDL130W-A	571	1639	1710	877	410	1140	1560	851	1483	562	882	960
YDL131W	875	2911	3619	3532	1551	4346	2994	1688	4118	2461	5277	4315
YDL132W	598	2393	2637	1318	642	1645	1515	946	2605	785	1565	1568
YDL133C-A	1375	3441	4540	3405	1581	6595	2536	1623	2509	2048	3960	6346
YDL133W	287	972	1347	711	350	990	787	450	1331	529	931	915
YDL134C	977	2930	3499	2145	851	2464	2270	1187	3159	1333	2030	1902
YDL135C	1344	4852	6205	1984	1311	3734	3930	2081	5748	1387	2575	3543
YDL136W	1008	2467	2642	3115	1325	3635	2413	1043	1953	1963	2716	3263
YDL137W	1845	5821	5725	4042	1772	4922	4861	2652	5610	2207	3870	3850
YDL138W	266	806	995	629	267	641	690	369	995	601	936	806
YDL139C	160	413	475	398	154	489	434	200	394	239	289	449
YDL140C	1333	4163	6466	4777	1856	4020	3009	1944	7104	2364	4541	3575
YDL141W	237	884	1264	900	373	842	590	396	1267	471	979	821
YDL142C	169	612	718	420	162	438	456	270	680	246	467	423
YDL143W	1809	6047	7098	6411	2738	6944	4505	2402	6655	3464	6463	5877
YDL144C	385	1151	1399	1210	457	1077	978	517	1356	615	911	911
YDL145C	1433	5371	6573	5849	2364	5526	3868	2498	7226	3114	6597	5276
YDL146W	176	662	812	282	147	369	450	281	850	180	418	374
YDL147W	1057	3771	4964	2842	1561	3861	2382	1661	4906	1781	3760	3660
YDL148C	632	2127	2598	2757	1497	3445	1749	967	2640	1340	3434	2922
YDL149W	100	357	470	250	98	306	221	134	461	148	349	268
YDL150W	326	877	1019	1229	570	1534	871	376	1027	764	1151	1278
YDL151C	13	44	49	75	35	69	49	38	64	50	75	69
YDL152W	18	30	30	54	14	41	34	14	16	29	47	31
YDL153C	706	2122	2567	2939	1459	3681	1864	990	2586	1688	3233	3113
YDL154W	87	295	440	293	149	424	118	74	263	155	417	376
YDL155W	149	563	633	1101	484	1167	445	238	677	481	960	927
YDL156W	68	180	196	686	243	646	134	61	194	334	700	633
YDL157C	220	528	565	852	457	1290	440	223	511	593	1195	1356
YDL158C	26	81	99	94	40	107	42	36	118	78	135	131
YDL159C-B	0	0	0	0	0	0	0	0	0	0	0	0
YDL159W	148	514	562	484	257	486	398	215	546	272	474	455
YDL159W-A	0	1	2	1	0	0	0	0	3	0	3	0
YDL160C	197	670	1134	492	231	548	386	292	1116	249	469	456
YDL160C-A	70	186	235	260	101	321	169	82	162	129	241	237
YDL161W	878	2709	3140	2792	1363	3279	2383	1084	2543	1510	2319	2478
YDL162C	1	5	1	10	5	23	2	0	0	7	15	11
YDL163W	1	6	13	26	8	19	6	1	14	15	27	10
YDL164C	210	755	858	2786	1173	3036	453	287	854	1407	3394	2922
YDL165W	263	734	762	697	309	878	624	311	728	459	683	719
YDL166C	219	640	698	911	409	1130	651	303	639	489	776	925
YDL167C	370	1272	1658	1939	1012	2166	1021	528	1604	960	2042	1933
YDL168W	1424	4381	4905	4153	1888	4575	3980	2036	5402	2632	4272	4491
YDL169C	60	222	218	38	20	60	185	80	180	32	39	60
YDL170W	175	735	834	496	275	743	650	358	1096	423	902	894
YDL171C	745	2145	3643	2367	894	2613	2478	1251	4287	1719	2755	2849
YDL172C	29	90	111	68	21	86	70	43	76	33	75	74
YDL173W	503	1302	1322	1182	467	1122	1265	575	1180	635	870	915
YDL174C	906	2876	3737	3328	1318	3308	2305	1297	3801	1841	2909	2692
YDL175C	183	689	732	655	293	731	514	246	701	353	677	680
YDL176W	106	324	474	312	152	387	290	153	487	186	336	365
YDL177C	71	206	219	185	109	264	180	89	180	111	167	237
YDL178W	641	2193	2630	2774	1347	3384	1914	916	2554	1703	2772	2802
YDL179W	52	180	211	97	45	164	140	60	153	85	124	126
YDL180W	163	497	607	586	247	632	488	254	680	406	847	661
YDL181W	181	439	479	663	244	523	409	276	637	254	434	464
YDL182W	591	1645	1690	5046	2012	4608	2201	1142	2617	2917	6406	4953
YDL183C	37	116	122	177	86	235	135	68	158	127	302	233
YDL184C	2234	5200	6819	6127	2723	10045	5945	2267	4012	3417	5403	8122
YDL185C-A	46	155	154	94	37	93	118	78	175	41	121	83
YDL185W	3623	13069	16635	7824	3874	9158	9008	6728	18694	4794	10845	8864
YDL186W	32	99	125	82	21	79	149	60	132	48	69	73
YDL187C	1	4	1	0	4	3	1	2	7	4	4	2
YDL188C	332	1062	1201	689	332	821	699	476	1193	421	798	709
YDL189W	266	882	1044	1014	469	1086	693	392	994	480	818	888
YDL190C	556	2146	2601	1360	678	1563	1383	956	2653	785	1684	1549
YDL191W	2393	5481	5958	6597	2539	6582	6230	2896	5158	4412	5859	6038
YDL192W	2430	7679	8026	7973	4071	12063	5985	3336	7301	4559	8855	9888
YDL193W	176	620	813	640	331	881	442	253	757	347	728	786
YDL194W	86	317	442	286	146	386	299	185	542	214	369	397
YDL195W	983	3214	4410	4653	1647	3503	2267	1508	4687	2329	4645	3209
YDL196W	3	11	10	25	11	17	11	4	14	15	32	13
YDL197C	129	447	509	1705	699	1628	358	201	494	774	1593	1358
YDL198C	621	2104	2048	2342	901	2395	2101	1129	2528	1933	2911	2746
YDL199C	91	267	375	221	66	215	221	123	359	155	344	245
YDL200C	145	432	469	330	155	461	355	222	406	211	385	441
YDL201W	433	1338	1665	1711	794	2127	1095	575	1459	905	1655	1630
YDL202W	179	538	599	761	354	839	446	206	512	334	583	659
YDL203C	163	533	747	524	255	693	403	238	662	315	594	613
YDL204W	113	379	505	382	167	395	326	160	473	236	375	363
YDL205C	261	824	940	931	438	1094	687	406	1087	493	1069	949
YDL206W	172	640	759	387	194	466	392	303	795	221	462	427
YDL207W	322	1188	1362	1194	547	1365	855	484	1245	564	1167	1066
YDL208W	966	2823	3145	3546	1825	5583	2806	1185	2650	2062	2980	4006
YDL209C	87	253	368	394	194	536	274	134	294	243	381	396
YDL210W	26	84	124	102	45	112	85	39	113	69	111	102
YDL211C	39	174	214	777	261	709	165	73	211	302	511	424
YDL212W	981	2765	2979	3354	1402	3962	2564	1283	3053	2196	3645	3461
YDL213C	752	2400	2533	2093	1183	3688	2179	1089	2050	1275	2071	2794
YDL214C	38	192	296	176	93	255	190	93	289	167	317	286
YDL215C	466	1549	1781	1579	699	1689	1148	709	1892	992	1880	1693
YDL216C	81	256	358	188	109	262	201	118	367	107	193	220
YDL217C	205	540	632	690	266	626	439	243	584	284	531	567
YDL218W	49	139	177	207	66	171	120	62	143	136	181	125
YDL219W	147	537	598	644	297	949	433	254	676	361	786	932
YDL220C	68	220	296	457	182	382	213	116	381	236	463	378
YDL221W	25	58	65	93	46	97	49	21	91	50	78	83
YDL222C	40	133	146	97	48	84	93	53	124	43	114	75
YDL223C	198	711	943	441	193	511	518	278	919	223	408	374
YDL224C	258	900	1189	989	405	872	605	350	1263	492	1037	826
YDL225W	535	1794	1963	1805	952	2294	1316	701	1952	1047	1933	2085
YDL226C	764	2439	2788	2637	1171	2657	1665	943	2529	1331	2391	2374
YDL227C	280	975	1466	148	64	232	773	474	1617	129	251	240
YDL228C	246	550	996	979	276	920	684	288	893	473	711	600
YDL229W	4979	16210	18966	17220	7367	15825	13595	8005	20408	9929	20343	13588
YDL230W	245	688	794	480	169	447	732	282	664	281	352	365
YDL231C	381	1347	1944	1306	591	1475	978	525	1837	662	1498	1244
YDL232W	198	489	490	626	282	725	522	274	468	329	662	634
YDL233W	200	672	883	436	197	502	579	315	948	251	442	453
YDL234C	1044	3750	4527	1118	536	1527	3286	2112	5965	956	1747	1662
YDL235C	590	1912	2020	1148	622	1719	1429	809	1637	661	1371	1461
YDL236W	934	3022	3347	3249	1292	3266	2414	1192	3420	1896	3162	2981
YDL237W	446	1595	1914	1018	511	1202	1207	693	1989	593	1142	1075
YDL238C	120	380	546	145	78	166	332	144	560	85	158	151
YDL239C	122	533	909	173	120	276	290	226	864	144	291	281
YDL240C-A	1	3	4	1	3	1	1	1	3	1	3	3
YDL240W	95	456	610	361	195	429	341	169	609	198	425	395
YDL241W	163	492	660	173	103	339	647	307	658	186	277	310
YDL242W	22	78	88	66	39	75	52	26	92	49	82	56
YDL243C	215	632	907	1115	358	1063	685	314	917	701	936	872
YDL244W	8	49	48	57	14	46	46	28	63	40	53	58
YDL245C	6	7	19	18	5	21	13	11	26	11	34	27
YDL246C	1	1	4	2	2	5	6	3	4	2	1	3
YDL247W	6	11	15	7	2	10	8	5	12	7	13	5
YDL247W-A	2	0	2	0	1	1	1	0	2	0	1	0
YDL248W	80	285	319	247	120	217	277	196	432	153	293	235
YDR001C	1747	6414	8261	2167	1193	2966	3845	2316	7894	1389	2418	2478
YDR002W	2496	8588	10450	6647	3837	11284	7398	3399	8544	4085	7095	8630
YDR003W	279	745	802	589	264	690	684	265	750	363	468	553
YDR003W-A	40	184	202	125	61	182	118	86	171	62	118	172
YDR004W	217	693	849	1045	489	1394	574	282	870	657	1145	1205
YDR005C	304	1085	1128	1044	531	1417	707	459	1184	625	1294	1220
YDR006C	411	1519	1988	2004	850	2036	1014	702	2123	1086	2203	1665
YDR007W	164	486	557	598	221	654	491	247	524	365	535	533
YDR008C	10	38	47	27	21	57	25	21	38	24	44	40
YDR009W	57	174	198	253	102	211	189	102	270	170	334	303
YDR010C	7	31	48	57	29	56	32	25	55	34	72	63
YDR011W	3020	9439	12289	10588	4737	11906	7939	5519	15357	6897	16183	11909
YDR012W	2408	6630	7972	9142	3324	8701	5361	3238	8218	4874	9319	7390
YDR013W	103	318	310	679	294	860	296	111	303	357	712	762
YDR014W	45	203	293	349	213	448	177	86	290	180	509	400
YDR014W-A	1	4	4	9	0	11	2	3	1	9	12	14
YDR015C	0	0	0	0	0	0	0	0	0	0	0	0
YDR016C	60	143	146	244	110	287	176	98	155	144	226	214
YDR017C	385	1358	1698	1746	827	1972	989	607	1739	836	1923	1664
YDR018C	41	125	131	115	36	105	114	64	154	71	130	117
YDR019C	94	441	583	604	365	932	472	187	553	384	563	718
YDR020C	96	306	353	420	211	504	288	151	333	218	381	378
YDR021W	114	396	486	643	368	879	368	195	504	348	699	697
YDR022C	135	357	402	286	142	374	346	131	327	168	215	275
YDR023W	3040	10329	13321	9821	5146	13879	7399	4445	12917	5997	12130	11970
YDR024W	9	23	51	35	15	32	29	9	51	20	31	32
YDR025W	5687	15965	16727	21671	8269	22190	15143	7155	15132	11633	19417	17375
YDR026C	485	1527	1904	1267	601	1527	1253	621	1610	688	1141	1227
YDR027C	219	913	1175	520	293	701	533	321	1028	275	559	570
YDR028C	871	2974	4277	2244	1075	2679	2219	1338	4293	1319	2573	2397
YDR029W	28	112	116	63	30	71	63	40	109	36	100	76
YDR030C	63	231	272	203	111	256	174	101	256	119	219	231
YDR031W	34	143	137	57	31	99	120	53	114	22	25	80
YDR032C	1188	4331	4696	2511	1201	3074	3633	1943	4523	1484	2278	2674
YDR033W	523	1532	1674	1958	670	1458	1790	1219	2662	2187	4933	3226
YDR034C	266	1008	1224	866	435	982	773	487	1465	519	1309	1074
YDR034C-A	2	13	31	8	6	6	4	4	30	0	14	8
YDR034C-C	0	0	0	0	0	0	0	0	0	0	0	0
YDR034C-D	41	131	198	103	43	72	67	53	187	45	112	101
YDR034W-B	156	557	592	189	135	493	427	291	483	147	297	402
YDR035W	1527	5381	7171	3768	1851	5196	4811	2275	7178	3181	5058	5850
YDR036C	277	1085	1338	1357	565	1372	670	451	1201	651	1310	1111
YDR037W	7199	25642	30028	24400	11788	31730	20895	11231	31092	16224	30261	28835
YDR038C	55	151	253	158	81	192	136	92	312	106	181	165
YDR039C	0	0	0	0	0	0	0	0	0	0	0	0
YDR040C	49	205	313	165	81	196	142	78	259	125	196	162
YDR041W	211	645	634	644	362	917	676	242	646	360	703	760
YDR042C	8	28	29	73	32	104	23	21	42	60	153	150
YDR043C	240	797	749	354	168	463	712	419	832	272	499	499
YDR044W	231	665	647	1153	459	973	934	425	950	683	1258	1095
YDR045C	147	585	705	633	382	1036	553	220	548	323	581	898
YDR046C	1273	4105	5043	5494	1971	5037	3524	1761	5203	2779	4830	3935
YDR047W	738	2407	2600	3082	1341	3246	1860	1027	2600	1531	2783	2721
YDR048C	13	27	23	10	12	26	16	14	35	10	33	33
YDR049W	339	1031	1173	892	477	1183	844	407	1114	511	941	983
YDR050C	19695	63380	67592	43295	19489	54352	55386	23560	58352	22512	38043	43111
YDR051C	322	1073	1270	1087	507	1367	773	428	1069	678	1127	1107
YDR052C	348	1118	1258	1963	947	2202	879	498	1118	971	2166	2097
YDR053W	5	16	13	15	15	34	11	5	17	19	53	36
YDR054C	601	1935	1965	1840	818	1951	1623	839	2085	1001	1917	1739
YDR055W	3150	8192	8289	3726	1198	3598	8275	4749	9919	2323	3617	3302
YDR056C	295	1039	1162	941	406	1258	950	375	1158	544	915	1161
YDR057W	236	820	1014	601	283	721	668	382	1049	349	692	696
YDR058C	67	258	275	194	108	241	213	125	270	119	219	285
YDR059C	289	715	676	552	175	491	751	402	809	333	539	474
YDR060W	819	3073	3988	4179	2166	5127	2307	1406	4180	2056	4943	4271
YDR061W	325	983	1410	949	388	1190	855	417	1251	483	897	800
YDR062W	1189	4428	5370	4087	2008	5252	3030	2091	5809	2214	4890	4262
YDR063W	275	895	968	726	378	1036	812	446	853	484	888	960
YDR064W	9824	24651	25688	32758	13130	36916	24174	11796	25013	20199	32561	30637
YDR065W	103	363	460	385	199	521	304	189	503	192	413	476
YDR066C	72	232	277	196	105	292	199	94	255	101	181	225
YDR067C	197	721	774	585	308	800	636	318	751	321	716	741
YDR068W	364	1181	1359	1231	627	1666	1101	578	1155	785	1280	1547
YDR069C	182	672	955	356	188	429	406	286	918	239	509	415
YDR070C	14	49	56	37	13	44	65	25	56	23	29	34
YDR071C	829	2678	3070	1923	1052	3151	2151	1146	2449	1148	2051	2625
YDR072C	748	2463	2790	2122	903	2331	1861	1128	2832	1140	2267	1632
YDR073W	204	697	858	625	285	801	589	319	790	393	686	632
YDR074W	988	3289	4099	1988	903	2345	2335	1394	4269	1278	1980	2026
YDR075W	92	352	397	596	306	715	315	143	395	318	651	624
YDR076W	60	249	287	397	176	376	168	137	293	259	620	477
YDR077W	18511	50216	64486	103708	34977	70842	44050	22153	62666	57688	73901	56197
YDR078C	49	210	197	187	119	304	152	85	176	106	224	252
YDR079C-A	59	201	230	150	94	275	154	86	151	92	148	284
YDR079W	110	285	263	260	126	384	270	149	244	170	303	302
YDR080W	199	866	1038	598	325	788	504	361	1104	358	924	799
YDR081C	314	1134	1300	1188	597	1320	837	503	1345	694	1479	1176
YDR082W	121	389	593	497	263	691	330	175	496	256	446	528
YDR083W	371	1249	1527	1653	925	2260	933	584	1497	903	2021	1883
YDR084C	113	371	371	510	226	601	296	142	356	294	483	467
YDR085C	2525	7792	10030	1091	559	1536	6218	3393	10309	1060	1552	1810
YDR086C	739	2347	2224	2632	1467	4261	1739	982	1746	1727	3229	3931
YDR087C	510	1591	2107	2144	960	2900	1337	693	1803	1078	2038	2107
YDR088C	286	819	897	713	364	912	733	375	832	492	727	892
YDR089W	75	394	629	374	183	469	302	148	571	235	367	406
YDR090C	290	852	878	840	337	827	693	348	798	426	790	682
YDR091C	1449	4733	5844	5828	2700	6336	3665	2255	6196	3408	7241	5444
YDR092W	92	269	259	251	98	298	284	130	269	161	239	224
YDR093W	361	1192	1988	2071	769	2070	871	526	2060	1035	2036	1695
YDR094W	1	2	10	14	3	11	4	3	12	13	9	11
YDR095C	2	4	8	9	7	9	5	7	7	7	12	10
YDR096W	101	473	593	655	328	723	357	233	643	401	921	748
YDR097C	166	547	736	4406	1805	4932	395	215	709	2192	5564	4805
YDR098C	643	2420	2754	2276	1267	3352	1919	1017	2480	1256	2317	2671
YDR098C-A	0	0	0	0	0	0	0	0	0	0	0	0
YDR098C-B	122	538	840	98	63	230	398	302	990	79	255	287
YDR099W	2535	8563	9589	7430	3436	8174	6269	4252	10085	4478	8591	7441
YDR100W	317	986	1009	724	332	756	790	455	912	408	751	642
YDR101C	820	2742	3499	4940	2064	5254	2117	1313	3557	2610	5727	4262
YDR102C	5	16	40	24	17	20	12	14	25	11	22	26
YDR103W	329	1332	1803	1093	522	1271	825	567	1764	572	1293	1110
YDR104C	87	398	568	306	160	441	297	143	597	172	371	381
YDR105C	341	1169	1378	1068	445	1059	852	484	1324	596	1011	814
YDR106W	12	44	70	26	10	50	39	24	58	21	30	46
YDR107C	1194	4029	4781	724	399	911	2853	1744	4994	646	1100	1008
YDR108W	220	844	1078	641	265	646	507	359	1121	367	736	594
YDR109C	212	747	1026	804	378	993	573	286	992	419	797	840
YDR110W	178	731	1010	977	592	1534	461	272	930	520	1169	1208
YDR111C	379	1244	1439	1500	726	1626	1003	585	1451	892	1954	1358
YDR112W	36	93	94	120	51	130	54	54	98	77	173	105
YDR113C	128	376	391	1751	670	1579	306	152	340	677	1375	1237
YDR114C	31	59	54	179	40	113	87	24	64	86	98	110
YDR115W	168	468	459	854	326	1023	354	188	362	358	763	714
YDR116C	218	695	778	799	395	981	620	283	672	400	732	745
YDR117C	315	1038	1242	1096	502	1254	758	526	1194	537	1205	1101
YDR118W	85	344	444	374	152	418	208	135	477	149	421	351
YDR118W-A	4	12	18	10	6	26	7	5	20	9	12	18
YDR119W	548	2413	3701	2085	1109	2421	1605	1240	3885	1196	2960	2181
YDR119W-A	6	12	10	7	0	10	9	4	6	5	7	7
YDR120C	591	1792	1936	2817	1277	3011	1480	835	2059	1505	3022	2570
YDR121W	148	480	561	660	303	846	483	205	464	378	512	583
YDR122W	391	1556	2265	1070	555	1358	1009	669	2162	642	1241	1228
YDR123C	229	775	977	624	249	644	776	364	1015	336	555	505
YDR124W	1201	3936	4694	461	208	692	3811	2104	5331	412	852	837
YDR125C	466	1652	1960	303	145	361	1352	907	2259	237	493	448
YDR126W	149	482	515	507	189	608	430	214	415	306	518	434
YDR127W	1653	5739	8409	5495	2376	5980	4498	2863	9547	3821	7259	6577
YDR128W	324	1038	1611	1025	451	1149	691	477	1667	534	1089	950
YDR129C	2489	8945	9954	5498	2472	6076	6300	3734	10684	3353	6146	5213
YDR130C	98	349	394	358	147	421	226	133	355	163	245	289
YDR131C	149	584	655	529	256	522	406	275	747	260	609	484
YDR132C	141	459	497	583	266	588	410	230	609	330	703	614
YDR133C	18	61	54	1555	444	1209	112	48	109	248	419	349
YDR134C	84	312	248	7364	2195	5432	586	203	411	985	1456	1234
YDR135C	902	3243	4736	2986	1267	3225	2433	1571	5668	1807	3668	3207
YDR136C	10	28	38	35	14	41	24	14	34	22	30	41
YDR137W	306	1228	1489	1250	590	1491	816	459	1565	664	1427	1310
YDR138W	215	845	1089	754	325	900	533	360	1030	382	893	804
YDR139C	163	560	644	365	263	848	502	210	445	272	400	636
YDR140W	204	649	678	700	320	834	606	317	726	409	716	702
YDR141C	386	1458	2204	881	445	1184	1009	716	2411	494	1204	1152
YDR142C	172	440	516	527	192	476	418	187	589	275	470	505
YDR143C	332	1100	1338	1345	539	1227	873	520	1381	753	1458	1141
YDR144C	996	2987	3394	5970	2321	5649	2600	1541	3803	3410	6938	4950
YDR145W	623	2023	2185	2169	1052	2481	1472	771	2016	1142	1971	2164
YDR146C	10	53	78	68	32	92	60	34	80	36	78	98
YDR147W	164	618	706	412	226	609	435	261	677	255	581	515
YDR148C	746	2282	2634	2057	792	2077	1874	1097	2920	1095	1954	1857
YDR149C	0	2	2	1	1	0	4	4	4	2	1	0
YDR150W	277	1069	1684	849	375	1005	710	525	1883	472	1010	909
YDR151C	349	1191	1260	939	475	1308	831	481	1107	797	1363	1350
YDR152W	724	1939	2373	2706	1190	3181	1675	859	2094	1498	2301	2400
YDR153C	517	1588	1941	1895	835	2030	1360	691	1898	1105	1961	1722
YDR154C	1174	3308	3692	2434	883	2317	3192	1561	3822	1356	1861	1935
YDR155C	6383	18078	16417	12677	4440	10893	16560	8804	17591	6394	10439	9734
YDR156W	233	621	723	740	358	607	616	371	753	422	587	615
YDR157W	32	69	57	79	31	52	64	23	59	31	50	46
YDR158W	2629	9300	11794	8298	3552	10917	8538	4281	13289	7605	12238	12574
YDR159W	238	916	1214	721	382	851	566	401	1260	401	944	737
YDR160W	291	988	1229	942	411	967	669	361	1248	480	903	782
YDR161W	564	1829	2204	2457	1312	3318	1469	786	2165	1409	2868	2686
YDR162C	321	880	919	779	361	1004	909	434	816	501	716	839
YDR163W	257	783	911	723	348	916	698	370	716	465	766	905
YDR164C	471	1692	2000	1242	610	1441	1067	712	2005	687	1395	1274
YDR165W	497	1919	2333	2446	1239	3125	1332	894	2287	1130	3180	2706
YDR166C	281	1088	1343	900	439	1031	649	449	1353	476	1144	898
YDR167W	317	911	981	1139	431	1301	915	433	890	632	929	975
YDR168W	735	2733	3178	1905	1018	2511	1841	1193	3123	1123	2434	2396
YDR169C	310	1039	1169	1049	423	979	725	391	1180	530	943	838
YDR169C-A	3	9	6	3	0	8	3	3	8	4	4	4
YDR170C	734	2424	4304	1922	945	2699	1757	1242	4904	1138	2601	2498
YDR170W-A	59	152	194	155	62	149	121	79	181	115	181	140
YDR171W	1518	4096	3817	1477	556	1600	2734	1411	3205	823	1196	1160
YDR172W	1962	6347	7724	7880	3672	8514	5137	2542	8047	4177	7912	6950
YDR173C	152	488	618	419	225	563	386	218	540	277	479	571
YDR174W	1041	3296	3130	3545	1538	3508	2098	1012	2424	1644	2588	2450
YDR175C	167	562	667	865	350	918	507	254	586	409	709	763
YDR176W	281	981	1141	1003	464	1290	693	369	1003	497	958	1000
YDR177W	879	2718	2754	2399	1172	3249	2301	1244	2554	1468	2485	2568
YDR178W	622	1710	1759	2047	642	1531	1719	908	1958	996	1494	1240
YDR179C	22	92	111	150	74	208	90	60	93	52	153	149
YDR179W-A	100	364	455	589	280	687	281	153	482	375	947	809
YDR180W	60	278	490	857	427	1125	181	124	501	646	1932	1585
YDR181C	158	519	731	577	278	811	472	254	649	300	516	674
YDR182W	428	1279	1537	1311	591	1402	973	551	1642	713	1359	1135
YDR182W-A	3	27	34	41	13	51	22	12	30	20	53	47
YDR183C-A	15	61	69	55	27	55	29	27	118	36	101	66
YDR183W	78	339	347	595	302	805	255	143	299	324	649	698
YDR184C	240	865	901	1443	713	1611	748	413	1038	741	1643	1363
YDR185C	102	288	343	329	170	446	260	141	281	216	374	349
YDR186C	732	2269	2418	2952	1139	2925	1981	1106	2778	1622	3299	2685
YDR187C	39	117	138	175	53	87	122	33	100	79	109	80
YDR188W	1381	4405	5203	5366	1991	4980	3403	1755	5091	2476	4144	3681
YDR189W	625	2200	2572	2162	994	2495	1440	957	2564	1109	2396	2169
YDR190C	1256	3926	4510	4358	2067	4957	3395	1689	4280	2999	4877	4829
YDR191W	89	280	252	207	133	249	222	70	209	289	321	372
YDR192C	157	495	565	590	256	604	437	192	496	331	474	504
YDR193W	10	33	35	36	16	39	24	10	22	14	34	27
YDR194C	375	1493	1991	1427	968	2579	1167	508	1693	803	1522	1957
YDR194W-A	0	0	1	0	0	0	0	0	0	0	0	1
YDR195W	245	934	964	989	487	1207	736	386	960	681	1407	1187
YDR196C	250	809	988	519	278	863	822	338	932	320	514	800
YDR197W	145	494	591	439	225	528	413	241	682	254	616	484
YDR198C	242	810	926	805	416	935	667	399	976	547	1189	1069
YDR199W	8	40	42	36	18	57	38	15	38	17	33	39
YDR200C	149	565	692	552	228	679	425	261	747	263	528	621
YDR201W	71	235	225	275	133	331	214	89	201	135	200	238
YDR202C	191	528	683	329	176	450	411	241	594	205	365	460
YDR203W	10	15	17	9	7	8	18	6	15	6	10	10
YDR204W	256	810	1012	375	179	444	669	326	953	214	343	346
YDR205W	302	947	1191	949	388	922	696	460	1233	561	1130	845
YDR206W	623	2250	2798	2233	1023	2418	1481	914	2910	1146	2658	2205
YDR207C	96	448	429	1235	511	1245	341	211	531	526	1012	912
YDR208W	366	1190	1522	1811	757	1864	942	579	1653	868	1866	1520
YDR209C	499	1589	1917	821	394	1145	1384	720	1729	381	729	876
YDR210C-C	0	0	0	0	0	0	0	0	0	0	0	0
YDR210C-D	19	65	118	50	31	79	55	34	127	63	94	83
YDR210W	0	0	0	0	0	0	0	0	0	0	0	0
YDR210W-A	0	0	0	0	0	0	0	0	0	0	0	0
YDR210W-B	13	31	35	12	8	9	22	17	64	7	27	26
YDR211W	1025	3764	5553	2571	1508	3914	2657	1397	4670	1627	3028	3431
YDR212W	890	3110	4089	3402	1473	3834	2220	1276	4109	1825	3629	3115
YDR213W	83	220	393	212	107	322	219	115	393	121	252	246
YDR214W	1938	6588	5977	4044	1737	4212	5381	3382	8021	2540	4720	4453
YDR215C	9	26	22	13	4	20	24	10	40	16	17	14
YDR216W	209	818	1008	1902	1017	2200	717	525	1748	1035	2403	1831
YDR217C	175	645	955	964	515	1128	520	326	950	540	1280	1175
YDR218C	42	142	146	133	66	209	154	115	208	151	329	258
YDR219C	123	393	464	455	241	535	346	159	420	237	395	459
YDR220C	6	15	14	14	11	9	7	6	14	4	12	16
YDR221W	226	872	1248	619	309	878	636	384	1290	425	708	732
YDR222W	755	2372	2116	2534	911	2184	1792	1041	2568	616	1598	1287
YDR223W	213	725	898	335	142	331	510	352	882	209	397	289
YDR224C	782	2137	2192	16228	4365	13902	2330	1243	2419	4207	10794	8860
YDR225W	840	2411	2266	12372	3458	10559	2407	1455	2374	2692	7416	5534
YDR226W	3206	9891	11213	13069	5206	15160	9621	4483	10478	7149	11245	11203
YDR227W	195	799	1101	730	382	946	508	370	1125	422	981	906
YDR228C	290	1105	1262	856	467	1121	770	445	1090	557	1134	1042
YDR229W	382	1130	1248	748	332	841	864	475	1055	473	621	651
YDR230W	16	44	46	30	21	41	68	31	57	39	37	43
YDR231C	85	245	259	221	81	232	270	97	268	150	182	185
YDR232W	490	1623	2089	1778	732	1710	1208	788	2286	936	1691	1296
YDR233C	3978	12824	13309	14211	5829	14174	10435	6754	14933	9040	17498	12640
YDR234W	634	1944	2587	3155	1295	2910	1856	1008	2902	1932	3930	2922
YDR235W	219	1008	1211	624	372	847	603	411	1177	353	818	723
YDR236C	237	752	873	527	288	784	607	273	624	284	472	556
YDR237W	126	434	469	755	324	866	308	178	384	357	743	575
YDR238C	1206	4467	6370	4359	2060	4991	2762	1665	6366	2217	4625	4275
YDR239C	196	617	811	673	314	813	508	203	733	340	632	664
YDR240C	166	704	775	556	263	642	502	284	775	295	608	531
YDR241W	6	57	68	41	19	79	24	22	54	24	52	39
YDR242W	475	1492	1879	660	312	796	1318	816	2136	442	832	737
YDR243C	177	587	728	537	207	557	447	270	773	272	593	475
YDR244W	242	897	992	839	411	988	623	344	917	536	1043	954
YDR245W	489	1696	2069	1977	1006	2689	1341	729	1962	984	1877	2021
YDR246W	396	1026	1052	721	310	761	1034	489	1055	483	624	679
YDR246W-A	28	42	54	49	17	34	39	13	49	19	46	29
YDR247W	158	485	530	355	111	260	383	306	681	185	334	253
YDR248C	223	797	813	302	176	506	615	334	677	178	299	452
YDR249C	476	1654	2105	574	275	685	1504	1129	2786	382	980	688
YDR250C	5	32	31	21	10	19	23	8	33	15	28	17
YDR251W	1223	4144	4901	1624	737	1761	3128	2055	5576	1028	1966	1739
YDR252W	42	193	185	164	69	146	134	69	151	83	168	134
YDR253C	80	296	331	280	116	298	240	130	320	132	258	222
YDR254W	95	471	634	377	170	436	303	221	686	212	457	419
YDR255C	141	504	635	337	183	411	389	232	731	193	407	353
YDR256C	121	388	476	809	310	729	300	130	404	393	648	537
YDR257C	426	1407	1883	964	589	1434	1131	585	1828	599	1225	1386
YDR258C	600	2668	2957	1278	649	1638	1732	989	3094	974	1803	1980
YDR259C	71	275	363	261	138	318	276	193	401	149	301	271
YDR260C	153	494	562	551	223	602	471	253	549	341	542	514
YDR261C	1237	3752	5084	2017	702	2220	3493	2046	5847	1169	2338	1985
YDR261C-C	0	0	0	0	0	0	0	0	0	0	0	0
YDR261C-D	177	810	1604	371	240	625	593	420	1957	257	695	672
YDR261W-A	0	0	0	0	0	0	0	0	0	0	0	0
YDR261W-B	83	323	528	72	49	112	236	158	551	39	123	104
YDR262W	605	1722	1734	1431	678	1691	1295	720	1546	833	1438	1288
YDR263C	67	295	467	298	136	365	152	113	384	161	409	375
YDR264C	1002	3675	4688	2003	982	2427	2140	1498	4979	1427	2620	2400
YDR265W	131	516	644	352	165	431	321	156	541	214	359	371
YDR266C	395	1408	1828	1305	633	1562	970	579	1860	679	1496	1334
YDR267C	389	1171	1400	1452	609	1559	1074	516	1295	708	1182	1129
YDR268W	109	342	413	396	204	487	281	155	434	186	364	336
YDR269C	2	12	14	6	3	15	1	3	9	8	11	14
YDR270W	157	541	670	570	245	674	297	226	688	404	695	655
YDR271C	2	7	12	9	2	1	4	0	8	2	9	10
YDR272W	701	1968	2196	1325	631	1778	1841	943	2228	931	1451	1673
YDR273W	59	231	380	206	109	261	146	76	254	118	281	239
YDR274C	26	97	155	54	19	57	60	26	80	18	27	26
YDR275W	84	316	445	259	115	348	328	160	415	141	244	244
YDR276C	958	2782	2524	1897	932	2734	2155	1275	2153	1214	2202	2140
YDR277C	92	279	320	197	96	266	293	146	420	227	304	370
YDR278C	0	0	0	0	0	0	0	0	0	1	0	0
YDR279W	119	407	505	1215	566	1468	320	173	526	686	1575	1454
YDR280W	397	1095	1280	1351	652	1713	963	460	1092	739	1224	1350
YDR281C	53	193	255	85	43	122	178	68	221	32	66	68
YDR282C	34	122	151	192	84	216	122	55	131	102	168	188
YDR283C	373	1415	2460	724	380	1022	964	672	2841	586	1163	1077
YDR284C	477	1818	2066	1213	524	1490	1203	744	1978	713	1355	1207
YDR285W	152	592	670	325	183	470	293	221	530	170	316	342
YDR286C	53	125	130	144	69	202	130	72	136	96	118	153
YDR287W	197	571	717	417	182	469	520	252	711	237	460	486
YDR288W	157	498	653	410	240	682	368	221	624	257	568	648
YDR289C	191	739	894	653	334	880	607	301	829	418	673	778
YDR290W	4	21	26	13	7	25	22	14	38	11	26	26
YDR291W	208	796	1037	535	293	719	580	322	1164	374	684	663
YDR292C	626	2178	2539	2074	1059	2605	1625	979	2708	1051	2415	2302
YDR293C	2211	7200	9019	3276	1473	3810	5120	3130	9206	2160	3993	3555
YDR294C	899	2948	3554	2032	865	2302	2130	1210	3530	1218	2104	2003
YDR295C	311	1076	1108	929	496	1244	755	465	1104	569	1097	1182
YDR296W	220	618	698	967	371	1007	593	234	629	486	751	708
YDR297W	487	1328	1346	5584	1821	4608	2030	1018	2364	1965	4211	3152
YDR298C	734	2128	2378	3131	1263	3235	1787	1124	3474	1365	2976	3123
YDR299W	487	1674	2046	3290	1695	3831	1352	769	1874	1633	3606	3167
YDR300C	572	2045	2404	2476	1191	2963	1567	842	2368	1285	2458	2310
YDR301W	221	761	1184	714	293	703	463	300	1098	328	725	610
YDR302W	95	407	436	461	255	594	331	164	418	231	436	424
YDR303C	236	945	1159	962	489	934	542	389	1192	413	1195	835
YDR304C	1412	4432	4245	3089	1315	3198	3493	1665	3480	1586	2363	2403
YDR305C	180	594	608	356	199	542	455	229	499	281	440	515
YDR306C	207	800	913	621	306	791	552	377	872	354	781	690
YDR307W	143	637	736	1210	521	1316	467	269	921	667	1594	1226
YDR308C	124	407	437	456	228	569	326	179	350	205	447	495
YDR309C	2634	7396	7067	7307	3055	6871	10130	5557	11169	4352	6315	5267
YDR310C	591	2152	2469	2339	1062	2478	1623	1094	2607	1148	2501	2270
YDR311W	370	1324	1816	605	316	854	1125	642	1877	392	782	742
YDR312W	235	922	984	1261	700	1851	760	441	1024	747	1499	1568
YDR313C	112	287	379	313	124	353	281	132	401	146	234	273
YDR314C	48	157	206	135	63	145	132	68	261	73	133	143
YDR315C	94	342	372	175	60	200	205	144	389	69	202	168
YDR316W	151	509	610	526	265	697	366	232	596	300	551	583
YDR316W-A	0	0	0	0	0	0	0	0	0	0	0	0
YDR316W-B	0	0	2	0	0	0	1	0	0	0	0	0
YDR317W	97	387	419	341	182	396	289	173	450	184	483	363
YDR318W	111	404	493	443	206	525	282	176	528	214	488	424
YDR319C	254	876	907	525	225	524	698	468	1016	275	639	481
YDR320C	298	1011	1391	904	428	992	627	434	1452	501	894	809
YDR320C-A	145	284	293	359	132	411	371	150	275	201	273	294
YDR320W-B	4	8	20	12	6	20	17	6	18	5	11	18
YDR321W	858	2508	3256	2963	1307	3207	1876	1339	3511	1755	3725	2913
YDR322C-A	677	1520	1605	1916	667	1826	1690	795	1547	833	1335	1396
YDR322W	188	714	720	999	449	1059	599	305	740	511	1033	873
YDR323C	86	262	331	199	102	271	223	110	311	119	235	240
YDR324C	615	2217	2558	3185	1704	3255	1646	1089	2795	1696	4524	3313
YDR325W	177	771	1156	937	482	1203	569	331	1127	467	977	954
YDR326C	183	789	1100	718	337	822	574	354	1208	498	932	850
YDR327W	184	537	630	480	238	712	527	239	565	269	437	544
YDR328C	753	2267	2686	2026	941	2558	2235	872	2237	1027	1381	1836
YDR329C	285	871	991	799	397	968	764	398	888	484	774	750
YDR330W	460	1593	1710	743	290	788	1088	654	1714	466	785	666
YDR331W	228	691	841	1312	548	1520	583	307	847	683	1271	1195
YDR332W	155	578	734	576	313	833	417	230	712	302	577	674
YDR333C	497	1711	2210	1776	796	2000	1149	633	2182	1053	2247	1783
YDR334W	255	839	1331	1102	527	1343	637	364	1382	566	1217	1144
YDR335W	696	2681	3853	1888	868	2337	1668	1144	3974	1033	2260	1988
YDR336W	90	300	410	312	170	463	250	149	367	179	362	348
YDR337W	125	485	552	613	313	834	379	183	458	306	538	655
YDR338C	167	578	720	574	279	617	451	263	748	329	619	577
YDR339C	356	1054	1097	1210	597	1727	915	467	922	797	1221	1456
YDR340W	1	2	5	2	2	6	4	4	4	2	3	3
YDR341C	2148	7296	8130	8109	3843	10026	5970	3725	9626	5701	12106	10040
YDR342C	21	41	66	169	69	157	90	48	114	112	137	177
YDR343C	0	4	6	16	4	11	10	3	18	9	29	14
YDR344C	17	47	53	16	14	47	52	26	67	24	42	44
YDR345C	5297	17090	19146	26140	11276	26933	18854	11104	29425	16430	30140	22756
YDR346C	726	2474	3525	2785	1467	4110	1840	994	3322	1490	2853	3042
YDR347W	204	667	876	925	467	1080	533	274	843	422	907	867
YDR348C	553	1655	1675	2831	1162	2844	1391	648	1751	1392	2718	2572
YDR349C	1075	3459	4510	2701	1165	3095	2844	1669	4507	1679	3129	2673
YDR350C	953	3109	3996	1130	518	1333	2434	1781	4596	762	1683	1385
YDR351W	522	1890	2444	1014	510	1267	1167	796	2507	602	1351	1196
YDR352W	185	630	722	1177	463	1171	574	298	778	552	1050	925
YDR353W	1736	5850	6159	15970	6315	13704	4411	2485	6202	7713	13805	12537
YDR354C-A	0	0	0	0	0	0	0	0	0	0	0	0
YDR354W	479	1502	1493	2202	825	2130	1403	817	1701	1465	2889	2401
YDR355C	1	7	2	11	7	11	2	0	5	4	7	4
YDR356W	112	455	701	856	485	1258	285	153	579	380	865	1011
YDR357C	143	558	660	412	246	821	481	262	593	370	584	931
YDR358W	479	1576	1803	542	252	694	1123	636	1738	384	616	648
YDR359C	246	893	1244	861	400	932	651	431	1344	475	946	882
YDR360W	9	30	35	26	9	30	23	16	30	19	28	25
YDR361C	387	1205	1472	1749	810	2418	1042	581	1444	834	1918	1966
YDR362C	211	643	804	843	368	908	531	307	767	480	861	754
YDR363W	131	412	558	292	157	332	374	205	602	134	313	363
YDR363W-A	478	1456	1635	1007	597	1829	1196	574	1037	596	1003	1423
YDR364C	196	680	900	795	364	967	498	299	917	409	844	771
YDR365C	1568	4668	5783	4753	2164	5903	3845	1903	5052	2745	5077	4883
YDR365W-A	0	0	0	0	0	0	0	0	0	0	0	0
YDR365W-B	26	74	115	53	20	42	78	54	159	32	73	48
YDR366C	6	11	24	10	10	16	11	8	23	10	11	9
YDR367W	107	440	553	370	196	564	367	198	510	208	381	455
YDR368W	729	2761	3391	1508	676	1688	1803	1074	2954	864	1594	1484
YDR369C	119	484	650	339	173	400	356	190	644	182	394	351
YDR370C	208	767	976	981	465	1248	646	383	935	547	1120	1066
YDR371C-A	0	0	0	0	0	0	0	0	0	0	0	0
YDR371W	179	701	926	718	384	994	492	301	877	468	943	904
YDR372C	977	3415	4472	2277	1164	3123	2494	1450	4316	1382	2822	2702
YDR373W	432	1193	1489	726	404	1152	1072	554	1290	445	758	948
YDR374C	2	9	14	11	7	22	21	15	18	4	16	25
YDR374W-A	111	395	374	338	176	566	280	167	300	218	459	527
YDR375C	164	509	659	673	304	775	444	235	580	356	600	566
YDR376W	258	780	980	737	294	782	569	355	965	337	680	579
YDR377W	415	1284	1310	1765	739	2025	1119	690	1813	831	1725	1825
YDR378C	259	789	906	747	339	1138	634	305	595	431	728	915
YDR379C-A	87	293	277	135	61	197	259	136	235	93	118	176
YDR379W	507	1670	2165	996	619	1452	1165	666	2083	911	1569	1710
YDR380W	473	1472	2074	1333	570	1610	1197	692	1832	683	1281	1247
YDR381C-A	137	481	527	262	114	391	437	194	436	176	265	288
YDR381W	706	2244	3011	1802	875	2538	1726	870	2587	986	1608	2031
YDR382W	5804	16523	19874	18021	7859	25199	13850	6907	18415	10631	18051	20668
YDR383C	293	799	963	528	256	772	650	278	750	330	425	630
YDR384C	318	795	903	2299	961	2069	846	465	1014	1211	2171	1623
YDR385W	1670	5146	5993	6204	2465	5527	4500	2717	6664	3956	7290	5036
YDR386W	118	369	482	551	251	717	318	168	524	296	622	645
YDR387C	303	1011	1233	810	331	879	781	495	1285	576	1071	763
YDR388W	1608	4915	6069	3309	1387	3315	3518	1704	5441	1661	2313	2494
YDR389W	544	1661	2133	2372	1083	2566	1247	687	2004	1705	2909	2358
YDR390C	448	1434	1701	1586	647	1633	1104	634	1645	791	1530	1300
YDR391C	558	1623	1808	864	434	1279	1352	731	1596	492	855	935
YDR392W	254	781	883	822	343	935	705	353	896	478	830	736
YDR393W	109	377	444	610	235	664	304	147	371	283	542	508
YDR394W	1521	4782	5270	3933	1542	4136	3676	1905	4584	2381	3692	3335
YDR395W	885	3171	4022	3669	1590	3890	2185	1424	4836	1897	4755	3676
YDR396W	72	196	182	211	92	299	169	94	130	105	182	199
YDR397C	75	197	167	238	94	240	191	81	154	124	166	175
YDR398W	875	2962	3212	4986	2131	5143	2338	1217	3140	2225	4804	4018
YDR399W	946	3282	3758	9794	4946	13335	4247	1495	3277	5953	8662	9761
YDR400W	328	1121	1345	2076	873	2103	796	479	1309	1077	2381	1778
YDR401W	0	2	5	4	4	5	1	0	4	0	11	5
YDR402C	10	45	69	55	27	87	71	39	113	47	106	73
YDR403W	17	53	78	123	44	131	63	50	140	108	242	209
YDR404C	397	1251	1236	1303	572	1461	955	573	1198	691	1300	1156
YDR405W	302	977	926	1215	503	1137	884	410	833	579	880	979
YDR406W	177	673	917	740	287	712	521	324	1042	425	855	635
YDR406W-A	1	12	11	8	3	10	6	0	12	6	17	16
YDR407C	276	1102	1612	1285	593	1494	709	502	1660	699	1592	1360
YDR408C	555	1865	2438	1941	1030	2969	2091	681	1854	1234	1478	1882
YDR409W	217	702	827	692	317	686	499	318	807	415	763	619
YDR410C	291	1047	1002	713	371	847	828	572	1272	571	1090	762
YDR411C	543	1637	1516	1562	625	1280	1242	637	1364	757	1114	1042
YDR412W	78	233	292	366	190	477	230	129	300	215	451	418
YDR413C	21	51	67	87	44	132	33	32	52	47	94	99
YDR414C	153	535	614	1105	444	1075	406	229	590	484	1209	887
YDR415C	192	593	653	403	179	442	501	254	613	249	436	404
YDR416W	194	692	878	610	301	772	471	281	913	316	719	689
YDR417C	374	1080	1246	1271	520	1452	1031	457	962	772	1244	1327
YDR418W	1895	5767	6474	5968	2957	8707	4722	2521	5322	3763	6608	7253
YDR419W	199	694	829	456	255	609	498	277	727	246	533	523
YDR420W	398	1340	1879	1479	585	1272	1055	749	2149	905	2045	1474
YDR421W	240	795	1055	728	334	881	648	398	1095	468	895	798
YDR422C	320	1060	1415	832	342	882	712	427	1383	456	911	810
YDR423C	324	1149	1278	467	238	553	667	368	1092	289	428	506
YDR424C	226	570	556	523	239	622	605	284	428	281	464	534
YDR425W	128	536	647	287	149	330	341	179	620	165	360	281
YDR426C	4	17	17	14	5	14	5	5	19	4	12	9
YDR427W	650	3006	3324	2093	1089	2621	1659	1219	3406	1169	2800	2233
YDR428C	137	540	536	538	256	659	432	240	550	350	600	659
YDR429C	1543	4446	5154	5457	2366	6457	3875	1768	5049	3279	5156	5110
YDR430C	226	815	1070	895	423	997	487	331	1091	451	878	829
YDR431W	2	5	10	7	3	5	5	3	8	3	4	7
YDR432W	734	2226	2376	1712	755	1667	1760	1022	2325	850	1424	1161
YDR433W	46	121	158	109	39	148	88	65	166	53	107	97
YDR434W	461	1762	2104	1675	798	2095	1193	775	2240	924	1918	1601
YDR435C	333	1177	1452	817	320	908	913	465	1243	490	761	755
YDR436W	238	708	840	530	206	543	556	295	844	332	512	450
YDR437W	37	106	114	94	32	82	114	44	114	73	110	72
YDR438W	173	522	588	579	237	587	473	285	764	308	621	488
YDR439W	164	536	599	438	195	516	429	247	637	228	455	440
YDR440W	171	591	709	1219	644	1711	418	200	592	520	1156	1266
YDR441C	281	903	864	1796	797	1897	656	438	993	912	1997	1641
YDR442W	8	22	36	24	8	23	20	12	46	10	21	28
YDR443C	149	544	790	430	186	453	366	247	909	253	448	404
YDR444W	133	493	593	617	271	695	424	222	686	277	509	574
YDR445C	3	4	2	6	3	10	1	1	6	0	2	8
YDR446W	1	2	5	8	2	8	3	3	9	1	8	8
YDR447C	3122	9327	10313	11064	4665	14875	8086	4293	9686	7572	13369	14020
YDR448W	189	749	960	698	344	973	502	315	905	355	705	770
YDR449C	247	989	1056	1379	884	1738	662	420	1022	628	1499	1566
YDR450W	5970	18183	20760	15983	8951	28640	16633	7453	17127	10620	17576	23793
YDR451C	49	150	153	1707	785	1982	135	88	180	685	976	957
YDR452W	864	2970	3685	3687	1956	5278	2306	1263	3386	2231	4082	4415
YDR453C	36	127	149	200	79	291	107	69	130	122	216	231
YDR454C	1162	3659	3868	3739	1751	4835	3124	1883	3678	2594	4543	4458
YDR455C	4	40	33	37	14	32	34	19	44	26	27	27
YDR456W	461	1649	1985	1263	573	1288	1125	845	2275	802	1652	1311
YDR457W	480	1781	3256	1471	721	1850	1342	948	3877	946	2170	1990
YDR458C	374	1517	1799	1064	508	1275	953	596	1640	611	1205	1092
YDR459C	249	727	873	817	366	819	565	352	823	459	884	695
YDR460W	269	821	984	550	288	755	687	296	860	390	612	692
YDR461C-A	14	32	42	47	36	84	24	12	12	27	24	37
YDR461W	3939	8966	8526	2185	1420	3914	11364	5955	7089	5155	6827	7092
YDR462W	149	537	513	600	241	636	486	230	442	404	503	603
YDR463W	458	1605	1853	1492	630	1504	1163	617	1619	799	1345	1276
YDR464C-A	0	0	0	0	0	0	0	0	0	0	0	0
YDR464W	305	995	1261	1044	461	1079	704	492	1346	437	1009	879
YDR465C	623	1742	2329	2831	1348	3446	1693	825	2090	1770	3348	2899
YDR466W	208	687	928	773	366	830	541	310	803	411	788	762
YDR467C	16	66	76	79	24	75	37	26	61	18	63	65
YDR468C	331	1221	1363	761	423	1156	979	487	1122	444	736	937
YDR469W	214	653	760	587	276	823	551	280	610	263	455	659
YDR470C	172	642	692	538	247	621	412	254	699	259	510	486
YDR471W	4485	12490	12851	13850	6511	18054	11699	5575	10979	7850	13422	14131
YDR472W	302	804	906	894	369	968	679	370	942	482	902	795
YDR473C	219	632	826	656	338	830	578	310	744	404	686	741
YDR475C	228	767	1051	575	228	541	643	345	1026	291	487	492
YDR476C	893	2394	2323	1932	656	1639	1625	928	1948	973	1388	1153
YDR477W	464	1609	1772	1254	575	1234	1026	628	1756	619	1261	1044
YDR478W	92	210	228	297	126	346	167	94	229	138	282	311
YDR479C	518	1642	1805	1092	445	1134	1101	729	1671	662	1204	1010
YDR480W	839	2442	2650	1967	778	2119	2059	1036	2571	926	1753	1724
YDR481C	628	1961	2189	2694	1073	2434	1787	903	2344	1535	2605	2447
YDR482C	166	507	587	403	164	494	572	201	438	237	291	370
YDR483W	2080	7198	8888	5544	2799	7380	5694	3581	9306	3565	7196	6377
YDR484W	138	694	849	405	208	508	412	256	859	211	517	493
YDR485C	352	1050	1148	1032	474	1071	884	505	1128	587	1151	1070
YDR486C	518	1616	1821	870	445	1226	1460	764	1733	593	839	1000
YDR487C	905	2809	3531	2406	1049	3411	2814	1062	2822	1575	2154	2605
YDR488C	61	168	205	932	292	609	147	100	263	297	651	521
YDR489W	119	395	442	798	325	762	357	197	484	356	787	649
YDR490C	257	898	1048	643	307	778	636	385	1109	407	865	697
YDR491C	57	184	126	159	82	174	109	86	146	79	235	182
YDR492W	487	1502	1438	1317	588	1402	1326	732	1353	888	1518	1207
YDR493W	100	327	369	313	158	415	310	147	260	228	357	377
YDR494W	217	859	901	969	484	1288	597	291	812	533	1002	1011
YDR495C	108	486	659	397	230	527	304	233	660	232	580	507
YDR496C	814	2918	3424	3869	2141	4977	2194	1246	3683	2047	4891	4287
YDR497C	1242	3740	4409	6467	2383	5985	3339	1960	4728	3479	6287	4995
YDR498C	202	686	855	801	353	966	599	226	785	409	704	776
YDR499W	122	429	660	701	346	858	364	178	557	312	797	668
YDR500C	3902	8397	9012	10916	3792	12490	9824	3798	6946	6856	9076	10847
YDR501W	93	248	287	1360	521	1309	225	97	282	839	1754	1519
YDR502C	786	3193	3243	3326	1348	3063	2200	1379	3810	2238	4026	3784
YDR503C	143	458	579	810	369	1034	324	160	524	430	866	837
YDR504C	14	78	93	105	62	135	57	32	159	78	166	120
YDR505C	307	1176	1494	854	414	854	776	508	1612	496	964	788
YDR506C	99	282	339	209	84	215	246	124	320	103	179	167
YDR507C	197	664	867	5815	2595	6815	564	298	1015	3271	7267	6803
YDR508C	1858	5849	6802	9156	4190	9316	4623	2607	6988	4869	9597	7462
YDR509W	23	109	79	147	76	134	66	55	107	101	205	153
YDR510C-A	98	209	321	465	137	385	256	83	231	217	264	271
YDR510W	736	2259	2567	3534	1519	4030	1848	1029	2295	1736	3075	3121
YDR511W	90	324	304	390	227	540	285	132	259	224	407	495
YDR512C	187	616	650	597	270	793	528	302	531	367	525	641
YDR513W	564	1841	1682	2786	1162	2969	1430	860	1597	1676	2747	2775
YDR514C	198	638	734	844	415	983	518	239	671	430	755	777
YDR515W	97	397	477	321	208	458	248	164	388	177	437	439
YDR516C	365	1200	1366	1258	467	1292	1279	651	1758	695	1009	1103
YDR517W	483	1676	1828	1542	565	1333	1330	703	1998	746	1333	1209
YDR518W	266	854	1056	1000	388	1045	693	493	1170	537	1416	1021
YDR519W	584	1903	2177	1494	784	2110	1445	744	1762	826	1369	1662
YDR520C	205	721	820	541	268	672	586	327	845	331	758	657
YDR521W	2	32	19	11	6	16	13	5	20	11	25	15
YDR522C	40	186	176	154	106	209	113	101	228	178	517	274
YDR523C	20	90	131	58	42	112	41	31	109	52	71	83
YDR524C	354	1296	1527	1292	585	1277	818	670	1609	726	1768	1304
YDR524C-A	0	1	1	7	3	4	1	1	3	2	6	4
YDR524C-B	7721	20132	18105	52502	17968	47915	20038	11198	20195	26024	40556	33765
YDR524W-C	1106	4388	4332	9737	4243	8558	3649	2518	6451	5322	13127	8165
YDR525W	0	3	6	4	1	4	2	1	2	1	3	4
YDR525W-A	146	364	271	311	119	262	346	202	407	225	353	277
YDR526C	4	28	29	45	17	33	24	10	39	16	38	23
YDR527W	203	743	951	1092	505	1333	700	382	952	537	1031	962
YDR528W	65	191	247	1826	899	2150	180	97	217	1705	2815	2720
YDR529C	848	2206	2071	3739	1367	3850	2031	1168	2421	1830	3035	3387
YDR530C	348	1024	1134	895	336	913	908	457	1046	602	818	774
YDR531W	373	1450	1604	1227	694	1672	969	596	1512	776	1664	1675
YDR532C	103	428	481	625	371	862	278	207	395	308	739	734
YDR533C	330	968	1122	891	445	1203	1056	568	1435	565	1062	1200
YDR534C	36	118	181	168	77	169	95	68	221	88	173	115
YDR535C	9	17	30	20	7	21	19	12	40	16	29	17
YDR536W	70	212	239	191	74	190	193	107	298	116	201	202
YDR537C	11	45	46	78	31	60	39	22	40	36	68	59
YDR538W	36	181	187	250	113	239	143	91	205	131	293	204
YDR539W	607	1937	2248	1573	791	1720	1386	673	2111	810	1565	1389
YDR540C	115	336	367	73	48	151	272	203	322	63	142	147
YDR541C	191	640	916	722	274	903	637	351	940	483	946	802
YDR542W	0	0	0	1	1	0	0	0	1	0	2	2
YDR543C	0	0	0	1	0	0	0	0	0	0	0	0
YDR544C	0	1	0	0	1	0	0	0	1	0	0	1
YDR545C-A	0	0	0	0	0	0	0	0	0	0	0	0
YDR545W	0	0	0	0	0	0	0	0	0	0	0	0
YEL001C	1132	3517	3908	3094	1537	4255	3136	1691	3988	1770	3339	3719
YEL002C	1167	3847	4672	3851	1803	4502	2741	1789	4986	2156	4476	3945
YEL003W	210	771	856	730	429	1185	565	346	755	453	750	999
YEL004W	142	541	614	371	176	395	383	234	569	174	387	375
YEL005C	153	418	550	277	141	365	362	187	476	171	266	290
YEL006W	310	1055	1110	812	426	1070	748	377	1013	415	705	699
YEL007W	473	1551	1730	1915	765	1602	1177	746	1763	1020	1893	1391
YEL008C-A	0	0	0	0	0	0	0	0	0	0	0	0
YEL008W	12	41	43	52	19	68	22	16	41	26	44	55
YEL009C	5487	20370	27280	18879	8944	27027	14937	8718	29737	11311	20748	22273
YEL009C-A	0	3	10	9	3	11	10	2	8	5	9	12
YEL010W	0	3	7	4	4	9	2	1	8	3	5	4
YEL011W	135	464	630	441	184	437	369	228	656	267	493	433
YEL012W	512	1583	1569	503	270	664	1256	661	1346	352	501	630
YEL013W	423	1605	2335	865	480	1269	1105	664	2463	554	1213	1195
YEL014C	17	64	80	47	34	56	37	26	66	27	74	61
YEL015W	576	1847	2122	2027	980	2193	1400	749	2152	1054	2132	1835
YEL016C	254	763	895	935	404	960	663	373	909	439	837	732
YEL017C-A	561	1837	1777	2200	912	2372	1193	940	1969	973	2907	2056
YEL017W	144	433	481	668	264	612	342	188	455	301	476	441
YEL018C-A	3	6	6	5	2	10	10	2	5	9	5	5
YEL018W	69	299	262	325	122	426	204	95	269	165	217	296
YEL019C	32	122	147	228	73	166	88	77	170	107	196	180
YEL020C	379	1110	1251	1078	446	997	942	505	1227	572	930	857
YEL020C-B	75	190	199	289	126	402	225	81	127	145	183	273
YEL020W-A	148	473	488	512	278	787	397	152	321	246	421	568
YEL021W	1079	2893	3626	2277	1026	2733	2912	1165	2802	1477	1939	2191
YEL022W	326	1331	1946	1624	855	2148	784	551	2022	861	2367	2203
YEL023C	144	444	553	382	183	465	368	179	511	205	369	356
YEL024W	799	2287	2168	4571	1708	3929	1752	1147	2772	1998	3823	3526
YEL025C	262	991	1404	820	355	955	754	462	1650	524	1100	969
YEL026W	2037	5419	6222	7234	3086	8820	4872	2898	5711	4260	7831	7414
YEL027W	3551	12972	16462	9644	5118	13635	9576	5223	15701	5817	10031	9685
YEL028W	52	144	197	140	45	142	129	62	149	59	104	104
YEL029C	290	1041	1237	774	326	919	823	511	1399	479	902	797
YEL030C-A	2	7	12	1	2	2	3	3	5	4	1	3
YEL030W	117	366	422	297	129	326	278	137	454	152	215	269
YEL031W	1517	5157	7409	7218	2910	7409	3268	2290	7473	3879	8914	6588
YEL032C-A	0	0	0	0	0	0	0	0	0	0	0	0
YEL032W	527	1667	2357	1609	820	1885	1227	625	2353	1421	2318	2210
YEL033W	1521	4049	5222	7374	2577	7554	3120	1827	4488	4396	6822	6116
YEL034C-A	3068	7833	8693	15232	5226	14335	6728	3571	7465	8744	12151	10531
YEL034W	0	0	0	0	0	0	0	0	0	0	0	0
YEL035C	3	10	17	8	4	9	13	12	13	7	6	6
YEL036C	1029	3196	3361	3232	1248	3035	2639	1438	3100	1514	2466	2096
YEL037C	1055	3170	3204	3469	1390	3039	2501	1265	3184	1637	2843	2556
YEL038W	181	631	593	563	229	579	579	321	730	368	604	569
YEL039C	15	46	33	39	21	68	30	21	41	44	50	112
YEL040W	2409	6918	7148	17067	6795	16993	6632	3155	6740	11828	18238	14906
YEL041W	106	342	425	284	113	357	278	175	429	286	503	435
YEL042W	678	1988	2689	4705	1733	4185	1625	1009	3344	2275	5068	3684
YEL043W	321	1156	1562	1296	590	1408	822	489	1540	688	1218	1058
YEL044W	383	1220	1244	1231	497	1363	1162	564	1226	731	1069	1274
YEL045C	144	445	472	773	271	453	403	240	394	263	502	314
YEL046C	3448	10249	10977	17444	5759	12112	8624	4779	11681	8409	14694	9768
YEL047C	619	2173	2460	2518	1190	3102	1888	1036	2828	1414	3373	3102
YEL048C	104	252	333	456	208	532	256	142	330	227	492	482
YEL049W	19	84	71	60	24	70	51	40	105	51	65	51
YEL050C	249	737	791	1062	475	1163	589	309	800	428	907	857
YEL050W-A	14	52	60	81	34	74	39	22	48	25	48	59
YEL051W	769	3006	4009	1691	1190	3523	2446	1144	3804	1295	2221	3086
YEL052W	480	1382	1597	1606	625	1527	1135	666	1698	916	1512	1241
YEL053C	298	1225	1563	1150	561	1234	783	561	1637	608	1483	1068
YEL053W-A	270	857	1055	1118	442	1227	864	320	912	710	1188	992
YEL054C	1707	5083	6274	6373	3010	9042	4016	2609	5902	4687	8345	7712
YEL055C	435	1738	2350	2344	1195	2789	1230	838	2643	1309	3177	2655
YEL056W	299	930	1116	762	317	753	799	369	1092	393	640	665
YEL057C	61	202	268	143	73	207	132	63	246	105	199	169
YEL058W	3460	11256	15037	5009	2322	6417	8210	4062	14137	2709	4467	4687
YEL059C-A	120	317	367	135	55	157	315	133	250	112	107	130
YEL059W	152	317	383	124	52	143	344	115	258	70	86	99
YEL060C	2803	9079	9871	3564	1325	2987	7191	4541	11683	2349	3865	3020
YEL061C	102	376	490	964	420	1002	304	228	591	292	839	727
YEL062W	163	636	786	536	253	540	400	292	840	312	675	524
YEL063C	921	3137	3520	4153	1745	3711	2494	1632	3986	2363	4989	3558
YEL064C	69	199	243	662	249	601	178	107	302	407	813	541
YEL065W	359	1500	1673	1883	883	2302	635	543	1779	1717	3837	3023
YEL066W	140	449	523	672	285	763	452	206	503	443	662	761
YEL067C	25	88	96	138	44	143	86	44	94	111	136	178
YEL068C	102	300	303	324	164	454	220	111	259	208	317	393
YEL069C	9	33	37	23	5	28	28	7	44	20	38	25
YEL070W	3	7	9	15	9	14	13	7	20	15	27	37
YEL071W	2002	7060	9249	9811	4857	11623	6405	3277	9226	4975	10031	8612
YEL072W	70	200	231	245	128	296	175	86	231	149	286	293
YEL073C	5	18	27	39	14	22	50	34	74	37	83	71
YEL074W	17	28	32	14	9	20	27	18	22	11	9	6
YEL075C	0	0	0	0	0	0	0	0	0	0	0	0
YEL075W-A	0	0	0	0	0	0	0	0	0	0	0	0
YEL076C	0	0	0	0	0	0	0	0	0	0	0	0
YEL076C-A	0	0	0	0	0	0	0	0	0	0	0	0
YEL077C	28	91	116	163	72	178	73	36	128	120	222	208
YEL077W-A	0	0	0	0	0	0	0	0	0	0	0	0
YER001W	131	443	541	10805	4026	10660	310	219	651	968	2150	1883
YER002W	976	2659	2925	3285	1634	4272	2461	1150	2395	1757	3004	3174
YER003C	638	2180	2500	7396	2731	6593	1524	916	2664	3061	6889	5902
YER004W	242	663	815	1983	817	1793	682	339	836	1413	2260	2011
YER005W	441	1452	2004	1406	635	1701	981	640	1876	784	1475	1319
YER006C-A	8	34	53	35	19	68	27	18	71	24	46	29
YER006W	1427	4426	5668	4714	2504	6582	3465	1987	5493	2587	5353	5152
YER007C-A	623	2024	2076	1647	875	2395	1573	857	1754	942	1733	1825
YER007W	129	493	628	341	200	543	330	192	625	155	356	479
YER008C	327	1138	1602	1056	483	1250	847	480	1670	637	1198	1166
YER009W	1779	5553	5880	5720	2552	6651	5026	3079	6067	4014	7469	6177
YER010C	267	881	954	1099	445	1135	852	390	944	567	1018	958
YER011W	7	72	76	143	72	173	47	19	60	75	101	104
YER012W	1093	3128	3116	2736	1249	3407	2700	1582	2948	1755	3064	3047
YER013W	187	712	1005	763	354	942	561	275	947	393	843	824
YER014C-A	0	0	0	0	0	0	0	0	0	0	0	0
YER014W	89	338	350	338	118	382	320	224	466	189	386	359
YER015W	89	288	419	375	205	455	255	142	395	218	390	381
YER016W	389	1234	1660	1795	797	2287	1037	509	1545	975	1642	1807
YER017C	452	1660	1905	1785	862	1994	1022	662	1768	873	1844	1576
YER018C	232	689	713	484	171	450	617	261	613	232	300	323
YER019C-A	607	1560	1561	2032	653	2303	1600	621	1260	1037	1317	1418
YER019W	1904	5401	6097	2259	769	1930	4013	2039	5481	1080	1765	1487
YER020W	445	1360	1552	1011	400	1107	1187	488	1290	486	685	840
YER021W	1112	4235	5419	3283	1532	4292	2678	1677	5474	1848	3992	4144
YER022W	222	742	953	773	371	951	487	326	928	433	893	834
YER023C-A	0	0	0	0	0	0	0	0	0	0	0	0
YER023W	833	2564	3086	2415	929	2551	2278	1076	2857	1215	1974	2137
YER024W	150	599	661	649	285	690	469	262	707	428	758	643
YER025W	1657	5249	7131	6365	2732	6871	3954	2104	6813	3362	6178	5572
YER026C	348	1193	1372	1752	754	2026	956	530	1300	993	1737	1650
YER027C	293	887	1144	1018	402	1043	784	377	1203	449	902	864
YER028C	80	236	298	448	164	407	210	103	295	219	366	340
YER029C	193	593	521	780	380	1015	575	227	514	485	702	779
YER030W	483	1432	1580	1336	613	1620	1321	707	1397	768	1202	1348
YER031C	555	1797	2133	1641	786	2193	1721	847	2019	950	1597	2005
YER032W	100	335	322	773	309	733	242	147	316	271	518	449
YER033C	125	500	659	299	129	323	416	276	835	244	416	374
YER034W	320	852	818	685	331	746	841	461	849	451	556	525
YER035W	421	1369	1248	455	191	466	967	486	1019	316	418	438
YER036C	2405	7658	9660	9740	4375	11031	5618	3426	9198	5208	10430	8694
YER037W	605	1718	1826	428	199	546	1760	873	2193	305	584	525
YER038C	119	386	442	337	155	291	303	201	519	175	466	299
YER038W-A	2	6	12	2	0	4	9	5	5	1	3	7
YER039C	40	110	153	80	29	78	117	44	138	49	54	75
YER039C-A	23	78	54	43	20	38	63	28	69	40	30	35
YER040W	169	540	718	501	204	488	401	206	652	265	466	446
YER041W	233	842	1179	544	291	864	598	368	1179	354	614	655
YER042W	192	602	513	484	158	516	538	363	644	373	557	608
YER043C	4475	13503	14585	21041	8508	19763	10781	6024	15073	11741	19927	15934
YER044C	684	2273	2497	1826	901	2287	2036	1225	2379	1677	2469	2345
YER044C-A	76	269	343	129	64	182	179	143	343	85	215	171
YER045C	626	1911	2052	854	353	901	1628	824	2090	435	717	719
YER046W	100	253	248	287	124	359	271	122	314	204	367	348
YER046W-A	2	3	3	8	2	2	4	2	13	7	12	13
YER047C	180	638	778	627	330	598	502	244	787	345	631	622
YER048C	728	2535	3343	2030	1130	2920	1922	1174	3128	1230	2267	2602
YER048W-A	607	2116	2314	840	509	1477	1396	847	2190	655	1150	1300
YER049W	1404	4888	5862	5178	2264	5662	3546	2226	5892	3055	6402	5050
YER050C	201	539	547	795	337	849	545	257	497	421	735	782
YER051W	134	448	573	443	178	509	341	180	512	256	471	434
YER052C	1660	5330	5862	5010	1955	4646	5198	3114	7154	3882	7522	5953
YER053C	432	1465	1481	471	196	513	1236	800	1912	371	651	662
YER053C-A	88	386	296	422	201	386	302	281	502	525	1084	951
YER054C	27	111	109	79	42	113	100	53	160	77	106	130
YER055C	1932	6964	9143	7583	3584	10485	6688	2631	8598	5370	8487	9621
YER056C	1349	4613	5619	9583	4500	10481	5578	2508	5656	4602	8201	6497
YER056C-A	3045	8583	9072	8981	4603	13457	7942	3915	7691	5464	9377	11708
YER057C	1230	3793	3857	3112	1571	3971	3168	1686	3303	2190	3421	3409
YER058W	61	163	148	150	50	168	149	73	115	71	88	103
YER059W	265	725	790	505	205	560	566	314	818	363	551	580
YER060W	314	1022	1275	996	385	849	750	495	1341	488	1218	772
YER060W-A	61	240	366	204	98	208	188	111	331	121	181	166
YER061C	162	509	760	466	237	526	665	222	790	306	430	498
YER062C	1386	4281	5011	1838	1037	3302	2950	1685	4086	928	1448	1683
YER063W	379	1238	1348	695	327	920	970	503	1295	456	732	764
YER064C	585	1872	2197	2752	1231	2676	1540	862	1962	1457	2373	2086
YER065C	267	714	945	993	429	1101	683	342	829	615	908	759
YER066C-A	15	34	64	26	11	36	44	32	64	7	39	38
YER066W	49	125	161	138	62	153	126	62	182	83	129	141
YER067C-A	5	10	10	1	4	6	16	4	27	4	4	7
YER067W	11	35	48	15	9	15	35	31	45	8	14	11
YER068C-A	4	28	25	69	22	33	49	16	62	78	103	82
YER068W	393	1409	1553	1733	783	1698	1026	632	1607	924	1765	1549
YER069W	689	2375	3101	3368	1579	3748	2664	1608	4738	3619	6917	6408
YER070W	207	640	705	30302	11078	27498	379	255	695	10850	26175	19414
YER071C	129	487	448	188	147	422	351	173	369	125	202	328
YER072W	769	2226	2396	2797	1313	2950	2031	1134	2340	1619	2775	2626
YER073W	691	2170	2635	2935	1315	3749	2844	1493	3850	2331	4409	4805
YER074W	5401	14146	14843	15626	7254	21108	14566	6303	11640	8905	14234	16404
YER074W-A	184	512	574	449	224	794	457	208	398	262	406	537
YER075C	154	609	800	768	314	851	399	241	843	360	719	706
YER076C	83	286	326	287	106	266	220	94	301	134	209	169
YER076W-A	17	65	83	55	20	48	30	18	77	19	51	41
YER077C	370	1337	1765	880	481	1125	934	580	1470	377	682	767
YER078C	132	486	685	414	215	582	369	188	638	281	594	551
YER078W-A	3	6	10	4	1	8	3	5	6	7	13	7
YER079C-A	19	55	51	45	25	26	56	22	55	16	30	17
YER079W	166	545	539	270	130	315	504	271	518	189	263	303
YER080W	702	2625	3003	1426	746	1752	1809	1101	3071	841	1641	1636
YER081W	658	2498	3244	1779	927	2412	1666	925	2497	1353	2586	2143
YER082C	681	2123	2736	2251	1166	2874	1641	905	2365	1131	2160	2191
YER083C	595	1601	1728	1926	715	1706	1427	737	1662	925	1462	1371
YER084W	2	4	5	10	3	7	4	4	5	7	10	3
YER084W-A	1	2	1	0	0	3	3	2	1	0	0	2
YER085C	1	1	0	0	1	2	3	1	2	1	2	1
YER086W	1679	6098	6957	6788	3027	6939	5006	2896	7845	4402	8543	6852
YER087C-A	16	59	65	48	22	65	48	12	56	26	50	42
YER087C-B	582	1974	2150	3023	1252	3762	1492	963	2025	1525	3533	3310
YER087W	132	412	493	285	129	307	304	153	460	145	218	262
YER088C	524	1651	1876	2052	833	1986	1350	805	2010	937	1753	1473
YER088C-A	112	286	360	325	112	267	249	144	403	210	262	218
YER088W-B	0	0	0	0	0	0	0	0	0	0	0	0
YER089C	510	1414	1949	1511	587	1173	1223	690	2026	865	1346	1064
YER090C-A	0	0	0	0	0	0	0	0	0	0	0	0
YER090W	1180	4386	5834	3433	1713	4581	3459	2107	6274	2569	5043	4744
YER091C	1101	4570	5114	3073	1185	2783	3863	1917	5751	3555	4078	3806
YER091C-A	1	3	1	2	1	2	1	1	0	0	1	4
YER092W	245	712	726	583	269	742	652	290	613	409	494	590
YER093C	203	702	1124	623	321	749	552	291	1099	382	722	704
YER093C-A	34	130	129	237	110	278	153	55	114	139	219	207
YER094C	1098	3119	3562	3057	1214	3546	2625	1220	3225	1738	2300	2789
YER095W	733	2115	2311	8566	2863	7149	1516	749	1635	4262	7006	5786
YER096W	25	113	143	334	148	325	83	62	149	258	676	488
YER097W	1	6	7	9	4	18	6	9	15	5	19	10
YER098W	73	311	405	367	189	475	234	153	491	238	496	472
YER099C	346	949	1162	900	372	997	924	449	1118	565	856	791
YER100W	652	2020	2140	1839	873	2162	1693	998	2175	1084	1921	1812
YER101C	132	419	422	462	208	416	342	181	405	245	407	340
YER102W	2274	6922	7682	7544	3574	10624	6430	2967	6676	4548	8160	8321
YER103W	264	813	885	1417	719	1929	551	322	908	636	923	1082
YER104W	50	177	185	470	206	450	175	90	185	247	404	363
YER105C	426	1560	2309	1376	684	1779	1012	691	2569	691	1785	1537
YER106W	3	7	15	10	6	13	9	7	19	2	8	9
YER107C	343	1079	1418	1118	513	1513	887	417	1266	582	945	1103
YER107W-A	40	133	167	106	74	180	86	67	161	51	141	170
YER109C	153	477	660	816	338	938	381	197	633	379	759	724
YER110C	1782	5836	6841	6782	3008	7115	4060	2691	7569	3421	8336	5611
YER111C	56	274	392	1404	864	2066	1	1	1	0	7	3
YER112W	325	1024	1180	1269	655	1759	877	394	960	708	1267	1468
YER113C	258	940	1165	1744	755	1802	674	430	1213	952	1980	1505
YER114C	273	1014	1372	976	497	1033	698	455	1534	499	1039	913
YER115C	160	446	607	409	191	439	333	171	497	239	389	364
YER116C	257	682	831	520	244	632	573	297	721	256	412	465
YER117W	5303	13269	14551	15275	6583	21076	14105	6133	11671	10018	13745	17448
YER118C	336	1134	1158	2811	1123	2811	938	518	1289	1346	2729	2311
YER119C	289	997	1052	694	259	581	705	479	1059	375	555	475
YER119C-A	74	187	224	197	70	146	168	95	207	101	168	150
YER120W	1028	2940	3502	2833	1121	2497	2318	1371	3443	1494	2554	2127
YER121W	15	52	52	26	20	65	60	25	49	24	35	59
YER122C	997	3360	4151	4092	1766	4817	2496	1411	4004	2023	4159	3934
YER123W	357	1044	1202	1168	495	1192	834	507	1346	698	1336	1083
YER124C	46	224	459	141	82	227	334	140	601	82	175	171
YER125W	752	2392	3410	2065	813	2154	1739	941	3411	1127	1975	1766
YER126C	506	1733	2090	2925	1326	3234	1588	860	1957	1503	2633	2424
YER127W	419	1284	1479	2386	1156	2594	1205	549	1311	1179	2129	2179
YER128W	115	367	429	350	145	396	380	165	354	211	304	389
YER129W	500	1704	2428	1584	715	1713	1174	782	2508	887	1777	1522
YER130C	1257	3984	3986	1527	675	1684	3279	1927	4626	891	1803	1699
YER131W	3945	9285	10076	13199	5676	17163	9957	3978	7911	8656	11674	14345
YER132C	715	2585	3623	1239	600	1620	1587	1003	3138	752	1500	1248
YER133W	896	3243	4007	3434	1689	4630	2589	1379	3948	2122	3927	4118
YER133W-A	49	141	158	72	47	129	105	49	160	56	102	117
YER134C	122	362	379	246	152	342	302	151	387	134	221	275
YER135C	1	10	10	3	3	9	10	3	6	5	6	4
YER136W	1142	4110	5088	3208	1556	3950	3056	1821	5310	1915	3807	3711
YER137C	39	100	107	166	83	262	118	58	112	139	193	244
YER137C-A	0	0	0	0	0	0	0	0	0	0	0	0
YER137W-A	6	18	13	23	19	44	25	17	15	28	61	53
YER138C	0	1	0	0	0	0	0	0	1	0	0	0
YER138W-A	15	67	94	16	14	32	46	29	70	7	47	26
YER139C	85	343	370	225	109	273	224	117	372	143	285	297
YER140W	194	556	719	597	257	732	477	238	663	461	784	650
YER141W	336	1311	1730	1196	597	1593	855	520	1797	709	1272	1246
YER142C	131	478	546	223	144	386	328	225	577	154	213	359
YER143W	425	1382	1472	1157	499	1195	1062	507	1416	618	1081	1117
YER144C	599	2220	2801	1162	457	1110	1285	925	2525	552	1100	937
YER145C	1008	3399	3227	4812	1789	3968	2104	1154	3254	2308	3926	3396
YER145C-A	24	97	104	136	61	168	85	50	79	66	109	150
YER146W	45	113	118	192	82	299	120	56	103	99	122	173
YER147C	188	584	648	895	357	894	522	212	673	496	887	800
YER147C-A	157	432	488	516	243	609	376	210	458	281	594	508
YER148W	464	1513	1795	1631	895	2421	1226	646	1724	971	2013	2055
YER148W-A	7	14	17	18	5	23	15	2	11	5	24	12
YER149C	85	295	309	590	248	601	270	118	331	281	530	532
YER150W	339	839	786	494	240	620	958	503	983	507	626	638
YER151C	580	2049	2377	1987	976	2282	1553	870	2466	1014	2042	1999
YER152C	161	459	603	593	221	533	335	173	552	244	389	391
YER152W-A	2	10	17	15	5	9	12	5	18	4	8	11
YER153C	17	58	81	158	39	113	49	20	72	43	76	70
YER154W	274	818	929	1656	539	1146	598	403	925	651	1212	883
YER155C	840	3326	5331	2101	1089	2765	2360	1882	6828	1354	3079	2929
YER156C	618	1847	1910	3063	1333	3094	1566	842	1873	1561	2966	2583
YER157W	249	865	1183	716	381	878	630	400	1280	314	822	783
YER158C	242	689	727	596	197	521	650	424	885	387	688	524
YER158W-A	114	291	380	265	138	442	262	141	276	206	281	391
YER159C	692	2028	2116	1738	813	2252	1857	998	1976	1179	1953	1968
YER159C-A	0	0	0	0	0	0	0	0	0	0	0	0
YER160C	0	2	2	0	0	0	0	1	0	0	2	0
YER161C	402	1197	1328	1096	547	1345	1036	480	1063	611	976	1022
YER162C	170	557	699	326	169	419	412	204	611	239	351	370
YER163C	351	1090	1259	1031	418	1170	968	512	1185	570	830	979
YER164W	402	1307	1907	1303	586	1406	913	547	1971	545	1250	1120
YER165C-A	5	9	26	9	6	11	13	11	25	7	15	9
YER165W	3751	13256	16218	12411	6376	13093	8968	5921	17117	6716	14522	12326
YER166W	479	1862	3050	1511	611	1754	1346	878	3332	790	1479	1326
YER167W	580	1934	2610	1328	607	1589	1485	838	2468	782	1539	1380
YER168C	423	1571	1506	1487	746	1710	978	686	1634	877	1793	1497
YER169W	612	2070	2420	1271	552	1310	1563	953	2330	785	1311	1032
YER170W	50	141	142	800	272	751	113	60	142	315	619	650
YER171W	434	1393	1849	1418	665	1583	1109	629	1887	778	1627	1433
YER172C	289	1123	1867	908	447	1197	783	564	2181	585	1214	1134
YER172C-A	1	3	2	9	1	4	4	1	4	3	5	2
YER173W	122	464	570	621	300	761	369	203	594	335	643	572
YER174C	186	481	603	1059	434	1254	448	203	612	489	1073	1016
YER175C	230	897	968	438	212	547	684	417	1080	360	654	591
YER175W-A	7	31	42	26	17	37	17	16	55	11	64	31
YER176W	500	1760	2266	1497	733	1671	1258	645	2127	800	1588	1499
YER177W	4257	14328	15953	9733	4628	13228	11619	5860	14471	4989	8558	10684
YER178W	2910	9664	11643	9532	3692	9286	7025	4497	12125	4931	9348	7891
YER179W	63	211	231	138	62	164	213	123	228	92	138	139
YER180C	116	483	598	443	239	703	306	202	516	306	552	685
[truncated: 5,132 more rows]
