# Supplementary material for: Gene duplication and co-evolution of G1/S transcription factor specificity in fungi are essential for optimizing cell fitness
Source: PLoS Genet. 2017 May 15;13(5):e1006778. doi: 10.1371/journal.pgen.1006778 (PMC5448814; doi:10.1371/journal.pgen.1006778)
Supplement: S2 Dataset — (GZ) [file pgen.1006778.s015.tar.gz › S2_dataset/RNAseq_README]

## table with only the WT and Swi4-delete data
Swi4_wt_countResults_rawordered.txt
Klac_wt_countResults_rawordered.txt
Calb_wt_countResults_rawordered.txt
Ncra_wt_countResults_rawordered.txt
Res2_wt_countResults_rawordered.txt

## table with the WT, Swi4 and also all the swap data
Htseq-countResults_rawordered.txt
